# Supplementary material for: The Clostridioides difficile Cysteine-Rich Exosporium Morphogenetic Protein, CdeC, Exhibits Self-Assembly Properties That Lead to Organized Inclusion Bodies in Escherichia coli
Source: mSphere. 2020 Nov 18;5(6):e01065-20. doi: 10.1128/mSphere.01065-20 (PMC7677010; doi:10.1128/mSphere.01065-20)
Supplement: TABLE S3 [file mSphere.01065-20-st003.xlsx]

## Sheet:  MLST and clades of C.diff 
ID	Genome	ST	Clade
GCF_000009205.fna	GCF_000009205	54	mlst_clade(1.0)
GCF_000210435.fna	GCF_000210435	11	mlst_clade(5.0)
GCF_000155045.fna	GCF_000155045	1	mlst_clade(2.0)
GCF_000154665.fna	GCF_000154665	1	mlst_clade(2.0)
GCF_000154685.fna	GCF_000154685	1	mlst_clade(2.0)
GCF_000085225.fna	GCF_000085225	1	mlst_clade(2.0)
GCF_000154645.fna	GCF_000154645	1	mlst_clade(2.0)
GCF_000003215.fna	GCF_000003215	1	mlst_clade(2.0)
GCF_000154625.fna	GCF_000154625	3	mlst_clade(1.0)
GCF_000210395.fna	GCF_000210395	37	mlst_clade(4.0)
GCF_000155025.fna	GCF_000155025	46	mlst_clade(1.0)
GCF_000438845.fna	GCF_000438845	3	mlst_clade(1.0)
GCF_000448905.fna	GCF_000448905	53	mlst_clade(1.0)
GCF_000164175.fna	GCF_000164175	11	mlst_clade(5.0)
GCF_000164655.fna	GCF_000164655	11	mlst_clade(5.0)
GCF_000448985.fna	GCF_000448985	42	mlst_clade(1.0)
GCF_000449565.fna	GCF_000449565	63	mlst_clade(1.0)
GCF_000448965.fna	GCF_000448965	3	mlst_clade(1.0)
GCF_000448765.fna	GCF_000448765	15	mlst_clade(1.0)
GCF_000449085.fna	GCF_000449085	55	mlst_clade(1.0)
GCF_000448885.fna	GCF_000448885	54	mlst_clade(1.0)
GCF_000449025.fna	GCF_000449025	10	mlst_clade(1.0)
GCF_000449485.fna	GCF_000449485	3	mlst_clade(1.0)
GCF_000376285.fna	GCF_000376285	3	mlst_clade(1.0)
GCF_000449205.fna	GCF_000449205	2	mlst_clade(1.0)
GCF_000235925.fna	GCF_000235925	37	mlst_clade(4.0)
GCF_000449185.fna	GCF_000449185	221	mlst_clade(3.0)
GCF_000448745.fna	GCF_000448745	2	mlst_clade(1.0)
GCF_000449465.fna	GCF_000449465	10	mlst_clade(1.0)
GCF_000449365.fna	GCF_000449365	2	mlst_clade(1.0)
GCF_000448805.fna	GCF_000448805	14	mlst_clade(1.0)
GCF_000449545.fna	GCF_000449545	3	mlst_clade(1.0)
GCF_000235825.fna	GCF_000235825	37	mlst_clade(4.0)
GCF_000448925.fna	GCF_000448925	14	mlst_clade(1.0)
GCF_000449125.fna	GCF_000449125	14	mlst_clade(1.0)
GCF_000449445.fna	GCF_000449445	63	mlst_clade(1.0)
GCF_000449585.fna	GCF_000449585	3	mlst_clade(1.0)
GCF_000449385.fna	GCF_000449385	10	mlst_clade(1.0)
GCF_000449305.fna	GCF_000449305	10	mlst_clade(1.0)
GCF_000235905.fna	GCF_000235905	42	mlst_clade(1.0)
GCF_000449345.fna	GCF_000449345	8	mlst_clade(1.0)
GCF_000193695.fna	GCF_000193695	-	0
GCF_000449245.fna	GCF_000449245	2	mlst_clade(1.0)
GCF_000449145.fna	GCF_000449145	8	mlst_clade(1.0)
GCF_000449425.fna	GCF_000449425	-	0
GCF_000449105.fna	GCF_000449105	3	mlst_clade(1.0)
GCF_000449225.fna	GCF_000449225	2	mlst_clade(1.0)
GCF_000242355.fna	GCF_000242355	3	mlst_clade(1.0)
GCF_000449045.fna	GCF_000449045	48	mlst_clade(1.0)
GCF_000448725.fna	GCF_000448725	55	mlst_clade(1.0)
GCF_000449505.fna	GCF_000449505	8	mlst_clade(1.0)
GCF_000449005.fna	GCF_000449005	63	mlst_clade(1.0)
GCF_000449265.fna	GCF_000449265	3	mlst_clade(1.0)
GCF_000449665.fna	GCF_000449665	42	mlst_clade(1.0)
GCF_000448865.fna	GCF_000448865	58	mlst_clade(1.0)
GCF_000449725.fna	GCF_000449725	42	mlst_clade(1.0)
GCF_000449625.fna	GCF_000449625	63	mlst_clade(1.0)
GCF_000449685.fna	GCF_000449685	42	mlst_clade(1.0)
GCF_000449785.fna	GCF_000449785	48	mlst_clade(1.0)
GCF_000449745.fna	GCF_000449745	3	mlst_clade(1.0)
GCF_000449705.fna	GCF_000449705	15	mlst_clade(1.0)
GCF_000449765.fna	GCF_000449765	8	mlst_clade(1.0)
GCF_000449905.fna	GCF_000449905	63	mlst_clade(1.0)
GCF_000450385.fna	GCF_000450385	43	mlst_clade(1.0)
GCF_000450405.fna	GCF_000450405	63	mlst_clade(1.0)
GCF_000449985.fna	GCF_000449985	-	0
GCF_000450445.fna	GCF_000450445	139	mlst_clade(1.0)
GCF_000450205.fna	GCF_000450205	-	0
GCF_000450105.fna	GCF_000450105	3	mlst_clade(1.0)
GCF_000449945.fna	GCF_000449945	37	mlst_clade(4.0)
GCF_000450005.fna	GCF_000450005	3	mlst_clade(1.0)
GCF_000450565.fna	GCF_000450565	55	mlst_clade(1.0)
GCF_000450065.fna	GCF_000450065	8	mlst_clade(1.0)
GCF_000450045.fna	GCF_000450045	2	mlst_clade(1.0)
GCF_000449925.fna	GCF_000449925	2	mlst_clade(1.0)
GCF_000450345.fna	GCF_000450345	43	mlst_clade(1.0)
GCF_000450245.fna	GCF_000450245	3	mlst_clade(1.0)
GCF_000450465.fna	GCF_000450465	8	mlst_clade(1.0)
GCF_000450085.fna	GCF_000450085	3	mlst_clade(1.0)
GCF_000450825.fna	GCF_000450825	8	mlst_clade(1.0)
GCF_000450285.fna	GCF_000450285	63	mlst_clade(1.0)
GCF_000449965.fna	GCF_000449965	14	mlst_clade(1.0)
GCF_000450425.fna	GCF_000450425	-	0
GCF_000450485.fna	GCF_000450485	3	mlst_clade(1.0)
GCF_000450605.fna	GCF_000450605	8	mlst_clade(1.0)
GCF_000450525.fna	GCF_000450525	2	mlst_clade(1.0)
GCF_000450185.fna	GCF_000450185	-	0
GCF_000450645.fna	GCF_000450645	2	mlst_clade(1.0)
GCF_000450265.fna	GCF_000450265	14	mlst_clade(1.0)
GCF_000450545.fna	GCF_000450545	3	mlst_clade(1.0)
GCF_000450785.fna	GCF_000450785	67	mlst_clade(2.0)
GCF_000450745.fna	GCF_000450745	63	mlst_clade(1.0)
GCF_000450125.fna	GCF_000450125	43	mlst_clade(1.0)
GCF_000450705.fna	GCF_000450705	2	mlst_clade(1.0)
GCF_000450625.fna	GCF_000450625	3	mlst_clade(1.0)
GCF_000450665.fna	GCF_000450665	3	mlst_clade(1.0)
GCF_000451065.fna	GCF_000451065	1	mlst_clade(2.0)
GCF_000451085.fna	GCF_000451085	55	mlst_clade(1.0)
GCF_000450905.fna	GCF_000450905	2	mlst_clade(1.0)
GCF_000450845.fna	GCF_000450845	2	mlst_clade(1.0)
GCF_000451105.fna	GCF_000451105	55	mlst_clade(1.0)
GCF_000450585.fna	GCF_000450585	2	mlst_clade(1.0)
GCF_000450885.fna	GCF_000450885	8	mlst_clade(1.0)
GCF_000450365.fna	GCF_000450365	83	mlst_clade(1.0)
GCF_000450965.fna	GCF_000450965	58	mlst_clade(1.0)
GCF_000450925.fna	GCF_000450925	3	mlst_clade(1.0)
GCF_000450725.fna	GCF_000450725	10	mlst_clade(1.0)
GCF_000450865.fna	GCF_000450865	8	mlst_clade(1.0)
GCF_000451145.fna	GCF_000451145	110	mlst_clade(1.0)
GCF_000450945.fna	GCF_000450945	63	mlst_clade(1.0)
GCF_000450505.fna	GCF_000450505	-	0
GCF_000451245.fna	GCF_000451245	42	mlst_clade(1.0)
GCF_000450765.fna	GCF_000450765	-	0
GCF_000451205.fna	GCF_000451205	2	mlst_clade(1.0)
GCF_000451425.fna	GCF_000451425	63	mlst_clade(1.0)
GCF_000451285.fna	GCF_000451285	14	mlst_clade(1.0)
GCF_000451505.fna	GCF_000451505	83	mlst_clade(1.0)
GCF_000451785.fna	GCF_000451785	1	mlst_clade(2.0)
GCF_000451305.fna	GCF_000451305	45	mlst_clade(1.0)
GCF_000451385.fna	GCF_000451385	83	mlst_clade(1.0)
GCF_000451545.fna	GCF_000451545	3	mlst_clade(1.0)
GCF_000451665.fna	GCF_000451665	58	mlst_clade(1.0)
GCF_000451765.fna	GCF_000451765	26	mlst_clade(1.0)
GCF_000451805.fna	GCF_000451805	55	mlst_clade(1.0)
GCF_000451885.fna	GCF_000451885	1	mlst_clade(2.0)
GCF_000451865.fna	GCF_000451865	26	mlst_clade(1.0)
GCF_000451525.fna	GCF_000451525	63	mlst_clade(1.0)
GCF_000451705.fna	GCF_000451705	63	mlst_clade(1.0)
GCF_000451985.fna	GCF_000451985	31	mlst_clade(1.0)
GCF_000451905.fna	GCF_000451905	58	mlst_clade(1.0)
GCF_000451405.fna	GCF_000451405	8	mlst_clade(1.0)
GCF_000451685.fna	GCF_000451685	8	mlst_clade(1.0)
GCF_000451845.fna	GCF_000451845	8	mlst_clade(1.0)
GCF_000451745.fna	GCF_000451745	35	mlst_clade(1.0)
GCF_000451965.fna	GCF_000451965	83	mlst_clade(1.0)
GCF_000451565.fna	GCF_000451565	2	mlst_clade(1.0)
GCF_000451825.fna	GCF_000451825	29	mlst_clade(1.0)
GCF_000452105.fna	GCF_000452105	110	mlst_clade(1.0)
GCF_000452265.fna	GCF_000452265	15	mlst_clade(1.0)
GCF_000452005.fna	GCF_000452005	123	mlst_clade(2.0)
GCF_000451625.fna	GCF_000451625	53	mlst_clade(1.0)
GCF_000452065.fna	GCF_000452065	10	mlst_clade(1.0)
GCF_000451925.fna	GCF_000451925	58	mlst_clade(1.0)
GCF_000452045.fna	GCF_000452045	2	mlst_clade(1.0)
GCF_000451445.fna	GCF_000451445	8	mlst_clade(1.0)
GCF_000452345.fna	GCF_000452345	43	mlst_clade(1.0)
GCF_000452025.fna	GCF_000452025	3	mlst_clade(1.0)
GCF_000452165.fna	GCF_000452165	37	mlst_clade(4.0)
GCF_000452305.fna	GCF_000452305	15	mlst_clade(1.0)
GCF_000452085.fna	GCF_000452085	34	mlst_clade(1.0)
GCF_000451585.fna	GCF_000451585	10	mlst_clade(1.0)
GCF_000452205.fna	GCF_000452205	2	mlst_clade(1.0)
GCF_000452125.fna	GCF_000452125	37	mlst_clade(4.0)
GCF_000452185.fna	GCF_000452185	34	mlst_clade(1.0)
GCF_000452145.fna	GCF_000452145	34	mlst_clade(1.0)
GCF_000452325.fna	GCF_000452325	15	mlst_clade(1.0)
GCF_000473605.fna	GCF_000473605	15	mlst_clade(1.0)
GCF_000473585.fna	GCF_000473585	2	mlst_clade(1.0)
GCF_000451645.fna	GCF_000451645	-	0
GCF_000473645.fna	GCF_000473645	4	mlst_clade(1.0)
GCF_000473625.fna	GCF_000473625	58	mlst_clade(1.0)
GCF_000451945.fna	GCF_000451945	4	mlst_clade(1.0)
GCF_000452425.fna	GCF_000452425	14	mlst_clade(1.0)
GCF_000473705.fna	GCF_000473705	3	mlst_clade(1.0)
GCF_000452405.fna	GCF_000452405	10	mlst_clade(1.0)
GCF_000473685.fna	GCF_000473685	58	mlst_clade(1.0)
GCF_000473565.fna	GCF_000473565	2	mlst_clade(1.0)
GCF_000473665.fna	GCF_000473665	14	mlst_clade(1.0)
GCF_000451465.fna	GCF_000451465	14	mlst_clade(1.0)
GCF_000452285.fna	GCF_000452285	15	mlst_clade(1.0)
GCF_000499505.fna	GCF_000499505	11	mlst_clade(5.0)
GCF_000531625.fna	GCF_000531625	170	mlst_clade(4.0)
GCF_000826625.fna	GCF_000826625	1	mlst_clade(2.0)
GCF_000632735.fna	GCF_000632735	48	mlst_clade(1.0)
GCF_000531165.fna	GCF_000531165	11	mlst_clade(5.0)
GCF_000586575.fna	GCF_000586575	15	mlst_clade(1.0)
GCF_000821005.fna	GCF_000821005	26	mlst_clade(1.0)
GCF_000530915.fna	GCF_000530915	37	mlst_clade(4.0)
GCF_000932055.fna	GCF_000932055	54	mlst_clade(1.0)
GCF_000953275.fna	GCF_000953275	54	mlst_clade(1.0)
GCF_000828325.fna	GCF_000828325	54	mlst_clade(1.0)
GCF_000582865.fna	GCF_000582865	11	mlst_clade(5.0)
GCF_001077535.fna	GCF_001077535	3	mlst_clade(1.0)
GCF_001577795.fna	GCF_001577795	2	mlst_clade(1.0)
GCF_000828235.fna	GCF_000828235	54	mlst_clade(1.0)
GCF_000828225.fna	GCF_000828225	54	mlst_clade(1.0)
GCF_001299615.fna	GCF_001299615	-	0
GCF_001299495.fna	GCF_001299495	-	0
GCF_000828255.fna	GCF_000828255	54	mlst_clade(1.0)
GCF_001484895.fna	GCF_001484895	1	mlst_clade(2.0)
GCF_001484885.fna	GCF_001484885	1	mlst_clade(2.0)
GCF_000531315.fna	GCF_000531315	2	mlst_clade(1.0)
GCF_001050575.fna	GCF_001050575	11	mlst_clade(5.0)
GCF_001678145.fna	GCF_001678145	17	mlst_clade(1.0)
GCF_000828245.fna	GCF_000828245	2	mlst_clade(1.0)
GCF_001971835.fna	GCF_001971835	1	mlst_clade(2.0)
GCF_000530325.fna	GCF_000530325	2	mlst_clade(1.0)
GCF_001757615.fna	GCF_001757615	29	mlst_clade(1.0)
GCF_001263695.fna	GCF_001263695	15	mlst_clade(1.0)
GCF_001757625.fna	GCF_001757625	39	mlst_clade(4.0)
GCF_001857645.fna	GCF_001857645	1	mlst_clade(2.0)
GCF_001939005.fna	GCF_001939005	2	mlst_clade(1.0)
GCF_000531385.fna	GCF_000531385	7	mlst_clade(1.0)
GCF_001704805.fna	GCF_001704805	5	mlst_clade(3.0)
GCF_001263675.fna	GCF_001263675	15	mlst_clade(1.0)
GCF_001757605.fna	GCF_001757605	109	mlst_clade(4.0)
GCF_001704795.fna	GCF_001704795	5	mlst_clade(3.0)
GCF_001497755.fna	GCF_001497755	17	mlst_clade(1.0)
GCF_000531715.fna	GCF_000531715	7	mlst_clade(1.0)
GCF_001263655.fna	GCF_001263655	15	mlst_clade(1.0)
GCF_001971865.fna	GCF_001971865	67	mlst_clade(2.0)
GCF_001192735.fna	GCF_001192735	15	mlst_clade(1.0)
GCF_001757585.fna	GCF_001757585	39	mlst_clade(4.0)
GCF_000530595.fna	GCF_000530595	54	mlst_clade(1.0)
GCF_001971905.fna	GCF_001971905	55	mlst_clade(1.0)
GCF_001971945.fna	GCF_001971945	42	mlst_clade(1.0)
GCF_000530695.fna	GCF_000530695	55	mlst_clade(1.0)
GCF_000531225.fna	GCF_000531225	54	mlst_clade(1.0)
GCF_000530295.fna	GCF_000530295	95	mlst_clade(2.0)
GCF_000530795.fna	GCF_000530795	67	mlst_clade(2.0)
GCF_000530435.fna	GCF_000530435	3	mlst_clade(1.0)
GCF_001971925.fna	GCF_001971925	53	mlst_clade(1.0)
GCF_001972005.fna	GCF_001972005	8	mlst_clade(1.0)
GCF_001971875.fna	GCF_001971875	37	mlst_clade(4.0)
GCF_000531785.fna	GCF_000531785	62	mlst_clade(2.0)
GCF_000530475.fna	GCF_000530475	2	mlst_clade(1.0)
GCF_000531535.fna	GCF_000531535	42	mlst_clade(1.0)
GCF_001972085.fna	GCF_001972085	42	mlst_clade(1.0)
GCF_001972015.fna	GCF_001972015	1	mlst_clade(2.0)
GCF_000530415.fna	GCF_000530415	13	mlst_clade(1.0)
GCF_000530835.fna	GCF_000530835	6	mlst_clade(1.0)
GCF_001971935.fna	GCF_001971935	43	mlst_clade(1.0)
GCF_000821025.fna	GCF_000821025	26	mlst_clade(1.0)
GCF_001971985.fna	GCF_001971985	2	mlst_clade(1.0)
GCF_001972065.fna	GCF_001972065	11	mlst_clade(5.0)
GCF_001972115.fna	GCF_001972115	11	mlst_clade(5.0)
GCF_002007885.fna	GCF_002007885	42	mlst_clade(1.0)
GCF_001972045.fna	GCF_001972045	17	mlst_clade(1.0)
GCF_000531595.fna	GCF_000531595	6	mlst_clade(1.0)
GCF_001972135.fna	GCF_001972135	2	mlst_clade(1.0)
GCF_000530955.fna	GCF_000530955	3	mlst_clade(1.0)
GCF_001972105.fna	GCF_001972105	12	mlst_clade(1.0)
GCF_000530895.fna	GCF_000530895	49	mlst_clade(1.0)
GCF_001972165.fna	GCF_001972165	14	mlst_clade(1.0)
GCF_000531255.fna	GCF_000531255	95	mlst_clade(2.0)
GCF_001972185.fna	GCF_001972185	10	mlst_clade(1.0)
GCF_002234355.fna	GCF_002234355	42	mlst_clade(1.0)
GCF_000531295.fna	GCF_000531295	42	mlst_clade(1.0)
GCF_000531695.fna	GCF_000531695	3	mlst_clade(1.0)
GCF_002082945.fna	GCF_002082945	54	mlst_clade(1.0)
GCF_002082985.fna	GCF_002082985	102	mlst_clade(1.0)
GCF_001972195.fna	GCF_001972195	37	mlst_clade(4.0)
GCF_002080065.fna	GCF_002080065	54	mlst_clade(1.0)
GCF_002073735.fna	GCF_002073735	3	mlst_clade(1.0)
GCF_002165155.fna	GCF_002165155	-	0
GCF_002165175.fna	GCF_002165175	5	mlst_clade(3.0)
GCF_000531505.fna	GCF_000531505	6	mlst_clade(1.0)
GCF_002300845.fna	GCF_002300845	26	mlst_clade(1.0)
GCF_002301035.fna	GCF_002301035	358	mlst_clade(1.0)
GCF_002250295.fna	GCF_002250295	201	mlst_clade(3.0)
GCF_002301125.fna	GCF_002301125	42	mlst_clade(1.0)
GCF_002300955.fna	GCF_002300955	55	mlst_clade(1.0)
GCF_002301025.fna	GCF_002301025	42	mlst_clade(1.0)
GCF_002301085.fna	GCF_002301085	37	mlst_clade(4.0)
GCF_002301015.fna	GCF_002301015	2	mlst_clade(1.0)
GCF_002300925.fna	GCF_002300925	42	mlst_clade(1.0)
GCF_002300935.fna	GCF_002300935	10	mlst_clade(1.0)
GCF_002300835.fna	GCF_002300835	42	mlst_clade(1.0)
GCF_002300855.fna	GCF_002300855	229	mlst_clade(2.0)
GCF_002300915.fna	GCF_002300915	55	mlst_clade(1.0)
GCF_002301095.fna	GCF_002301095	10	mlst_clade(1.0)
GCF_002301145.fna	GCF_002301145	-	0
GCF_002301105.fna	GCF_002301105	15	mlst_clade(1.0)
GCF_001704755.fna	GCF_001704755	285	mlst_clade(3.0)
GCF_002301185.fna	GCF_002301185	110	mlst_clade(1.0)
GCF_002301235.fna	GCF_002301235	2	mlst_clade(1.0)
GCF_002301375.fna	GCF_002301375	42	mlst_clade(1.0)
GCF_002301255.fna	GCF_002301255	366	mlst_clade(2.0)
GCF_002301525.fna	GCF_002301525	67	mlst_clade(2.0)
GCF_002301675.fna	GCF_002301675	42	mlst_clade(1.0)
GCF_002301165.fna	GCF_002301165	41	mlst_clade(2.0)
GCF_002301435.fna	GCF_002301435	37	mlst_clade(4.0)
GCF_002301555.fna	GCF_002301555	37	mlst_clade(4.0)
GCF_002301575.fna	GCF_002301575	42	mlst_clade(1.0)
GCF_002301265.fna	GCF_002301265	2	mlst_clade(1.0)
GCF_002301305.fna	GCF_002301305	42	mlst_clade(1.0)
GCF_002301335.fna	GCF_002301335	42	mlst_clade(1.0)
GCF_002301805.fna	GCF_002301805	42	mlst_clade(1.0)
GCF_002301595.fna	GCF_002301595	55	mlst_clade(1.0)
GCF_002301925.fna	GCF_002301925	8	mlst_clade(1.0)
GCF_002301785.fna	GCF_002301785	8	mlst_clade(1.0)
GCF_002301465.fna	GCF_002301465	67	mlst_clade(2.0)
GCF_002302005.fna	GCF_002302005	42	mlst_clade(1.0)
GCF_002300865.fna	GCF_002300865	6	mlst_clade(1.0)
GCF_002301405.fna	GCF_002301405	9	mlst_clade(1.0)
GCF_002301835.fna	GCF_002301835	58	mlst_clade(1.0)
GCF_002301655.fna	GCF_002301655	42	mlst_clade(1.0)
GCF_002301905.fna	GCF_002301905	103	mlst_clade(1.0)
GCF_002301615.fna	GCF_002301615	67	mlst_clade(2.0)
GCF_002301695.fna	GCF_002301695	11	mlst_clade(5.0)
GCF_002301245.fna	GCF_002301245	42	mlst_clade(1.0)
GCF_002301635.fna	GCF_002301635	37	mlst_clade(4.0)
GCF_002301455.fna	GCF_002301455	2	mlst_clade(1.0)
GCF_002301945.fna	GCF_002301945	1	mlst_clade(2.0)
GCF_002301975.fna	GCF_002301975	58	mlst_clade(1.0)
GCF_002301325.fna	GCF_002301325	42	mlst_clade(1.0)
GCF_002302055.fna	GCF_002302055	2	mlst_clade(1.0)
GCF_002301735.fna	GCF_002301735	26	mlst_clade(1.0)
GCF_002302165.fna	GCF_002302165	8	mlst_clade(1.0)
GCF_002301075.fna	GCF_002301075	15	mlst_clade(1.0)
GCF_002302075.fna	GCF_002302075	2	mlst_clade(1.0)
GCF_002302115.fna	GCF_002302115	43	mlst_clade(1.0)
GCF_002301505.fna	GCF_002301505	21	mlst_clade(1.0)
GCF_002302285.fna	GCF_002302285	3	mlst_clade(1.0)
GCF_002301985.fna	GCF_002301985	110	mlst_clade(1.0)
GCF_002301765.fna	GCF_002301765	42	mlst_clade(1.0)
GCF_002302305.fna	GCF_002302305	42	mlst_clade(1.0)
GCF_002302245.fna	GCF_002302245	42	mlst_clade(1.0)
GCF_002302725.fna	GCF_002302725	2	mlst_clade(1.0)
GCF_002302185.fna	GCF_002302185	6	mlst_clade(1.0)
GCF_002302085.fna	GCF_002302085	54	mlst_clade(1.0)
GCF_002302465.fna	GCF_002302465	42	mlst_clade(1.0)
GCF_002301715.fna	GCF_002301715	67	mlst_clade(2.0)
GCF_002301395.fna	GCF_002301395	2	mlst_clade(1.0)
GCF_002301855.fna	GCF_002301855	9	mlst_clade(1.0)
GCF_002301845.fna	GCF_002301845	8	mlst_clade(1.0)
GCF_002301495.fna	GCF_002301495	2	mlst_clade(1.0)
GCF_002302765.fna	GCF_002302765	1	mlst_clade(2.0)
GCF_002302795.fna	GCF_002302795	58	mlst_clade(1.0)
GCF_002302225.fna	GCF_002302225	42	mlst_clade(1.0)
GCF_002302805.fna	GCF_002302805	2	mlst_clade(1.0)
GCF_002302745.fna	GCF_002302745	42	mlst_clade(1.0)
GCF_002302205.fna	GCF_002302205	110	mlst_clade(1.0)
GCF_002302585.fna	GCF_002302585	363	mlst_clade(1.0)
GCF_002302925.fna	GCF_002302925	42	mlst_clade(1.0)
GCF_002302685.fna	GCF_002302685	11	mlst_clade(5.0)
GCF_002302755.fna	GCF_002302755	97	mlst_clade(2.0)
GCF_002303325.fna	GCF_002303325	42	mlst_clade(1.0)
GCF_002302885.fna	GCF_002302885	15	mlst_clade(1.0)
GCF_002302125.fna	GCF_002302125	42	mlst_clade(1.0)
GCF_002302265.fna	GCF_002302265	42	mlst_clade(1.0)
GCF_002303165.fna	GCF_002303165	1	mlst_clade(2.0)
GCF_002303345.fna	GCF_002303345	42	mlst_clade(1.0)
GCF_002301705.fna	GCF_002301705	2	mlst_clade(1.0)
GCF_002301895.fna	GCF_002301895	58	mlst_clade(1.0)
GCF_002303305.fna	GCF_002303305	11	mlst_clade(5.0)
GCF_002302145.fna	GCF_002302145	10	mlst_clade(1.0)
GCF_002303005.fna	GCF_002303005	8	mlst_clade(1.0)
GCF_002303125.fna	GCF_002303125	15	mlst_clade(1.0)
GCF_002303085.fna	GCF_002303085	6	mlst_clade(1.0)
GCF_002303045.fna	GCF_002303045	37	mlst_clade(4.0)
GCF_002303245.fna	GCF_002303245	28	mlst_clade(1.0)
GCF_002303445.fna	GCF_002303445	43	mlst_clade(1.0)
GCF_002303425.fna	GCF_002303425	11	mlst_clade(5.0)
GCF_002302945.fna	GCF_002302945	37	mlst_clade(4.0)
GCF_002302865.fna	GCF_002302865	3	mlst_clade(1.0)
GCF_002303185.fna	GCF_002303185	2	mlst_clade(1.0)
GCF_002302905.fna	GCF_002302905	59	mlst_clade(1.0)
GCF_002302845.fna	GCF_002302845	364	mlst_clade(2.0)
GCF_002812605.fna	GCF_002812605	42	mlst_clade(1.0)
GCF_002303415.fna	GCF_002303415	367	mlst_clade(1.0)
GCF_002812585.fna	GCF_002812585	1	mlst_clade(2.0)
GCF_002303485.fna	GCF_002303485	37	mlst_clade(4.0)
GCF_002303025.fna	GCF_002303025	42	mlst_clade(1.0)
GCF_002812625.fna	GCF_002812625	2	mlst_clade(1.0)
GCF_002303675.fna	GCF_002303675	58	mlst_clade(1.0)
GCF_002304265.fna	GCF_002304265	43	mlst_clade(1.0)
GCF_002304575.fna	GCF_002304575	55	mlst_clade(1.0)
GCF_002303105.fna	GCF_002303105	365	mlst_clade(2.0)
GCF_002303075.fna	GCF_002303075	-	0
GCF_002303655.fna	GCF_002303655	58	mlst_clade(1.0)
GCF_002303465.fna	GCF_002303465	53	mlst_clade(1.0)
GCF_002352505.fna	GCF_002352505	11	mlst_clade(5.0)
GCF_002303215.fna	GCF_002303215	2	mlst_clade(1.0)
GCF_002303505.fna	GCF_002303505	10	mlst_clade(1.0)
GCF_002304585.fna	GCF_002304585	8	mlst_clade(1.0)
GCF_002303635.fna	GCF_002303635	110	mlst_clade(1.0)
GCF_002812645.fna	GCF_002812645	8	mlst_clade(1.0)
GCF_002303715.fna	GCF_002303715	42	mlst_clade(1.0)
GCF_002302835.fna	GCF_002302835	43	mlst_clade(1.0)
GCF_002303585.fna	GCF_002303585	13	mlst_clade(1.0)
GCF_002412385.fna	GCF_002412385	11	mlst_clade(5.0)
GCF_002335485.fna	GCF_002335485	1	mlst_clade(2.0)
GCF_002304255.fna	GCF_002304255	42	mlst_clade(1.0)
GCF_002303605.fna	GCF_002303605	2	mlst_clade(1.0)
GCF_002303695.fna	GCF_002303695	367	mlst_clade(1.0)
GCF_002303545.fna	GCF_002303545	37	mlst_clade(4.0)
GCF_002304245.fna	GCF_002304245	42	mlst_clade(1.0)
GCF_002945515.fna	GCF_002945515	1	mlst_clade(2.0)
GCF_002945415.fna	GCF_002945415	1	mlst_clade(2.0)
GCF_002352515.fna	GCF_002352515	6	mlst_clade(1.0)
GCF_002945665.fna	GCF_002945665	1	mlst_clade(2.0)
GCF_002891495.fna	GCF_002891495	41	mlst_clade(2.0)
GCF_002303155.fna	GCF_002303155	37	mlst_clade(4.0)
GCF_002945855.fna	GCF_002945855	1	mlst_clade(2.0)
GCF_002303365.fna	GCF_002303365	10	mlst_clade(1.0)
GCF_002891615.fna	GCF_002891615	41	mlst_clade(2.0)
GCF_002945945.fna	GCF_002945945	1	mlst_clade(2.0)
GCF_002946035.fna	GCF_002946035	1	mlst_clade(2.0)
GCF_002946195.fna	GCF_002946195	1	mlst_clade(2.0)
GCF_002945755.fna	GCF_002945755	1	mlst_clade(2.0)
GCF_002946515.fna	GCF_002946515	11	mlst_clade(5.0)
GCF_002946535.fna	GCF_002946535	11	mlst_clade(5.0)
GCF_002891605.fna	GCF_002891605	638	mlst_clade(2.0)
GCF_002946135.fna	GCF_002946135	1	mlst_clade(2.0)
GCF_002946555.fna	GCF_002946555	11	mlst_clade(5.0)
GCF_002954285.fna	GCF_002954285	1	mlst_clade(2.0)
GCF_002954015.fna	GCF_002954015	3	mlst_clade(1.0)
GCF_002891625.fna	GCF_002891625	154	mlst_clade(2.0)
GCF_002954305.fna	GCF_002954305	67	mlst_clade(2.0)
GCF_003095675.fna	GCF_003095675	37	mlst_clade(4.0)
GCF_003313585.fna	GCF_003313585	1	mlst_clade(2.0)
GCF_002940825.fna	GCF_002940825	37	mlst_clade(4.0)
GCF_003313545.fna	GCF_003313545	1	mlst_clade(2.0)
GCF_003095695.fna	GCF_003095695	37	mlst_clade(4.0)
GCF_003013435.fna	GCF_003013435	2	mlst_clade(1.0)
GCF_003313565.fna	GCF_003313565	54	mlst_clade(1.0)
GCF_002302985.fna	GCF_002302985	42	mlst_clade(1.0)
GCF_003326845.fna	GCF_003326845	37	mlst_clade(4.0)
GCF_002940845.fna	GCF_002940845	2	mlst_clade(1.0)
GCF_002303225.fna	GCF_002303225	2	mlst_clade(1.0)
GCF_003326835.fna	GCF_003326835	37	mlst_clade(4.0)
GCF_003044135.fna	GCF_003044135	139	mlst_clade(1.0)
GCF_003324035.fna	GCF_003324035	37	mlst_clade(4.0)
GCF_003326915.fna	GCF_003326915	37	mlst_clade(4.0)
GCF_003324025.fna	GCF_003324025	37	mlst_clade(4.0)
GCF_003326885.fna	GCF_003326885	81	mlst_clade(4.0)
GCF_003044155.fna	GCF_003044155	139	mlst_clade(1.0)
GCF_003327025.fna	GCF_003327025	37	mlst_clade(4.0)
GCF_003327015.fna	GCF_003327015	37	mlst_clade(4.0)
GCF_003481965.fna	GCF_003481965	103	mlst_clade(1.0)
GCF_003326875.fna	GCF_003326875	37	mlst_clade(4.0)
GCF_003457035.fna	GCF_003457035	5	mlst_clade(3.0)
GCF_003326985.fna	GCF_003326985	81	mlst_clade(4.0)
GCF_003482125.fna	GCF_003482125	109	mlst_clade(4.0)
GCF_003326965.fna	GCF_003326965	37	mlst_clade(4.0)
GCF_003326935.fna	GCF_003326935	37	mlst_clade(4.0)
GCF_003327145.fna	GCF_003327145	37	mlst_clade(4.0)
GCF_003482165.fna	GCF_003482165	11	mlst_clade(5.0)
GCF_003328455.fna	GCF_003328455	81	mlst_clade(4.0)
GCF_003327165.fna	GCF_003327165	37	mlst_clade(4.0)
GCF_003324015.fna	GCF_003324015	37	mlst_clade(4.0)
GCF_003327185.fna	GCF_003327185	37	mlst_clade(4.0)
GCF_003482225.fna	GCF_003482225	38	mlst_clade(4.0)
GCF_003482325.fna	GCF_003482325	83	mlst_clade(1.0)
GCF_002303525.fna	GCF_002303525	10	mlst_clade(1.0)
GCF_003456975.fna	GCF_003456975	5	mlst_clade(3.0)
GCF_003327265.fna	GCF_003327265	37	mlst_clade(4.0)
GCF_003327055.fna	GCF_003327055	37	mlst_clade(4.0)
GCF_003326945.fna	GCF_003326945	37	mlst_clade(4.0)
GCF_003482065.fna	GCF_003482065	48	mlst_clade(1.0)
GCF_003482365.fna	GCF_003482365	11	mlst_clade(5.0)
GCF_003327325.fna	GCF_003327325	37	mlst_clade(4.0)
GCF_003482035.fna	GCF_003482035	1	mlst_clade(2.0)
GCF_003481905.fna	GCF_003481905	15	mlst_clade(1.0)
GCF_003457015.fna	GCF_003457015	5	mlst_clade(3.0)
GCF_003327105.fna	GCF_003327105	37	mlst_clade(4.0)
GCF_003327755.fna	GCF_003327755	37	mlst_clade(4.0)
GCF_003482345.fna	GCF_003482345	3	mlst_clade(1.0)
GCF_003327115.fna	GCF_003327115	37	mlst_clade(4.0)
GCF_003482255.fna	GCF_003482255	37	mlst_clade(4.0)
GCF_003327215.fna	GCF_003327215	37	mlst_clade(4.0)
GCF_003482305.fna	GCF_003482305	39	mlst_clade(4.0)
GCF_003327065.fna	GCF_003327065	37	mlst_clade(4.0)
GCF_003327345.fna	GCF_003327345	37	mlst_clade(4.0)
GCF_003327385.fna	GCF_003327385	332	mlst_clade(4.0)
GCF_003597815.fna	GCF_003597815	1	mlst_clade(2.0)
GCF_003327245.fna	GCF_003327245	37	mlst_clade(4.0)
GCF_003597855.fna	GCF_003597855	21	mlst_clade(1.0)
GCF_003597795.fna	GCF_003597795	1	mlst_clade(2.0)
GCF_003490105.fna	GCF_003490105	new	0
GCF_003597835.fna	GCF_003597835	1	mlst_clade(2.0)
GCF_003597875.fna	GCF_003597875	110	mlst_clade(1.0)
GCF_003327205.fna	GCF_003327205	37	mlst_clade(4.0)
GCF_003327365.fna	GCF_003327365	37	mlst_clade(4.0)
GCF_003597895.fna	GCF_003597895	1	mlst_clade(2.0)
GCF_003597915.fna	GCF_003597915	1	mlst_clade(2.0)
GCF_003697205.fna	GCF_003697205	11	mlst_clade(5.0)
GCF_003697225.fna	GCF_003697225	11	mlst_clade(5.0)
GCF_003862565.fna	GCF_003862565	2	mlst_clade(1.0)
GCF_003625425.fna	GCF_003625425	1	mlst_clade(2.0)
GCF_003862635.fna	GCF_003862635	42	mlst_clade(1.0)
GCF_003862655.fna	GCF_003862655	2	mlst_clade(1.0)
GCF_002302065.fna	GCF_002302065	110	mlst_clade(1.0)
GCF_003625435.fna	GCF_003625435	1	mlst_clade(2.0)
GCF_003862595.fna	GCF_003862595	53	mlst_clade(1.0)
GCF_003862665.fna	GCF_003862665	6	mlst_clade(1.0)
GCF_003327305.fna	GCF_003327305	35	mlst_clade(1.0)
GCF_003862685.fna	GCF_003862685	1	mlst_clade(2.0)
GCF_003862575.fna	GCF_003862575	44	mlst_clade(1.0)
GCF_003862835.fna	GCF_003862835	53	mlst_clade(1.0)
GCF_003862815.fna	GCF_003862815	10	mlst_clade(1.0)
GCF_003625415.fna	GCF_003625415	1	mlst_clade(2.0)
GCF_003862705.fna	GCF_003862705	13	mlst_clade(1.0)
GCF_003862785.fna	GCF_003862785	2	mlst_clade(1.0)
GCF_003862855.fna	GCF_003862855	2	mlst_clade(1.0)
GCF_003863005.fna	GCF_003863005	34	mlst_clade(1.0)
GCF_003862755.fna	GCF_003862755	3	mlst_clade(1.0)
GCF_003862735.fna	GCF_003862735	2	mlst_clade(1.0)
GCF_003863135.fna	GCF_003863135	43	mlst_clade(1.0)
GCF_003863275.fna	GCF_003863275	1	mlst_clade(2.0)
GCF_003862935.fna	GCF_003862935	100	mlst_clade(1.0)
GCF_003862945.fna	GCF_003862945	3	mlst_clade(1.0)
GCF_003863045.fna	GCF_003863045	42	mlst_clade(1.0)
GCF_003863055.fna	GCF_003863055	1	mlst_clade(2.0)
GCF_003862765.fna	GCF_003862765	42	mlst_clade(1.0)
GCF_003863235.fna	GCF_003863235	42	mlst_clade(1.0)
GCF_003862865.fna	GCF_003862865	42	mlst_clade(1.0)
GCF_003862885.fna	GCF_003862885	43	mlst_clade(1.0)
GCF_003863155.fna	GCF_003863155	2	mlst_clade(1.0)
GCF_003863145.fna	GCF_003863145	1	mlst_clade(2.0)
GCF_003863105.fna	GCF_003863105	2	mlst_clade(1.0)
GCF_003863265.fna	GCF_003863265	42	mlst_clade(1.0)
GCF_003932645.fna	GCF_003932645	21	mlst_clade(1.0)
GCF_003863035.fna	GCF_003863035	1	mlst_clade(2.0)
GCF_003862965.fna	GCF_003862965	53	mlst_clade(1.0)
GCF_003863305.fna	GCF_003863305	55	mlst_clade(1.0)
GCF_003932635.fna	GCF_003932635	54	mlst_clade(1.0)
GCF_003932695.fna	GCF_003932695	1	mlst_clade(2.0)
GCF_003932675.fna	GCF_003932675	8	mlst_clade(1.0)
GCF_004313745.fna	GCF_004313745	81	mlst_clade(4.0)
GCF_003863205.fna	GCF_003863205	6	mlst_clade(1.0)
GCF_004313985.fna	GCF_004313985	27	mlst_clade(1.0)
GCF_003863075.fna	GCF_003863075	1	mlst_clade(2.0)
GCF_004314045.fna	GCF_004314045	8	mlst_clade(1.0)
GCF_004314085.fna	GCF_004314085	13	mlst_clade(1.0)
GCF_004314245.fna	GCF_004314245	8	mlst_clade(1.0)
GCF_004313805.fna	GCF_004313805	81	mlst_clade(4.0)
GCF_004313965.fna	GCF_004313965	27	mlst_clade(1.0)
GCF_004313785.fna	GCF_004313785	81	mlst_clade(4.0)
GCF_004314005.fna	GCF_004314005	8	mlst_clade(1.0)
GCF_004313765.fna	GCF_004313765	27	mlst_clade(1.0)
GCF_004314265.fna	GCF_004314265	183	mlst_clade(1.0)
GCF_004314385.fna	GCF_004314385	26	mlst_clade(1.0)
GCF_004314365.fna	GCF_004314365	183	mlst_clade(1.0)
GCF_004314405.fna	GCF_004314405	8	mlst_clade(1.0)
GCF_003863195.fna	GCF_003863195	1	mlst_clade(2.0)
GCF_004313845.fna	GCF_004313845	100	mlst_clade(1.0)
GCF_003862975.fna	GCF_003862975	48	mlst_clade(1.0)
GCF_004314065.fna	GCF_004314065	183	mlst_clade(1.0)
GCF_004313825.fna	GCF_004313825	17	mlst_clade(1.0)
GCF_004314025.fna	GCF_004314025	13	mlst_clade(1.0)
GCF_004313925.fna	GCF_004313925	8	mlst_clade(1.0)
GCF_004313885.fna	GCF_004313885	2	mlst_clade(1.0)
GCF_004314145.fna	GCF_004314145	8	mlst_clade(1.0)
GCF_004314445.fna	GCF_004314445	2	mlst_clade(1.0)
GCF_004314525.fna	GCF_004314525	183	mlst_clade(1.0)
GCF_004314465.fna	GCF_004314465	2	mlst_clade(1.0)
GCF_004314485.fna	GCF_004314485	37	mlst_clade(4.0)
GCF_004314505.fna	GCF_004314505	5	mlst_clade(3.0)
GCF_004314185.fna	GCF_004314185	17	mlst_clade(1.0)
GCF_004314125.fna	GCF_004314125	2	mlst_clade(1.0)
GCF_004314285.fna	GCF_004314285	183	mlst_clade(1.0)
GCF_004313905.fna	GCF_004313905	2	mlst_clade(1.0)
GCF_004313945.fna	GCF_004313945	2	mlst_clade(1.0)
GCF_004314585.fna	GCF_004314585	470	mlst_clade(1.0)
GCF_004314565.fna	GCF_004314565	17	mlst_clade(1.0)
GCF_004314665.fna	GCF_004314665	2	mlst_clade(1.0)
GCF_004314605.fna	GCF_004314605	17	mlst_clade(1.0)
GCF_004314725.fna	GCF_004314725	58	mlst_clade(1.0)
GCF_004314165.fna	GCF_004314165	81	mlst_clade(4.0)
GCF_004314545.fna	GCF_004314545	3	mlst_clade(1.0)
GCF_004314105.fna	GCF_004314105	8	mlst_clade(1.0)
GCF_004314425.fna	GCF_004314425	183	mlst_clade(1.0)
GCF_004314805.fna	GCF_004314805	37	mlst_clade(4.0)
GCF_004314825.fna	GCF_004314825	58	mlst_clade(1.0)
GCF_004314305.fna	GCF_004314305	17	mlst_clade(1.0)
GCF_004314225.fna	GCF_004314225	183	mlst_clade(1.0)
GCF_004314625.fna	GCF_004314625	2	mlst_clade(1.0)
GCF_004314325.fna	GCF_004314325	37	mlst_clade(4.0)
GCF_004314705.fna	GCF_004314705	14	mlst_clade(1.0)
GCF_004314645.fna	GCF_004314645	470	mlst_clade(1.0)
GCF_004314885.fna	GCF_004314885	102	mlst_clade(1.0)
GCF_004314345.fna	GCF_004314345	17	mlst_clade(1.0)
GCF_004314745.fna	GCF_004314745	5	mlst_clade(3.0)
GCF_004314905.fna	GCF_004314905	81	mlst_clade(4.0)
GCF_004314865.fna	GCF_004314865	81	mlst_clade(4.0)
GCF_004314765.fna	GCF_004314765	17	mlst_clade(1.0)
GCF_004315025.fna	GCF_004315025	49	mlst_clade(1.0)
GCF_004314785.fna	GCF_004314785	17	mlst_clade(1.0)
GCF_004314945.fna	GCF_004314945	17	mlst_clade(1.0)
GCF_004315105.fna	GCF_004315105	55	mlst_clade(1.0)
GCF_004314685.fna	GCF_004314685	81	mlst_clade(4.0)
GCF_004314985.fna	GCF_004314985	14	mlst_clade(1.0)
GCF_004315245.fna	GCF_004315245	8	mlst_clade(1.0)
GCF_004315205.fna	GCF_004315205	2	mlst_clade(1.0)
GCF_004314845.fna	GCF_004314845	81	mlst_clade(4.0)
GCF_004315045.fna	GCF_004315045	17	mlst_clade(1.0)
GCF_004315085.fna	GCF_004315085	8	mlst_clade(1.0)
GCF_004315005.fna	GCF_004315005	17	mlst_clade(1.0)
GCF_004315165.fna	GCF_004315165	8	mlst_clade(1.0)
GCF_004315065.fna	GCF_004315065	8	mlst_clade(1.0)
GCF_004314965.fna	GCF_004314965	17	mlst_clade(1.0)
GCF_004315125.fna	GCF_004315125	17	mlst_clade(1.0)
GCF_004315145.fna	GCF_004315145	8	mlst_clade(1.0)
GCF_004315485.fna	GCF_004315485	8	mlst_clade(1.0)
GCF_004315185.fna	GCF_004315185	17	mlst_clade(1.0)
GCF_004315285.fna	GCF_004315285	17	mlst_clade(1.0)
GCF_004315225.fna	GCF_004315225	17	mlst_clade(1.0)
GCF_004315305.fna	GCF_004315305	8	mlst_clade(1.0)
GCF_004315385.fna	GCF_004315385	17	mlst_clade(1.0)
GCF_004315325.fna	GCF_004315325	109	mlst_clade(4.0)
GCF_004315265.fna	GCF_004315265	81	mlst_clade(4.0)
GCF_004315505.fna	GCF_004315505	103	mlst_clade(1.0)
GCF_004315525.fna	GCF_004315525	53	mlst_clade(1.0)
GCF_004315545.fna	GCF_004315545	17	mlst_clade(1.0)
GCF_004315365.fna	GCF_004315365	49	mlst_clade(1.0)
GCF_004315465.fna	GCF_004315465	17	mlst_clade(1.0)
GCF_004315445.fna	GCF_004315445	55	mlst_clade(1.0)
GCF_004315705.fna	GCF_004315705	15	mlst_clade(1.0)
GCF_004315625.fna	GCF_004315625	17	mlst_clade(1.0)
GCF_004315405.fna	GCF_004315405	17	mlst_clade(1.0)
GCF_004315605.fna	GCF_004315605	17	mlst_clade(1.0)
GCF_004316145.fna	GCF_004316145	183	mlst_clade(1.0)
GCF_004316125.fna	GCF_004316125	17	mlst_clade(1.0)
GCF_004315685.fna	GCF_004315685	67	mlst_clade(2.0)
GCF_004315665.fna	GCF_004315665	17	mlst_clade(1.0)
GCF_004315905.fna	GCF_004315905	17	mlst_clade(1.0)
GCF_004315865.fna	GCF_004315865	8	mlst_clade(1.0)
GCF_004316085.fna	GCF_004316085	82	mlst_clade(1.0)
GCF_004315585.fna	GCF_004315585	17	mlst_clade(1.0)
GCF_004315805.fna	GCF_004315805	2	mlst_clade(1.0)
GCF_004315945.fna	GCF_004315945	15	mlst_clade(1.0)
GCF_004315565.fna	GCF_004315565	17	mlst_clade(1.0)
GCF_004315725.fna	GCF_004315725	17	mlst_clade(1.0)
GCF_004315425.fna	GCF_004315425	67	mlst_clade(2.0)
GCF_004316245.fna	GCF_004316245	17	mlst_clade(1.0)
GCF_004315925.fna	GCF_004315925	2	mlst_clade(1.0)
GCF_004315825.fna	GCF_004315825	17	mlst_clade(1.0)
GCF_004315845.fna	GCF_004315845	26	mlst_clade(1.0)
GCF_004316025.fna	GCF_004316025	81	mlst_clade(4.0)
GCF_004316225.fna	GCF_004316225	2	mlst_clade(1.0)
GCF_004315885.fna	GCF_004315885	17	mlst_clade(1.0)
GCF_004316005.fna	GCF_004316005	17	mlst_clade(1.0)
GCF_004316165.fna	GCF_004316165	17	mlst_clade(1.0)
GCF_004316265.fna	GCF_004316265	17	mlst_clade(1.0)
GCF_004316045.fna	GCF_004316045	17	mlst_clade(1.0)
GCF_004315765.fna	GCF_004315765	5	mlst_clade(3.0)
GCF_004315985.fna	GCF_004315985	8	mlst_clade(1.0)
GCF_004316205.fna	GCF_004316205	17	mlst_clade(1.0)
GCF_004316065.fna	GCF_004316065	17	mlst_clade(1.0)
GCF_004315785.fna	GCF_004315785	436	mlst_clade(1.0)
GCF_004316185.fna	GCF_004316185	81	mlst_clade(4.0)
GCF_004316325.fna	GCF_004316325	183	mlst_clade(1.0)
GCF_004316305.fna	GCF_004316305	81	mlst_clade(4.0)
GCF_004315745.fna	GCF_004315745	17	mlst_clade(1.0)
GCF_004316345.fna	GCF_004316345	26	mlst_clade(1.0)
GCF_004316285.fna	GCF_004316285	2	mlst_clade(1.0)
GCF_004316405.fna	GCF_004316405	2	mlst_clade(1.0)
GCF_004316105.fna	GCF_004316105	8	mlst_clade(1.0)
GCF_004316465.fna	GCF_004316465	82	mlst_clade(1.0)
GCF_004316385.fna	GCF_004316385	8	mlst_clade(1.0)
GCF_004315965.fna	GCF_004315965	17	mlst_clade(1.0)
GCF_004316485.fna	GCF_004316485	2	mlst_clade(1.0)
GCF_004316425.fna	GCF_004316425	17	mlst_clade(1.0)
GCF_004316445.fna	GCF_004316445	2	mlst_clade(1.0)
GCF_004316365.fna	GCF_004316365	17	mlst_clade(1.0)
GCF_004316545.fna	GCF_004316545	8	mlst_clade(1.0)
GCF_004316505.fna	GCF_004316505	8	mlst_clade(1.0)
GCF_004316805.fna	GCF_004316805	8	mlst_clade(1.0)
GCF_004316785.fna	GCF_004316785	2	mlst_clade(1.0)
GCF_004316565.fna	GCF_004316565	8	mlst_clade(1.0)
GCF_004316605.fna	GCF_004316605	55	mlst_clade(1.0)
GCF_004316645.fna	GCF_004316645	17	mlst_clade(1.0)
GCF_004316905.fna	GCF_004316905	183	mlst_clade(1.0)
GCF_004316765.fna	GCF_004316765	2	mlst_clade(1.0)
GCF_004316725.fna	GCF_004316725	15	mlst_clade(1.0)
GCF_004316885.fna	GCF_004316885	81	mlst_clade(4.0)
GCF_004316685.fna	GCF_004316685	81	mlst_clade(4.0)
GCF_004316665.fna	GCF_004316665	81	mlst_clade(4.0)
GCF_004316585.fna	GCF_004316585	2	mlst_clade(1.0)
GCF_004316825.fna	GCF_004316825	17	mlst_clade(1.0)
GCF_004316625.fna	GCF_004316625	17	mlst_clade(1.0)
GCF_004317065.fna	GCF_004317065	17	mlst_clade(1.0)
GCF_004316985.fna	GCF_004316985	17	mlst_clade(1.0)
GCF_004316705.fna	GCF_004316705	2	mlst_clade(1.0)
GCF_004316925.fna	GCF_004316925	81	mlst_clade(4.0)
GCF_004317025.fna	GCF_004317025	17	mlst_clade(1.0)
GCF_004317005.fna	GCF_004317005	17	mlst_clade(1.0)
GCF_004317045.fna	GCF_004317045	17	mlst_clade(1.0)
GCF_004316525.fna	GCF_004316525	17	mlst_clade(1.0)
GCF_004317125.fna	GCF_004317125	2	mlst_clade(1.0)
GCF_004316945.fna	GCF_004316945	109	mlst_clade(4.0)
GCF_004316845.fna	GCF_004316845	2	mlst_clade(1.0)
GCF_004316965.fna	GCF_004316965	81	mlst_clade(4.0)
GCF_004317305.fna	GCF_004317305	8	mlst_clade(1.0)
GCF_004317365.fna	GCF_004317365	17	mlst_clade(1.0)
GCF_004317485.fna	GCF_004317485	8	mlst_clade(1.0)
GCF_004316865.fna	GCF_004316865	17	mlst_clade(1.0)
GCF_004317105.fna	GCF_004317105	2	mlst_clade(1.0)
GCF_004317185.fna	GCF_004317185	81	mlst_clade(4.0)
GCF_004317145.fna	GCF_004317145	183	mlst_clade(1.0)
GCF_004317545.fna	GCF_004317545	8	mlst_clade(1.0)
GCF_004317745.fna	GCF_004317745	42	mlst_clade(1.0)
GCF_004317565.fna	GCF_004317565	17	mlst_clade(1.0)
GCF_004317345.fna	GCF_004317345	109	mlst_clade(4.0)
GCF_004317245.fna	GCF_004317245	17	mlst_clade(1.0)
GCF_004317725.fna	GCF_004317725	17	mlst_clade(1.0)
GCF_004317705.fna	GCF_004317705	2	mlst_clade(1.0)
GCF_004317385.fna	GCF_004317385	37	mlst_clade(4.0)
GCF_004317505.fna	GCF_004317505	81	mlst_clade(4.0)
GCF_004317205.fna	GCF_004317205	81	mlst_clade(4.0)
GCF_004317765.fna	GCF_004317765	474	mlst_clade(4.0)
GCF_004317585.fna	GCF_004317585	17	mlst_clade(1.0)
GCF_004317225.fna	GCF_004317225	81	mlst_clade(4.0)
GCF_004317605.fna	GCF_004317605	8	mlst_clade(1.0)
GCF_004317645.fna	GCF_004317645	48	mlst_clade(1.0)
GCF_004317325.fna	GCF_004317325	183	mlst_clade(1.0)
GCF_004317825.fna	GCF_004317825	8	mlst_clade(1.0)
GCF_004317405.fna	GCF_004317405	17	mlst_clade(1.0)
GCF_004317805.fna	GCF_004317805	17	mlst_clade(1.0)
GCF_004317685.fna	GCF_004317685	8	mlst_clade(1.0)
GCF_004317285.fna	GCF_004317285	17	mlst_clade(1.0)
GCF_004317525.fna	GCF_004317525	17	mlst_clade(1.0)
GCF_004318205.fna	GCF_004318205	15	mlst_clade(1.0)
GCF_004317445.fna	GCF_004317445	17	mlst_clade(1.0)
GCF_004317465.fna	GCF_004317465	3	mlst_clade(1.0)
GCF_004317905.fna	GCF_004317905	8	mlst_clade(1.0)
GCF_004317165.fna	GCF_004317165	183	mlst_clade(1.0)
GCF_004317845.fna	GCF_004317845	81	mlst_clade(4.0)
GCF_004318085.fna	GCF_004318085	183	mlst_clade(1.0)
GCF_004317885.fna	GCF_004317885	17	mlst_clade(1.0)
GCF_004317865.fna	GCF_004317865	98	mlst_clade(1.0)
GCF_004318125.fna	GCF_004318125	17	mlst_clade(1.0)
GCF_004317665.fna	GCF_004317665	17	mlst_clade(1.0)
GCF_004318065.fna	GCF_004318065	8	mlst_clade(1.0)
GCF_004317945.fna	GCF_004317945	15	mlst_clade(1.0)
GCF_004317985.fna	GCF_004317985	42	mlst_clade(1.0)
GCF_004318185.fna	GCF_004318185	55	mlst_clade(1.0)
GCF_004318105.fna	GCF_004318105	17	mlst_clade(1.0)
GCF_004317425.fna	GCF_004317425	183	mlst_clade(1.0)
GCF_004318345.fna	GCF_004318345	183	mlst_clade(1.0)
GCF_004318005.fna	GCF_004318005	6	mlst_clade(1.0)
GCF_004318045.fna	GCF_004318045	17	mlst_clade(1.0)
GCF_004318265.fna	GCF_004318265	17	mlst_clade(1.0)
GCF_004318325.fna	GCF_004318325	1	mlst_clade(2.0)
GCF_004318225.fna	GCF_004318225	17	mlst_clade(1.0)
GCF_004318025.fna	GCF_004318025	17	mlst_clade(1.0)
GCF_004318245.fna	GCF_004318245	17	mlst_clade(1.0)
GCF_004318305.fna	GCF_004318305	37	mlst_clade(4.0)
GCF_004317965.fna	GCF_004317965	47	mlst_clade(2.0)
GCF_004317785.fna	GCF_004317785	54	mlst_clade(1.0)
GCF_004318285.fna	GCF_004318285	81	mlst_clade(4.0)
GCF_004318365.fna	GCF_004318365	183	mlst_clade(1.0)
GCF_004318165.fna	GCF_004318165	2	mlst_clade(1.0)
GCF_004317925.fna	GCF_004317925	17	mlst_clade(1.0)
GCF_004318425.fna	GCF_004318425	48	mlst_clade(1.0)
GCF_004318405.fna	GCF_004318405	48	mlst_clade(1.0)
GCF_004318385.fna	GCF_004318385	2	mlst_clade(1.0)
GCF_004318465.fna	GCF_004318465	1	mlst_clade(2.0)
GCF_004318745.fna	GCF_004318745	8	mlst_clade(1.0)
GCF_004318445.fna	GCF_004318445	37	mlst_clade(4.0)
GCF_004318725.fna	GCF_004318725	59	mlst_clade(1.0)
GCF_004318885.fna	GCF_004318885	58	mlst_clade(1.0)
GCF_004318505.fna	GCF_004318505	17	mlst_clade(1.0)
GCF_004318665.fna	GCF_004318665	183	mlst_clade(1.0)
GCF_004318605.fna	GCF_004318605	55	mlst_clade(1.0)
GCF_004319045.fna	GCF_004319045	59	mlst_clade(1.0)
GCF_004318565.fna	GCF_004318565	11	mlst_clade(5.0)
GCF_004318585.fna	GCF_004318585	103	mlst_clade(1.0)
GCF_004318485.fna	GCF_004318485	17	mlst_clade(1.0)
GCF_004318545.fna	GCF_004318545	183	mlst_clade(1.0)
GCF_004318625.fna	GCF_004318625	2	mlst_clade(1.0)
GCF_004318785.fna	GCF_004318785	11	mlst_clade(5.0)
GCF_004319145.fna	GCF_004319145	2	mlst_clade(1.0)
GCF_004318965.fna	GCF_004318965	182	mlst_clade(1.0)
GCF_004319065.fna	GCF_004319065	17	mlst_clade(1.0)
GCF_004318825.fna	GCF_004318825	17	mlst_clade(1.0)
GCF_004318945.fna	GCF_004318945	8	mlst_clade(1.0)
GCF_004318865.fna	GCF_004318865	8	mlst_clade(1.0)
GCF_004319385.fna	GCF_004319385	8	mlst_clade(1.0)
GCF_004319245.fna	GCF_004319245	182	mlst_clade(1.0)
GCF_004319425.fna	GCF_004319425	17	mlst_clade(1.0)
GCF_004319025.fna	GCF_004319025	17	mlst_clade(1.0)
GCF_004318925.fna	GCF_004318925	183	mlst_clade(1.0)
GCF_004684565.fna	GCF_004684565	8	mlst_clade(1.0)
GCF_004318805.fna	GCF_004318805	103	mlst_clade(1.0)
GCF_004684385.fna	GCF_004684385	8	mlst_clade(1.0)
GCF_004318765.fna	GCF_004318765	2	mlst_clade(1.0)
GCF_004319345.fna	GCF_004319345	55	mlst_clade(1.0)
GCF_004684585.fna	GCF_004684585	8	mlst_clade(1.0)
GCF_004318905.fna	GCF_004318905	2	mlst_clade(1.0)
GCF_004319125.fna	GCF_004319125	15	mlst_clade(1.0)
GCF_004319305.fna	GCF_004319305	103	mlst_clade(1.0)
GCF_004684595.fna	GCF_004684595	46	mlst_clade(1.0)
GCF_004684515.fna	GCF_004684515	44	mlst_clade(1.0)
GCF_004684645.fna	GCF_004684645	1	mlst_clade(2.0)
GCF_004319165.fna	GCF_004319165	8	mlst_clade(1.0)
GCF_004319405.fna	GCF_004319405	103	mlst_clade(1.0)
GCF_004684655.fna	GCF_004684655	8	mlst_clade(1.0)
GCF_004319225.fna	GCF_004319225	3	mlst_clade(1.0)
GCF_004684575.fna	GCF_004684575	8	mlst_clade(1.0)
GCF_004684415.fna	GCF_004684415	8	mlst_clade(1.0)
GCF_004684475.fna	GCF_004684475	43	mlst_clade(1.0)
GCF_004684485.fna	GCF_004684485	43	mlst_clade(1.0)
GCF_004684395.fna	GCF_004684395	8	mlst_clade(1.0)
GCF_004319365.fna	GCF_004319365	2	mlst_clade(1.0)
GCF_004319105.fna	GCF_004319105	183	mlst_clade(1.0)
GCF_004319085.fna	GCF_004319085	17	mlst_clade(1.0)
GCF_004319805.fna	GCF_004319805	3	mlst_clade(1.0)
GCF_004319005.fna	GCF_004319005	17	mlst_clade(1.0)
GCF_004319325.fna	GCF_004319325	17	mlst_clade(1.0)
GCF_004684495.fna	GCF_004684495	103	mlst_clade(1.0)
GCF_004684465.fna	GCF_004684465	234	mlst_clade(1.0)
GCF_004319285.fna	GCF_004319285	8	mlst_clade(1.0)
GCF_004684675.fna	GCF_004684675	8	mlst_clade(1.0)
GCF_004684665.fna	GCF_004684665	44	mlst_clade(1.0)
GCF_004319845.fna	GCF_004319845	17	mlst_clade(1.0)
GCF_004318845.fna	GCF_004318845	2	mlst_clade(1.0)
GCF_004318705.fna	GCF_004318705	35	mlst_clade(1.0)
GCF_004684405.fna	GCF_004684405	8	mlst_clade(1.0)
GCF_004319865.fna	GCF_004319865	8	mlst_clade(1.0)
GCF_006379335.fna	GCF_006379335	4	mlst_clade(1.0)
GCF_005502205.fna	GCF_005502205	67	mlst_clade(2.0)
GCF_004684695.fna	GCF_004684695	8	mlst_clade(1.0)
GCF_004319205.fna	GCF_004319205	8	mlst_clade(1.0)
GCF_006380825.fna	GCF_006380825	8	mlst_clade(1.0)
GCF_006379355.fna	GCF_006379355	63	mlst_clade(1.0)
GCF_004319825.fna	GCF_004319825	2	mlst_clade(1.0)
GCF_006380835.fna	GCF_006380835	21	mlst_clade(1.0)
GCF_004684755.fna	GCF_004684755	6	mlst_clade(1.0)
GCF_006380905.fna	GCF_006380905	4	mlst_clade(1.0)
GCF_005786645.fna	GCF_005786645	-	0
GCF_006380875.fna	GCF_006380875	110	mlst_clade(1.0)
GCF_006380995.fna	GCF_006380995	100	mlst_clade(1.0)
GCF_006380915.fna	GCF_006380915	4	mlst_clade(1.0)
GCF_006380975.fna	GCF_006380975	14	mlst_clade(1.0)
GCF_004684745.fna	GCF_004684745	6	mlst_clade(1.0)
GCF_006380955.fna	GCF_006380955	44	mlst_clade(1.0)
GCF_006381025.fna	GCF_006381025	1	mlst_clade(2.0)
GCF_006380895.fna	GCF_006380895	1	mlst_clade(2.0)
GCF_006408255.fna	GCF_006408255	2	mlst_clade(1.0)
GCF_006381115.fna	GCF_006381115	110	mlst_clade(1.0)
GCF_006381005.fna	GCF_006381005	2	mlst_clade(1.0)
GCF_006381045.fna	GCF_006381045	55	mlst_clade(1.0)
GCF_006408235.fna	GCF_006408235	1	mlst_clade(2.0)
GCF_006381095.fna	GCF_006381095	1	mlst_clade(2.0)
GCF_006408325.fna	GCF_006408325	1	mlst_clade(2.0)
GCF_006408335.fna	GCF_006408335	54	mlst_clade(1.0)
GCF_006408285.fna	GCF_006408285	42	mlst_clade(1.0)
GCF_006454575.fna	GCF_006454575	42	mlst_clade(1.0)
GCF_006408375.fna	GCF_006408375	8	mlst_clade(1.0)
GCF_006454555.fna	GCF_006454555	6	mlst_clade(1.0)
GCF_006381075.fna	GCF_006381075	10	mlst_clade(1.0)
GCF_006408415.fna	GCF_006408415	8	mlst_clade(1.0)
GCF_006454545.fna	GCF_006454545	1	mlst_clade(2.0)
GCF_006408435.fna	GCF_006408435	1	mlst_clade(2.0)
GCF_007000575.fna	GCF_007000575	3	mlst_clade(1.0)
GCF_007000385.fna	GCF_007000385	103	mlst_clade(1.0)
GCF_007000475.fna	GCF_007000475	103	mlst_clade(1.0)
GCF_007000285.fna	GCF_007000285	103	mlst_clade(1.0)
GCF_007000295.fna	GCF_007000295	103	mlst_clade(1.0)
GCF_007000525.fna	GCF_007000525	3	mlst_clade(1.0)
GCF_007000425.fna	GCF_007000425	103	mlst_clade(1.0)
GCF_007000555.fna	GCF_007000555	3	mlst_clade(1.0)
GCF_007000395.fna	GCF_007000395	103	mlst_clade(1.0)
GCF_007000585.fna	GCF_007000585	3	mlst_clade(1.0)
GCF_007000515.fna	GCF_007000515	3	mlst_clade(1.0)
GCF_007000415.fna	GCF_007000415	103	mlst_clade(1.0)
GCF_007000435.fna	GCF_007000435	103	mlst_clade(1.0)
GCF_007000645.fna	GCF_007000645	3	mlst_clade(1.0)
GCF_007000735.fna	GCF_007000735	3	mlst_clade(1.0)
GCF_007000505.fna	GCF_007000505	3	mlst_clade(1.0)
GCF_007000845.fna	GCF_007000845	15	mlst_clade(1.0)
GCF_007000915.fna	GCF_007000915	15	mlst_clade(1.0)
GCF_007000885.fna	GCF_007000885	14	mlst_clade(1.0)
GCF_007000795.fna	GCF_007000795	42	mlst_clade(1.0)
GCF_007000675.fna	GCF_007000675	15	mlst_clade(1.0)
GCF_007001125.fna	GCF_007001125	100	mlst_clade(1.0)
GCF_007000725.fna	GCF_007000725	43	mlst_clade(1.0)
GCF_007001035.fna	GCF_007001035	14	mlst_clade(1.0)
GCF_007001045.fna	GCF_007001045	14	mlst_clade(1.0)
GCF_007001005.fna	GCF_007001005	14	mlst_clade(1.0)
GCF_007000965.fna	GCF_007000965	15	mlst_clade(1.0)
GCF_007001185.fna	GCF_007001185	new	0
GCF_007001285.fna	GCF_007001285	26	mlst_clade(1.0)
GCF_007000655.fna	GCF_007000655	14	mlst_clade(1.0)
GCF_007001055.fna	GCF_007001055	14	mlst_clade(1.0)
GCF_007001175.fna	GCF_007001175	2	mlst_clade(1.0)
GCF_007001365.fna	GCF_007001365	3	mlst_clade(1.0)
GCF_007001085.fna	GCF_007001085	110	mlst_clade(1.0)
GCF_007001225.fna	GCF_007001225	26	mlst_clade(1.0)
GCF_007001505.fna	GCF_007001505	6	mlst_clade(1.0)
GCF_007001405.fna	GCF_007001405	2	mlst_clade(1.0)
GCF_007001555.fna	GCF_007001555	6	mlst_clade(1.0)
GCF_007001485.fna	GCF_007001485	3	mlst_clade(1.0)
GCF_007001115.fna	GCF_007001115	14	mlst_clade(1.0)
GCF_007001435.fna	GCF_007001435	2	mlst_clade(1.0)
GCF_007001305.fna	GCF_007001305	3	mlst_clade(1.0)
GCF_007001325.fna	GCF_007001325	3	mlst_clade(1.0)
GCF_007001585.fna	GCF_007001585	6	mlst_clade(1.0)
GCF_007001545.fna	GCF_007001545	6	mlst_clade(1.0)
GCF_007001195.fna	GCF_007001195	15	mlst_clade(1.0)
GCF_007000635.fna	GCF_007000635	43	mlst_clade(1.0)
GCF_007001645.fna	GCF_007001645	6	mlst_clade(1.0)
GCF_007001495.fna	GCF_007001495	6	mlst_clade(1.0)
GCF_007000945.fna	GCF_007000945	42	mlst_clade(1.0)
GCF_007001595.fna	GCF_007001595	6	mlst_clade(1.0)
GCF_007001715.fna	GCF_007001715	42	mlst_clade(1.0)
GCF_007000755.fna	GCF_007000755	14	mlst_clade(1.0)
GCF_007001725.fna	GCF_007001725	42	mlst_clade(1.0)
GCF_007001275.fna	GCF_007001275	26	mlst_clade(1.0)
GCF_007001425.fna	GCF_007001425	3	mlst_clade(1.0)
GCF_007001395.fna	GCF_007001395	2	mlst_clade(1.0)
GCF_007001605.fna	GCF_007001605	6	mlst_clade(1.0)
GCF_007001665.fna	GCF_007001665	42	mlst_clade(1.0)
GCF_007001815.fna	GCF_007001815	53	mlst_clade(1.0)
GCF_007001655.fna	GCF_007001655	42	mlst_clade(1.0)
GCF_007001705.fna	GCF_007001705	42	mlst_clade(1.0)
GCF_007001735.fna	GCF_007001735	42	mlst_clade(1.0)
GCF_007001865.fna	GCF_007001865	53	mlst_clade(1.0)
GCF_007001375.fna	GCF_007001375	2	mlst_clade(1.0)
GCF_007001795.fna	GCF_007001795	42	mlst_clade(1.0)
GCF_007001945.fna	GCF_007001945	29	mlst_clade(1.0)
GCF_007001905.fna	GCF_007001905	53	mlst_clade(1.0)
GCF_007001845.fna	GCF_007001845	53	mlst_clade(1.0)
GCF_007001975.fna	GCF_007001975	29	mlst_clade(1.0)
GCF_007001765.fna	GCF_007001765	42	mlst_clade(1.0)
GCF_007002025.fna	GCF_007002025	29	mlst_clade(1.0)
GCF_007001985.fna	GCF_007001985	53	mlst_clade(1.0)
GCF_007001935.fna	GCF_007001935	53	mlst_clade(1.0)
GCF_007001925.fna	GCF_007001925	53	mlst_clade(1.0)
GCF_007000925.fna	GCF_007000925	15	mlst_clade(1.0)
GCF_007000775.fna	GCF_007000775	3	mlst_clade(1.0)
GCF_007002035.fna	GCF_007002035	29	mlst_clade(1.0)
GCF_007001855.fna	GCF_007001855	53	mlst_clade(1.0)
GCF_007002155.fna	GCF_007002155	1	mlst_clade(2.0)
GCF_007002095.fna	GCF_007002095	29	mlst_clade(1.0)
GCF_007002205.fna	GCF_007002205	1	mlst_clade(2.0)
GCF_007002345.fna	GCF_007002345	2	mlst_clade(1.0)
GCF_007000895.fna	GCF_007000895	3	mlst_clade(1.0)
GCF_007002165.fna	GCF_007002165	1	mlst_clade(2.0)
GCF_007002105.fna	GCF_007002105	29	mlst_clade(1.0)
GCF_007000825.fna	GCF_007000825	46	mlst_clade(1.0)
GCF_007002215.fna	GCF_007002215	1	mlst_clade(2.0)
GCF_007002065.fna	GCF_007002065	29	mlst_clade(1.0)
GCF_007002255.fna	GCF_007002255	1	mlst_clade(2.0)
GCF_007002055.fna	GCF_007002055	29	mlst_clade(1.0)
GCF_007002285.fna	GCF_007002285	2	mlst_clade(1.0)
GCF_007002145.fna	GCF_007002145	1	mlst_clade(2.0)
GCF_007002265.fna	GCF_007002265	1	mlst_clade(2.0)
GCF_007002515.fna	GCF_007002515	55	mlst_clade(1.0)
GCF_007002235.fna	GCF_007002235	1	mlst_clade(2.0)
GCF_007002415.fna	GCF_007002415	58	mlst_clade(1.0)
GCF_007001015.fna	GCF_007001015	2	mlst_clade(1.0)
GCF_007001155.fna	GCF_007001155	100	mlst_clade(1.0)
GCF_007002355.fna	GCF_007002355	2	mlst_clade(1.0)
GCF_007002445.fna	GCF_007002445	55	mlst_clade(1.0)
GCF_007002325.fna	GCF_007002325	2	mlst_clade(1.0)
GCF_007000615.fna	GCF_007000615	3	mlst_clade(1.0)
GCF_007002485.fna	GCF_007002485	55	mlst_clade(1.0)
GCF_007002465.fna	GCF_007002465	55	mlst_clade(1.0)
GCF_007002455.fna	GCF_007002455	55	mlst_clade(1.0)
GCF_007002585.fna	GCF_007002585	42	mlst_clade(1.0)
GCF_007002565.fna	GCF_007002565	14	mlst_clade(1.0)
GCF_007002385.fna	GCF_007002385	2	mlst_clade(1.0)
GCF_007002365.fna	GCF_007002365	2	mlst_clade(1.0)
GCF_007002675.fna	GCF_007002675	42	mlst_clade(1.0)
GCF_007002575.fna	GCF_007002575	42	mlst_clade(1.0)
GCF_007002635.fna	GCF_007002635	42	mlst_clade(1.0)
GCF_007002545.fna	GCF_007002545	55	mlst_clade(1.0)
GCF_007114075.fna	GCF_007114075	8	mlst_clade(1.0)
GCF_007113935.fna	GCF_007113935	26	mlst_clade(1.0)
GCF_007114015.fna	GCF_007114015	26	mlst_clade(1.0)
GCF_007002665.fna	GCF_007002665	42	mlst_clade(1.0)
GCF_007114005.fna	GCF_007114005	26	mlst_clade(1.0)
GCF_007002685.fna	GCF_007002685	42	mlst_clade(1.0)
GCF_007114055.fna	GCF_007114055	8	mlst_clade(1.0)
GCF_007002705.fna	GCF_007002705	42	mlst_clade(1.0)
GCF_007000785.fna	GCF_007000785	49	mlst_clade(1.0)
GCF_007113975.fna	GCF_007113975	26	mlst_clade(1.0)
GCF_007002615.fna	GCF_007002615	42	mlst_clade(1.0)
GCF_007114115.fna	GCF_007114115	8	mlst_clade(1.0)
GCF_007114045.fna	GCF_007114045	8	mlst_clade(1.0)
GCF_007114095.fna	GCF_007114095	43	mlst_clade(1.0)
GCF_007114225.fna	GCF_007114225	43	mlst_clade(1.0)
GCF_007114155.fna	GCF_007114155	8	mlst_clade(1.0)
GCF_007001255.fna	GCF_007001255	26	mlst_clade(1.0)
GCF_007114195.fna	GCF_007114195	8	mlst_clade(1.0)
GCF_007114235.fna	GCF_007114235	8	mlst_clade(1.0)
GCF_007114315.fna	GCF_007114315	41	mlst_clade(2.0)
GCF_007114285.fna	GCF_007114285	8	mlst_clade(1.0)
GCF_007114205.fna	GCF_007114205	8	mlst_clade(1.0)
GCF_007114305.fna	GCF_007114305	42	mlst_clade(1.0)
GCF_007114145.fna	GCF_007114145	1	mlst_clade(2.0)
GCF_007114185.fna	GCF_007114185	1	mlst_clade(2.0)
GCF_007114395.fna	GCF_007114395	149	mlst_clade(1.0)
GCF_007114325.fna	GCF_007114325	8	mlst_clade(1.0)
GCF_007114515.fna	GCF_007114515	41	mlst_clade(2.0)
GCF_007114405.fna	GCF_007114405	149	mlst_clade(1.0)
GCF_007114385.fna	GCF_007114385	8	mlst_clade(1.0)
GCF_007114465.fna	GCF_007114465	149	mlst_clade(1.0)
GCF_007114485.fna	GCF_007114485	41	mlst_clade(2.0)
GCF_007114415.fna	GCF_007114415	149	mlst_clade(1.0)
GCF_007114335.fna	GCF_007114335	14	mlst_clade(1.0)
GCF_007114555.fna	GCF_007114555	1	mlst_clade(2.0)
GCF_007114535.fna	GCF_007114535	1	mlst_clade(2.0)
GCF_007114585.fna	GCF_007114585	41	mlst_clade(2.0)
GCF_007114605.fna	GCF_007114605	41	mlst_clade(2.0)
GCF_007114495.fna	GCF_007114495	1	mlst_clade(2.0)
GCF_007114595.fna	GCF_007114595	26	mlst_clade(1.0)
GCF_007114645.fna	GCF_007114645	26	mlst_clade(1.0)
GCF_007114685.fna	GCF_007114685	1	mlst_clade(2.0)
GCF_007114785.fna	GCF_007114785	29	mlst_clade(1.0)
GCF_007114655.fna	GCF_007114655	14	mlst_clade(1.0)
GCF_007114705.fna	GCF_007114705	1	mlst_clade(2.0)
GCF_007114695.fna	GCF_007114695	1	mlst_clade(2.0)
GCF_007114725.fna	GCF_007114725	29	mlst_clade(1.0)
GCF_007114735.fna	GCF_007114735	29	mlst_clade(1.0)
GCF_007114805.fna	GCF_007114805	29	mlst_clade(1.0)
GCF_007114815.fna	GCF_007114815	48	mlst_clade(1.0)
GCF_007114825.fna	GCF_007114825	48	mlst_clade(1.0)
GCF_008245165.fna	GCF_008245165	34	mlst_clade(1.0)
GCF_009362915.fna	GCF_009362915	11	mlst_clade(5.0)
GCF_007114885.fna	GCF_007114885	41	mlst_clade(2.0)
GCF_007114905.fna	GCF_007114905	41	mlst_clade(2.0)
GCF_007114835.fna	GCF_007114835	48	mlst_clade(1.0)
GCF_009730495.fna	GCF_009730495	1	mlst_clade(2.0)
GCF_007114935.fna	GCF_007114935	41	mlst_clade(2.0)
GCF_009903535.fna	GCF_009903535	17	mlst_clade(1.0)
GCF_007114995.fna	GCF_007114995	2	mlst_clade(1.0)
GCF_008579085.fna	GCF_008579085	11	mlst_clade(5.0)
GCF_009867095.fna	GCF_009867095	203	mlst_clade(1.0)
GCF_007114915.fna	GCF_007114915	41	mlst_clade(2.0)
GCF_009903525.fna	GCF_009903525	4	mlst_clade(1.0)
GCF_007114985.fna	GCF_007114985	2	mlst_clade(1.0)
GCF_007114945.fna	GCF_007114945	41	mlst_clade(2.0)
GCF_009903385.fna	GCF_009903385	17	mlst_clade(1.0)
GCF_009903545.fna	GCF_009903545	17	mlst_clade(1.0)
GCF_009903395.fna	GCF_009903395	17	mlst_clade(1.0)
GCF_008868185.fna	GCF_008868185	37	mlst_clade(4.0)
GCF_009903485.fna	GCF_009903485	17	mlst_clade(1.0)
GCF_009917325.fna	GCF_009917325	8	mlst_clade(1.0)
GCF_011602815.fna	GCF_011602815	34	mlst_clade(1.0)
GCF_009831175.fna	GCF_009831175	97	mlst_clade(2.0)
GCF_012029835.fna	GCF_012029835	48	mlst_clade(1.0)
GCF_012952655.fna	GCF_012952655	11	mlst_clade(5.0)
GCF_012641505.fna	GCF_012641505	34	mlst_clade(1.0)
GCF_012102905.fna	GCF_012102905	26	mlst_clade(1.0)
GCF_012276945.fna	GCF_012276945	new	0
GCF_012029905.fna	GCF_012029905	5	mlst_clade(3.0)
GCF_012956715.fna	GCF_012956715	42	mlst_clade(1.0)
GCF_900002435.fna	GCF_900002435	15	mlst_clade(1.0)
GCF_900002535.fna	GCF_900002535	1	mlst_clade(2.0)
GCF_900005755.fna	GCF_900005755	2	mlst_clade(1.0)
GCF_012029845.fna	GCF_012029845	42	mlst_clade(1.0)
GCF_012956705.fna	GCF_012956705	new	0
GCF_900002475.fna	GCF_900002475	2	mlst_clade(1.0)
GCF_012277145.fna	GCF_012277145	42	mlst_clade(1.0)
GCF_012102895.fna	GCF_012102895	103	mlst_clade(1.0)
GCF_900002485.fna	GCF_900002485	15	mlst_clade(1.0)
GCF_900002445.fna	GCF_900002445	49	mlst_clade(1.0)
GCF_900002425.fna	GCF_900002425	2	mlst_clade(1.0)
GCF_012276965.fna	GCF_012276965	14	mlst_clade(1.0)
GCF_012277125.fna	GCF_012277125	42	mlst_clade(1.0)
GCF_900002555.fna	GCF_900002555	29	mlst_clade(1.0)
GCF_012955915.fna	GCF_012955915	5	mlst_clade(3.0)
GCF_012955965.fna	GCF_012955965	-	0
GCF_012030095.fna	GCF_012030095	new	0
GCF_012030175.fna	GCF_012030175	5	mlst_clade(3.0)
GCF_012029735.fna	GCF_012029735	42	mlst_clade(1.0)
GCF_900008455.fna	GCF_900008455	2	mlst_clade(1.0)
GCF_900007565.fna	GCF_900007565	3	mlst_clade(1.0)
GCF_900008395.fna	GCF_900008395	1	mlst_clade(2.0)
GCF_011882295.fna	GCF_011882295	8	mlst_clade(1.0)
GCF_900008745.fna	GCF_900008745	11	mlst_clade(5.0)
GCF_011882285.fna	GCF_011882285	33	mlst_clade(1.0)
GCF_011881545.fna	GCF_011881545	103	mlst_clade(1.0)
GCF_012030115.fna	GCF_012030115	new	0
GCF_900008765.fna	GCF_900008765	1	mlst_clade(2.0)
GCF_900006345.fna	GCF_900006345	54	mlst_clade(1.0)
GCF_900008785.fna	GCF_900008785	396	mlst_clade(2.0)
GCF_012276925.fna	GCF_012276925	149	mlst_clade(1.0)
GCF_900008495.fna	GCF_900008495	8	mlst_clade(1.0)
GCF_900009405.fna	GCF_900009405	15	mlst_clade(1.0)
GCF_012030125.fna	GCF_012030125	2	mlst_clade(1.0)
GCF_011812885.fna	GCF_011812885	3	mlst_clade(1.0)
GCF_011881455.fna	GCF_011881455	26	mlst_clade(1.0)
GCF_900008555.fna	GCF_900008555	3	mlst_clade(1.0)
GCF_900008715.fna	GCF_900008715	49	mlst_clade(1.0)
GCF_900007545.fna	GCF_900007545	1	mlst_clade(2.0)
GCF_900008775.fna	GCF_900008775	10	mlst_clade(1.0)
GCF_900009805.fna	GCF_900009805	15	mlst_clade(1.0)
GCF_011812895.fna	GCF_011812895	29	mlst_clade(1.0)
GCF_900009245.fna	GCF_900009245	2	mlst_clade(1.0)
GCF_900008635.fna	GCF_900008635	15	mlst_clade(1.0)
GCF_900007625.fna	GCF_900007625	1	mlst_clade(2.0)
GCF_011882255.fna	GCF_011882255	42	mlst_clade(1.0)
GCF_900009735.fna	GCF_900009735	3	mlst_clade(1.0)
GCF_900009415.fna	GCF_900009415	55	mlst_clade(1.0)
GCF_900010345.fna	GCF_900010345	2	mlst_clade(1.0)
GCF_900010895.fna	GCF_900010895	10	mlst_clade(1.0)
GCF_900011415.fna	GCF_900011415	3	mlst_clade(1.0)
GCF_900011815.fna	GCF_900011815	14	mlst_clade(1.0)
GCF_900010485.fna	GCF_900010485	3	mlst_clade(1.0)
GCF_900011975.fna	GCF_900011975	3	mlst_clade(1.0)
GCF_900010905.fna	GCF_900010905	2	mlst_clade(1.0)
GCF_900011895.fna	GCF_900011895	624	mlst_clade(1.0)
GCF_900010815.fna	GCF_900010815	1	mlst_clade(2.0)
GCF_011881745.fna	GCF_011881745	42	mlst_clade(1.0)
GCF_900011105.fna	GCF_900011105	1	mlst_clade(2.0)
GCF_012030135.fna	GCF_012030135	15	mlst_clade(1.0)
GCF_900011965.fna	GCF_900011965	1	mlst_clade(2.0)
GCF_900010995.fna	GCF_900010995	3	mlst_clade(1.0)
GCF_900012035.fna	GCF_900012035	1	mlst_clade(2.0)
GCF_900012055.fna	GCF_900012055	1	mlst_clade(2.0)
GCF_900012105.fna	GCF_900012105	1	mlst_clade(2.0)
GCF_900011695.fna	GCF_900011695	35	mlst_clade(1.0)
GCF_900010935.fna	GCF_900010935	34	mlst_clade(1.0)
GCF_900012005.fna	GCF_900012005	41	mlst_clade(2.0)
GCF_900011945.fna	GCF_900011945	1	mlst_clade(2.0)
GCF_900011725.fna	GCF_900011725	2	mlst_clade(1.0)
GCF_900012125.fna	GCF_900012125	16	mlst_clade(1.0)
GCF_900012305.fna	GCF_900012305	1	mlst_clade(2.0)
GCF_012030445.fna	GCF_012030445	2	mlst_clade(1.0)
GCF_900013115.fna	GCF_900013115	34	mlst_clade(1.0)
GCF_900012375.fna	GCF_900012375	1	mlst_clade(2.0)
GCF_900012255.fna	GCF_900012255	2	mlst_clade(1.0)
GCF_012276915.fna	GCF_012276915	42	mlst_clade(1.0)
GCF_900013705.fna	GCF_900013705	55	mlst_clade(1.0)
GCF_011881445.fna	GCF_011881445	554	mlst_clade(2.0)
GCF_900012445.fna	GCF_900012445	11	mlst_clade(5.0)
GCF_900013185.fna	GCF_900013185	103	mlst_clade(1.0)
GCF_900013855.fna	GCF_900013855	4	mlst_clade(1.0)
GCF_900012865.fna	GCF_900012865	1	mlst_clade(2.0)
GCF_900012495.fna	GCF_900012495	1	mlst_clade(2.0)
GCF_900012765.fna	GCF_900012765	1	mlst_clade(2.0)
GCF_900014165.fna	GCF_900014165	15	mlst_clade(1.0)
GCF_900013385.fna	GCF_900013385	1	mlst_clade(2.0)
GCF_900013895.fna	GCF_900013895	1	mlst_clade(2.0)
GCF_900013655.fna	GCF_900013655	1	mlst_clade(2.0)
GCF_900013335.fna	GCF_900013335	1	mlst_clade(2.0)
GCF_900013785.fna	GCF_900013785	3	mlst_clade(1.0)
GCF_900014615.fna	GCF_900014615	3	mlst_clade(1.0)
GCF_900014205.fna	GCF_900014205	83	mlst_clade(1.0)
GCF_900014225.fna	GCF_900014225	201	mlst_clade(3.0)
GCF_900013905.fna	GCF_900013905	3	mlst_clade(1.0)
GCF_900013915.fna	GCF_900013915	8	mlst_clade(1.0)
GCF_900014515.fna	GCF_900014515	49	mlst_clade(1.0)
GCF_900012505.fna	GCF_900012505	1	mlst_clade(2.0)
GCF_900014435.fna	GCF_900014435	49	mlst_clade(1.0)
GCF_900014675.fna	GCF_900014675	54	mlst_clade(1.0)
GCF_900095895.fna	GCF_900095895	11	mlst_clade(5.0)
GCF_900014265.fna	GCF_900014265	45	mlst_clade(1.0)
GCF_900014755.fna	GCF_900014755	1	mlst_clade(2.0)
GCF_900095905.fna	GCF_900095905	11	mlst_clade(5.0)
GCF_900013395.fna	GCF_900013395	1	mlst_clade(2.0)
GCF_900014295.fna	GCF_900014295	1	mlst_clade(2.0)
GCF_900014605.fna	GCF_900014605	11	mlst_clade(5.0)
GCF_900014945.fna	GCF_900014945	1	mlst_clade(2.0)
GCF_900014655.fna	GCF_900014655	1	mlst_clade(2.0)
GCF_900073255.fna	GCF_900073255	639	mlst_clade(1.0)
GCF_900014415.fna	GCF_900014415	1	mlst_clade(2.0)
GCF_900095915.fna	GCF_900095915	8	mlst_clade(1.0)
GCF_900095925.fna	GCF_900095925	6	mlst_clade(1.0)
GCF_900014585.fna	GCF_900014585	1	mlst_clade(2.0)
GCF_900095955.fna	GCF_900095955	14	mlst_clade(1.0)
GCF_900014855.fna	GCF_900014855	2	mlst_clade(1.0)
GCF_900095945.fna	GCF_900095945	3	mlst_clade(1.0)
GCF_900095935.fna	GCF_900095935	3	mlst_clade(1.0)
GCF_900014935.fna	GCF_900014935	3	mlst_clade(1.0)
GCF_900014805.fna	GCF_900014805	3	mlst_clade(1.0)
GCF_900074805.fna	GCF_900074805	641	mlst_clade(nan)
GCF_900095965.fna	GCF_900095965	11	mlst_clade(5.0)
GCF_900014795.fna	GCF_900014795	8	mlst_clade(1.0)
GCF_900095975.fna	GCF_900095975	8	mlst_clade(1.0)
GCF_900073115.fna	GCF_900073115	-	0
GCF_900015045.fna	GCF_900015045	110	mlst_clade(1.0)
GCF_900095985.fna	GCF_900095985	1	mlst_clade(2.0)
GCF_900015315.fna	GCF_900015315	15	mlst_clade(1.0)
GCF_900096005.fna	GCF_900096005	1	mlst_clade(2.0)
GCF_900015095.fna	GCF_900015095	2	mlst_clade(1.0)
GCF_900095995.fna	GCF_900095995	2	mlst_clade(1.0)
GCF_900096035.fna	GCF_900096035	59	mlst_clade(1.0)
GCF_900096025.fna	GCF_900096025	1	mlst_clade(2.0)
GCF_900015225.fna	GCF_900015225	2	mlst_clade(1.0)
GCF_900096065.fna	GCF_900096065	3	mlst_clade(1.0)
GCF_900016315.fna	GCF_900016315	2	mlst_clade(1.0)
GCF_900096015.fna	GCF_900096015	6	mlst_clade(1.0)
GCF_900096045.fna	GCF_900096045	5	mlst_clade(3.0)
GCF_900096115.fna	GCF_900096115	3	mlst_clade(1.0)
GCF_900015575.fna	GCF_900015575	1	mlst_clade(2.0)
GCF_900096075.fna	GCF_900096075	49	mlst_clade(1.0)
GCF_900015675.fna	GCF_900015675	2	mlst_clade(1.0)
GCF_900015515.fna	GCF_900015515	37	mlst_clade(4.0)
GCF_900096055.fna	GCF_900096055	54	mlst_clade(1.0)
GCF_900015935.fna	GCF_900015935	1	mlst_clade(2.0)
GCF_900096125.fna	GCF_900096125	56	mlst_clade(1.0)
GCF_900096085.fna	GCF_900096085	29	mlst_clade(1.0)
GCF_900096105.fna	GCF_900096105	15	mlst_clade(1.0)
GCF_900096165.fna	GCF_900096165	1	mlst_clade(2.0)
GCF_900096155.fna	GCF_900096155	15	mlst_clade(1.0)
GCF_900096095.fna	GCF_900096095	11	mlst_clade(5.0)
GCF_900096145.fna	GCF_900096145	8	mlst_clade(1.0)
GCF_900096195.fna	GCF_900096195	49	mlst_clade(1.0)
GCF_900096225.fna	GCF_900096225	10	mlst_clade(1.0)
GCF_900096175.fna	GCF_900096175	3	mlst_clade(1.0)
GCF_900096265.fna	GCF_900096265	7	mlst_clade(1.0)
GCF_900096245.fna	GCF_900096245	2	mlst_clade(1.0)
GCF_900096255.fna	GCF_900096255	8	mlst_clade(1.0)
GCF_900096185.fna	GCF_900096185	49	mlst_clade(1.0)
GCF_900096275.fna	GCF_900096275	29	mlst_clade(1.0)
GCF_900096295.fna	GCF_900096295	109	mlst_clade(4.0)
GCF_900096235.fna	GCF_900096235	59	mlst_clade(1.0)
GCF_900096215.fna	GCF_900096215	15	mlst_clade(1.0)
GCF_900096205.fna	GCF_900096205	44	mlst_clade(1.0)
GCF_900096285.fna	GCF_900096285	11	mlst_clade(5.0)
GCF_900096315.fna	GCF_900096315	29	mlst_clade(1.0)
GCF_900096415.fna	GCF_900096415	53	mlst_clade(1.0)
GCF_900096325.fna	GCF_900096325	15	mlst_clade(1.0)
GCF_900096375.fna	GCF_900096375	11	mlst_clade(5.0)
GCF_900096335.fna	GCF_900096335	15	mlst_clade(1.0)
GCF_900096305.fna	GCF_900096305	2	mlst_clade(1.0)
GCF_900096365.fna	GCF_900096365	11	mlst_clade(5.0)
GCF_900164015.fna	GCF_900164015	2	mlst_clade(1.0)
GCF_900096395.fna	GCF_900096395	15	mlst_clade(1.0)
GCF_900096455.fna	GCF_900096455	2	mlst_clade(1.0)
GCF_900096385.fna	GCF_900096385	46	mlst_clade(1.0)
GCF_900096355.fna	GCF_900096355	2	mlst_clade(1.0)
GCF_900164055.fna	GCF_900164055	43	mlst_clade(1.0)
GCF_900096475.fna	GCF_900096475	8	mlst_clade(1.0)
GCF_900096435.fna	GCF_900096435	2	mlst_clade(1.0)
GCF_900096345.fna	GCF_900096345	3	mlst_clade(1.0)
GCF_900096405.fna	GCF_900096405	1	mlst_clade(2.0)
GCF_900096445.fna	GCF_900096445	6	mlst_clade(1.0)
GCF_900164025.fna	GCF_900164025	7	mlst_clade(1.0)
GCF_900164075.fna	GCF_900164075	15	mlst_clade(1.0)
GCF_900164065.fna	GCF_900164065	15	mlst_clade(1.0)
GCF_900096465.fna	GCF_900096465	1	mlst_clade(2.0)
GCF_900164095.fna	GCF_900164095	7	mlst_clade(1.0)
GCF_900164085.fna	GCF_900164085	2	mlst_clade(1.0)
GCF_900164165.fna	GCF_900164165	9	mlst_clade(1.0)
GCF_900164045.fna	GCF_900164045	54	mlst_clade(1.0)
GCF_900164135.fna	GCF_900164135	6	mlst_clade(1.0)
GCF_900096135.fna	GCF_900096135	2	mlst_clade(1.0)
GCF_900164115.fna	GCF_900164115	26	mlst_clade(1.0)
GCF_900164205.fna	GCF_900164205	11	mlst_clade(5.0)
GCF_900164195.fna	GCF_900164195	26	mlst_clade(1.0)
GCF_900164265.fna	GCF_900164265	15	mlst_clade(1.0)
GCF_900164185.fna	GCF_900164185	2	mlst_clade(1.0)
GCF_900164105.fna	GCF_900164105	2	mlst_clade(1.0)
GCF_900164225.fna	GCF_900164225	8	mlst_clade(1.0)
GCF_900164255.fna	GCF_900164255	46	mlst_clade(1.0)
GCF_900164175.fna	GCF_900164175	49	mlst_clade(1.0)
GCF_900164155.fna	GCF_900164155	35	mlst_clade(1.0)
GCF_900164245.fna	GCF_900164245	36	mlst_clade(1.0)
GCF_900164145.fna	GCF_900164145	15	mlst_clade(1.0)
GCF_900164275.fna	GCF_900164275	10	mlst_clade(1.0)
GCF_900164325.fna	GCF_900164325	-	0
GCF_900164285.fna	GCF_900164285	6	mlst_clade(1.0)
GCF_900164295.fna	GCF_900164295	48	mlst_clade(1.0)
GCF_900164305.fna	GCF_900164305	46	mlst_clade(1.0)
GCF_900164335.fna	GCF_900164335	15	mlst_clade(1.0)
GCF_900164355.fna	GCF_900164355	6	mlst_clade(1.0)
GCF_900164395.fna	GCF_900164395	15	mlst_clade(1.0)
GCF_900096425.fna	GCF_900096425	8	mlst_clade(1.0)
GCF_900164125.fna	GCF_900164125	29	mlst_clade(1.0)
GCF_900164405.fna	GCF_900164405	3	mlst_clade(1.0)
GCF_900164415.fna	GCF_900164415	49	mlst_clade(1.0)
GCF_900164425.fna	GCF_900164425	10	mlst_clade(1.0)
GCF_900164435.fna	GCF_900164435	11	mlst_clade(5.0)
GCF_900164445.fna	GCF_900164445	9	mlst_clade(1.0)
GCF_900164465.fna	GCF_900164465	7	mlst_clade(1.0)
GCF_900164475.fna	GCF_900164475	7	mlst_clade(1.0)
GCF_900164485.fna	GCF_900164485	9	mlst_clade(1.0)
GCF_900164515.fna	GCF_900164515	109	mlst_clade(4.0)
GCF_900164345.fna	GCF_900164345	6	mlst_clade(1.0)
GCF_900164505.fna	GCF_900164505	9	mlst_clade(1.0)
GCF_900164545.fna	GCF_900164545	-	0
GCF_900164495.fna	GCF_900164495	29	mlst_clade(1.0)
GCF_900164215.fna	GCF_900164215	2	mlst_clade(1.0)
GCF_900164585.fna	GCF_900164585	2	mlst_clade(1.0)
GCF_900164595.fna	GCF_900164595	15	mlst_clade(1.0)
GCF_900164525.fna	GCF_900164525	109	mlst_clade(4.0)
GCF_900164605.fna	GCF_900164605	42	mlst_clade(1.0)
GCF_900164625.fna	GCF_900164625	15	mlst_clade(1.0)
GCF_900164635.fna	GCF_900164635	103	mlst_clade(1.0)
GCF_900164565.fna	GCF_900164565	10	mlst_clade(1.0)
GCF_900164385.fna	GCF_900164385	243	mlst_clade(4.0)
GCF_900164715.fna	GCF_900164715	15	mlst_clade(1.0)
GCF_900164645.fna	GCF_900164645	7	mlst_clade(1.0)
GCF_900164575.fna	GCF_900164575	45	mlst_clade(1.0)
GCF_900164695.fna	GCF_900164695	2	mlst_clade(1.0)
GCF_900164725.fna	GCF_900164725	12	mlst_clade(1.0)
GCF_900164735.fna	GCF_900164735	18	mlst_clade(1.0)
GCF_900164755.fna	GCF_900164755	8	mlst_clade(1.0)
GCF_900164775.fna	GCF_900164775	8	mlst_clade(1.0)
GCF_900164555.fna	GCF_900164555	11	mlst_clade(5.0)
GCF_900164765.fna	GCF_900164765	7	mlst_clade(1.0)
GCF_900164675.fna	GCF_900164675	44	mlst_clade(1.0)
GCF_900164655.fna	GCF_900164655	37	mlst_clade(4.0)
GCF_900164375.fna	GCF_900164375	54	mlst_clade(1.0)
GCF_900164665.fna	GCF_900164665	7	mlst_clade(1.0)
GCF_900164815.fna	GCF_900164815	54	mlst_clade(1.0)
GCF_900164745.fna	GCF_900164745	7	mlst_clade(1.0)
GCF_900164875.fna	GCF_900164875	14	mlst_clade(1.0)
GCF_900164705.fna	GCF_900164705	205	mlst_clade(1.0)
GCF_900164535.fna	GCF_900164535	46	mlst_clade(1.0)
GCF_900164855.fna	GCF_900164855	2	mlst_clade(1.0)
GCF_900164825.fna	GCF_900164825	44	mlst_clade(1.0)
GCF_900164885.fna	GCF_900164885	29	mlst_clade(1.0)
GCF_900164615.fna	GCF_900164615	48	mlst_clade(1.0)
GCF_900164845.fna	GCF_900164845	2	mlst_clade(1.0)
GCF_900164685.fna	GCF_900164685	15	mlst_clade(1.0)
GCF_900164805.fna	GCF_900164805	2	mlst_clade(1.0)
GCF_900164455.fna	GCF_900164455	48	mlst_clade(1.0)
GCF_900164895.fna	GCF_900164895	75	mlst_clade(1.0)
GCF_900164955.fna	GCF_900164955	2	mlst_clade(1.0)
GCF_900164935.fna	GCF_900164935	10	mlst_clade(1.0)
GCF_900164795.fna	GCF_900164795	14	mlst_clade(1.0)
GCF_900164865.fna	GCF_900164865	8	mlst_clade(1.0)
GCF_900164905.fna	GCF_900164905	6	mlst_clade(1.0)
GCF_900164925.fna	GCF_900164925	2	mlst_clade(1.0)
GCF_900164965.fna	GCF_900164965	26	mlst_clade(1.0)
GCF_900165025.fna	GCF_900165025	8	mlst_clade(1.0)
GCF_900164945.fna	GCF_900164945	54	mlst_clade(1.0)
GCF_900164915.fna	GCF_900164915	10	mlst_clade(1.0)
GCF_900164835.fna	GCF_900164835	3	mlst_clade(1.0)
GCF_900165015.fna	GCF_900165015	15	mlst_clade(1.0)
GCF_900164975.fna	GCF_900164975	55	mlst_clade(1.0)
GCF_900165035.fna	GCF_900165035	14	mlst_clade(1.0)
GCF_900164985.fna	GCF_900164985	2	mlst_clade(1.0)
GCF_900165045.fna	GCF_900165045	10	mlst_clade(1.0)
GCF_900165005.fna	GCF_900165005	15	mlst_clade(1.0)
GCF_900164785.fna	GCF_900164785	15	mlst_clade(1.0)
GCF_900165065.fna	GCF_900165065	48	mlst_clade(1.0)
GCF_900164995.fna	GCF_900164995	45	mlst_clade(1.0)
GCF_900165075.fna	GCF_900165075	35	mlst_clade(1.0)
GCF_900165105.fna	GCF_900165105	15	mlst_clade(1.0)
GCF_900165145.fna	GCF_900165145	2	mlst_clade(1.0)
GCF_900165085.fna	GCF_900165085	9	mlst_clade(1.0)
GCF_900165095.fna	GCF_900165095	2	mlst_clade(1.0)
GCF_900165165.fna	GCF_900165165	15	mlst_clade(1.0)
GCF_900165175.fna	GCF_900165175	15	mlst_clade(1.0)
GCF_900165115.fna	GCF_900165115	46	mlst_clade(1.0)
GCF_900165125.fna	GCF_900165125	2	mlst_clade(1.0)
GCF_900165055.fna	GCF_900165055	8	mlst_clade(1.0)
GCF_900165205.fna	GCF_900165205	9	mlst_clade(1.0)
GCF_900165135.fna	GCF_900165135	15	mlst_clade(1.0)
GCF_900165185.fna	GCF_900165185	7	mlst_clade(1.0)
GCF_900165255.fna	GCF_900165255	2	mlst_clade(1.0)
GCF_900165225.fna	GCF_900165225	8	mlst_clade(1.0)
GCF_900165245.fna	GCF_900165245	2	mlst_clade(1.0)
GCF_900165355.fna	GCF_900165355	15	mlst_clade(1.0)
GCF_900165215.fna	GCF_900165215	2	mlst_clade(1.0)
GCF_900165275.fna	GCF_900165275	16	mlst_clade(1.0)
GCF_900165155.fna	GCF_900165155	2	mlst_clade(1.0)
GCF_900165265.fna	GCF_900165265	36	mlst_clade(1.0)
GCF_900165285.fna	GCF_900165285	14	mlst_clade(1.0)
GCF_900165305.fna	GCF_900165305	9	mlst_clade(1.0)
GCF_900165325.fna	GCF_900165325	13	mlst_clade(1.0)
GCF_900165425.fna	GCF_900165425	55	mlst_clade(1.0)
GCF_900165235.fna	GCF_900165235	3	mlst_clade(1.0)
GCF_900165345.fna	GCF_900165345	10	mlst_clade(1.0)
GCF_900165365.fna	GCF_900165365	29	mlst_clade(1.0)
GCF_900165385.fna	GCF_900165385	13	mlst_clade(1.0)
GCF_900165315.fna	GCF_900165315	26	mlst_clade(1.0)
GCF_900165455.fna	GCF_900165455	48	mlst_clade(1.0)
GCF_900165335.fna	GCF_900165335	254	mlst_clade(4.0)
GCF_900165465.fna	GCF_900165465	15	mlst_clade(1.0)
GCF_900165405.fna	GCF_900165405	13	mlst_clade(1.0)
GCF_900165435.fna	GCF_900165435	26	mlst_clade(1.0)
GCF_900165375.fna	GCF_900165375	66	mlst_clade(1.0)
GCF_900165415.fna	GCF_900165415	66	mlst_clade(1.0)
GCF_900165395.fna	GCF_900165395	66	mlst_clade(1.0)
GCF_900165495.fna	GCF_900165495	54	mlst_clade(1.0)
GCF_900165515.fna	GCF_900165515	2	mlst_clade(1.0)
GCF_900165565.fna	GCF_900165565	49	mlst_clade(1.0)
GCF_900165485.fna	GCF_900165485	7	mlst_clade(1.0)
GCF_900165595.fna	GCF_900165595	6	mlst_clade(1.0)
GCF_900165665.fna	GCF_900165665	3	mlst_clade(1.0)
GCF_900165585.fna	GCF_900165585	15	mlst_clade(1.0)
GCF_900165195.fna	GCF_900165195	15	mlst_clade(1.0)
GCF_900165605.fna	GCF_900165605	6	mlst_clade(1.0)
GCF_900165545.fna	GCF_900165545	243	mlst_clade(4.0)
GCF_900165555.fna	GCF_900165555	15	mlst_clade(1.0)
GCF_900165525.fna	GCF_900165525	243	mlst_clade(4.0)
GCF_900165675.fna	GCF_900165675	8	mlst_clade(1.0)
GCF_900165575.fna	GCF_900165575	48	mlst_clade(1.0)
GCF_900165535.fna	GCF_900165535	6	mlst_clade(1.0)
GCF_900165655.fna	GCF_900165655	8	mlst_clade(1.0)
GCF_900165505.fna	GCF_900165505	2	mlst_clade(1.0)
GCF_900165695.fna	GCF_900165695	58	mlst_clade(1.0)
GCF_900165645.fna	GCF_900165645	2	mlst_clade(1.0)
GCF_900165635.fna	GCF_900165635	6	mlst_clade(1.0)
GCF_900165295.fna	GCF_900165295	2	mlst_clade(1.0)
GCF_900165715.fna	GCF_900165715	2	mlst_clade(1.0)
GCF_900165625.fna	GCF_900165625	6	mlst_clade(1.0)
GCF_900165745.fna	GCF_900165745	8	mlst_clade(1.0)
GCF_900165755.fna	GCF_900165755	3	mlst_clade(1.0)
GCF_900165775.fna	GCF_900165775	8	mlst_clade(1.0)
GCF_900165725.fna	GCF_900165725	8	mlst_clade(1.0)
GCF_900165785.fna	GCF_900165785	37	mlst_clade(4.0)
GCF_900165615.fna	GCF_900165615	243	mlst_clade(4.0)
GCF_900165765.fna	GCF_900165765	3	mlst_clade(1.0)
GCF_900165705.fna	GCF_900165705	8	mlst_clade(1.0)
GCF_900165795.fna	GCF_900165795	2	mlst_clade(1.0)
GCF_900165815.fna	GCF_900165815	54	mlst_clade(1.0)
GCF_900165825.fna	GCF_900165825	2	mlst_clade(1.0)
GCF_900165805.fna	GCF_900165805	8	mlst_clade(1.0)
GCF_900165845.fna	GCF_900165845	14	mlst_clade(1.0)
GCF_900165475.fna	GCF_900165475	289	mlst_clade(1.0)
GCF_900165835.fna	GCF_900165835	26	mlst_clade(1.0)
GCF_900165855.fna	GCF_900165855	8	mlst_clade(1.0)
GCF_900165735.fna	GCF_900165735	8	mlst_clade(1.0)
GCF_900165885.fna	GCF_900165885	34	mlst_clade(1.0)
GCF_900165865.fna	GCF_900165865	8	mlst_clade(1.0)
GCF_900165685.fna	GCF_900165685	8	mlst_clade(1.0)
GCF_900165965.fna	GCF_900165965	8	mlst_clade(1.0)
GCF_900165905.fna	GCF_900165905	34	mlst_clade(1.0)
GCF_900165945.fna	GCF_900165945	2	mlst_clade(1.0)
GCF_900165955.fna	GCF_900165955	43	mlst_clade(1.0)
GCF_900165925.fna	GCF_900165925	43	mlst_clade(1.0)
GCF_900165875.fna	GCF_900165875	3	mlst_clade(1.0)
GCF_900165935.fna	GCF_900165935	5	mlst_clade(3.0)
GCF_900166015.fna	GCF_900166015	5	mlst_clade(3.0)
GCF_900165975.fna	GCF_900165975	22	mlst_clade(3.0)
GCF_900166045.fna	GCF_900166045	2	mlst_clade(1.0)
GCF_900165995.fna	GCF_900165995	11	mlst_clade(5.0)
GCF_900165985.fna	GCF_900165985	55	mlst_clade(1.0)
GCF_900166055.fna	GCF_900166055	35	mlst_clade(1.0)
GCF_900166025.fna	GCF_900166025	35	mlst_clade(1.0)
GCF_900165895.fna	GCF_900165895	34	mlst_clade(1.0)
GCF_900166005.fna	GCF_900166005	5	mlst_clade(3.0)
GCF_900166035.fna	GCF_900166035	8	mlst_clade(1.0)
GCF_900166135.fna	GCF_900166135	14	mlst_clade(1.0)
GCF_900166155.fna	GCF_900166155	14	mlst_clade(1.0)
GCF_900166075.fna	GCF_900166075	55	mlst_clade(1.0)
GCF_900166065.fna	GCF_900166065	11	mlst_clade(5.0)
GCF_900166085.fna	GCF_900166085	14	mlst_clade(1.0)
GCF_900166265.fna	GCF_900166265	43	mlst_clade(1.0)
GCF_900166115.fna	GCF_900166115	8	mlst_clade(1.0)
GCF_900166105.fna	GCF_900166105	8	mlst_clade(1.0)
GCF_900165915.fna	GCF_900165915	42	mlst_clade(1.0)
GCF_900166095.fna	GCF_900166095	2	mlst_clade(1.0)
GCF_900166235.fna	GCF_900166235	2	mlst_clade(1.0)
GCF_900166205.fna	GCF_900166205	58	mlst_clade(1.0)
GCF_900166255.fna	GCF_900166255	14	mlst_clade(1.0)
GCF_900166225.fna	GCF_900166225	8	mlst_clade(1.0)
GCF_900166195.fna	GCF_900166195	3	mlst_clade(1.0)
GCF_900166125.fna	GCF_900166125	6	mlst_clade(1.0)
GCF_900166165.fna	GCF_900166165	14	mlst_clade(1.0)
GCF_900166215.fna	GCF_900166215	44	mlst_clade(1.0)
GCF_900166335.fna	GCF_900166335	6	mlst_clade(1.0)
GCF_900166365.fna	GCF_900166365	2	mlst_clade(1.0)
GCF_900166185.fna	GCF_900166185	44	mlst_clade(1.0)
GCF_900166285.fna	GCF_900166285	17	mlst_clade(1.0)
GCF_900166345.fna	GCF_900166345	17	mlst_clade(1.0)
GCF_900166305.fna	GCF_900166305	42	mlst_clade(1.0)
GCF_900166325.fna	GCF_900166325	17	mlst_clade(1.0)
GCF_900166175.fna	GCF_900166175	6	mlst_clade(1.0)
GCF_900166395.fna	GCF_900166395	56	mlst_clade(1.0)
GCF_900166475.fna	GCF_900166475	42	mlst_clade(1.0)
GCF_900166295.fna	GCF_900166295	11	mlst_clade(5.0)
GCF_900166465.fna	GCF_900166465	2	mlst_clade(1.0)
GCF_900166145.fna	GCF_900166145	2	mlst_clade(1.0)
GCF_900166275.fna	GCF_900166275	8	mlst_clade(1.0)
GCF_900166315.fna	GCF_900166315	11	mlst_clade(5.0)
GCF_900166355.fna	GCF_900166355	6	mlst_clade(1.0)
GCF_900166425.fna	GCF_900166425	6	mlst_clade(1.0)
GCF_900166435.fna	GCF_900166435	2	mlst_clade(1.0)
GCF_900166375.fna	GCF_900166375	44	mlst_clade(1.0)
GCF_900166495.fna	GCF_900166495	8	mlst_clade(1.0)
GCF_900166485.fna	GCF_900166485	42	mlst_clade(1.0)
GCF_900166455.fna	GCF_900166455	6	mlst_clade(1.0)
GCF_900166385.fna	GCF_900166385	2	mlst_clade(1.0)
GCF_900166245.fna	GCF_900166245	49	mlst_clade(1.0)
GCF_900166405.fna	GCF_900166405	11	mlst_clade(5.0)
GCF_900166555.fna	GCF_900166555	11	mlst_clade(5.0)
GCF_900166505.fna	GCF_900166505	14	mlst_clade(1.0)
GCF_900166535.fna	GCF_900166535	374	mlst_clade(1.0)
GCF_900166415.fna	GCF_900166415	2	mlst_clade(1.0)
GCF_900166525.fna	GCF_900166525	2	mlst_clade(1.0)
GCF_900166515.fna	GCF_900166515	44	mlst_clade(1.0)
GCF_900166545.fna	GCF_900166545	6	mlst_clade(1.0)
GCF_900166565.fna	GCF_900166565	49	mlst_clade(1.0)
GCF_900167595.fna	GCF_900167595	14	mlst_clade(1.0)
GCF_900167585.fna	GCF_900167585	8	mlst_clade(1.0)
GCF_900167625.fna	GCF_900167625	15	mlst_clade(1.0)
GCF_900167615.fna	GCF_900167615	11	mlst_clade(5.0)
GCF_900243085.fna	GCF_900243085	1	mlst_clade(2.0)
GCF_900243105.fna	GCF_900243105	62	mlst_clade(2.0)
GCF_900243115.fna	GCF_900243115	193	mlst_clade(5.0)
GCF_900243075.fna	GCF_900243075	200	mlst_clade(nan)
GCF_900243125.fna	GCF_900243125	67	mlst_clade(2.0)
GCF_900243095.fna	GCF_900243095	196	mlst_clade(2.0)
GCF_900166445.fna	GCF_900166445	49	mlst_clade(1.0)
GCF_900243175.fna	GCF_900243175	194	mlst_clade(2.0)
GCF_900243225.fna	GCF_900243225	37	mlst_clade(4.0)
GCF_900243185.fna	GCF_900243185	114	mlst_clade(2.0)
GCF_900243155.fna	GCF_900243155	199	mlst_clade(1.0)
GCF_900446965.fna	GCF_900446965	14	mlst_clade(1.0)
GCF_900683945.fna	GCF_900683945	11	mlst_clade(5.0)
GCF_900243195.fna	GCF_900243195	197	mlst_clade(2.0)
GCF_900243235.fna	GCF_900243235	11	mlst_clade(5.0)
GCF_900447005.fna	GCF_900447005	10	mlst_clade(1.0)
GCF_900684005.fna	GCF_900684005	37	mlst_clade(4.0)
GCF_900243245.fna	GCF_900243245	58	mlst_clade(1.0)
GCF_900683935.fna	GCF_900683935	11	mlst_clade(5.0)
GCF_900243215.fna	GCF_900243215	11	mlst_clade(5.0)
GCF_900683925.fna	GCF_900683925	11	mlst_clade(5.0)
GCF_900243205.fna	GCF_900243205	123	mlst_clade(2.0)
GCF_900684045.fna	GCF_900684045	37	mlst_clade(4.0)
GCF_900683865.fna	GCF_900683865	11	mlst_clade(5.0)
GCF_900683905.fna	GCF_900683905	11	mlst_clade(5.0)
GCF_900683845.fna	GCF_900683845	11	mlst_clade(5.0)
GCF_900243255.fna	GCF_900243255	11	mlst_clade(5.0)
GCF_900243325.fna	GCF_900243325	11	mlst_clade(5.0)
GCF_900684165.fna	GCF_900684165	1	mlst_clade(2.0)
GCF_900447055.fna	GCF_900447055	35	mlst_clade(1.0)
GCF_900684135.fna	GCF_900684135	1	mlst_clade(2.0)
GCF_900243345.fna	GCF_900243345	116	mlst_clade(2.0)
GCF_900243265.fna	GCF_900243265	198	mlst_clade(4.0)
GCF_900685245.fna	GCF_900685245	1	mlst_clade(2.0)
GCF_900243285.fna	GCF_900243285	195	mlst_clade(5.0)
GCF_900685905.fna	GCF_900685905	1	mlst_clade(2.0)
GCF_900685255.fna	GCF_900685255	633	mlst_clade(1.0)
GCF_900243315.fna	GCF_900243315	192	mlst_clade(2.0)
GCF_900684055.fna	GCF_900684055	37	mlst_clade(4.0)
GCF_900685285.fna	GCF_900685285	1	mlst_clade(2.0)
GCF_900243305.fna	GCF_900243305	11	mlst_clade(5.0)
GCF_900685585.fna	GCF_900685585	1	mlst_clade(2.0)
GCF_900684025.fna	GCF_900684025	37	mlst_clade(4.0)
GCF_900686855.fna	GCF_900686855	1	mlst_clade(2.0)
GCF_900687265.fna	GCF_900687265	1	mlst_clade(2.0)
GCF_900243295.fna	GCF_900243295	167	mlst_clade(5.0)
GCF_900687235.fna	GCF_900687235	1	mlst_clade(2.0)
GCF_900687005.fna	GCF_900687005	1	mlst_clade(2.0)
GCF_900243275.fna	GCF_900243275	166	mlst_clade(5.0)
GCF_900684125.fna	GCF_900684125	49	mlst_clade(1.0)
GCF_900686325.fna	GCF_900686325	1	mlst_clade(2.0)
GCF_900684065.fna	GCF_900684065	37	mlst_clade(4.0)
GCF_900687125.fna	GCF_900687125	1	mlst_clade(2.0)
GCF_900687115.fna	GCF_900687115	1	mlst_clade(2.0)
GCF_900683915.fna	GCF_900683915	11	mlst_clade(5.0)
GCF_900687405.fna	GCF_900687405	67	mlst_clade(2.0)
GCF_900687575.fna	GCF_900687575	139	mlst_clade(1.0)
GCF_900687285.fna	GCF_900687285	1	mlst_clade(2.0)
GCF_900687605.fna	GCF_900687605	15	mlst_clade(1.0)
GCF_900687475.fna	GCF_900687475	1	mlst_clade(2.0)
GCF_900687625.fna	GCF_900687625	164	mlst_clade(5.0)
GCF_900687565.fna	GCF_900687565	16	mlst_clade(1.0)
GCF_900684305.fna	GCF_900684305	1	mlst_clade(2.0)
GCF_900687595.fna	GCF_900687595	33	mlst_clade(1.0)
GCF_900687655.fna	GCF_900687655	34	mlst_clade(1.0)
GCF_900687665.fna	GCF_900687665	7	mlst_clade(1.0)
GCF_900687715.fna	GCF_900687715	7	mlst_clade(1.0)
GCF_900687645.fna	GCF_900687645	6	mlst_clade(1.0)
GCF_900687915.fna	GCF_900687915	29	mlst_clade(1.0)
GCF_900687925.fna	GCF_900687925	2	mlst_clade(1.0)
GCF_900687725.fna	GCF_900687725	9	mlst_clade(1.0)
GCF_900687775.fna	GCF_900687775	63	mlst_clade(1.0)
GCF_900687825.fna	GCF_900687825	3	mlst_clade(1.0)
GCF_900687785.fna	GCF_900687785	7	mlst_clade(1.0)
GCF_900687955.fna	GCF_900687955	12	mlst_clade(1.0)
GCF_900687965.fna	GCF_900687965	3	mlst_clade(1.0)
GCF_900687935.fna	GCF_900687935	29	mlst_clade(1.0)
GCF_900688075.fna	GCF_900688075	15	mlst_clade(1.0)
GCF_900688195.fna	GCF_900688195	53	mlst_clade(1.0)
GCF_900687975.fna	GCF_900687975	6	mlst_clade(1.0)
GCF_900688245.fna	GCF_900688245	6	mlst_clade(1.0)
GCF_900688085.fna	GCF_900688085	10	mlst_clade(1.0)
GCF_900688205.fna	GCF_900688205	46	mlst_clade(1.0)
GCF_900688315.fna	GCF_900688315	29	mlst_clade(1.0)
GCF_900688105.fna	GCF_900688105	15	mlst_clade(1.0)
GCF_900688665.fna	GCF_900688665	12	mlst_clade(1.0)
GCF_900688535.fna	GCF_900688535	11	mlst_clade(5.0)
GCF_900688565.fna	GCF_900688565	26	mlst_clade(1.0)
GCF_900688305.fna	GCF_900688305	6	mlst_clade(1.0)
GCF_900688445.fna	GCF_900688445	11	mlst_clade(5.0)
GCF_900688715.fna	GCF_900688715	11	mlst_clade(5.0)
GCF_900688555.fna	GCF_900688555	new	0
GCF_900688775.fna	GCF_900688775	11	mlst_clade(5.0)
GCF_900688725.fna	GCF_900688725	11	mlst_clade(5.0)
GCF_900688505.fna	GCF_900688505	11	mlst_clade(5.0)
GCF_900688835.fna	GCF_900688835	11	mlst_clade(5.0)
GCF_900688735.fna	GCF_900688735	11	mlst_clade(5.0)
GCF_900688525.fna	GCF_900688525	11	mlst_clade(5.0)
GCF_900688755.fna	GCF_900688755	11	mlst_clade(5.0)
GCF_900689825.fna	GCF_900689825	11	mlst_clade(5.0)
GCF_900688705.fna	GCF_900688705	11	mlst_clade(5.0)
GCF_900688965.fna	GCF_900688965	11	mlst_clade(5.0)
GCF_900688265.fna	GCF_900688265	53	mlst_clade(1.0)
GCF_900688855.fna	GCF_900688855	11	mlst_clade(5.0)
GCF_900688815.fna	GCF_900688815	11	mlst_clade(5.0)
GCF_900689745.fna	GCF_900689745	15	mlst_clade(1.0)
GCF_900688895.fna	GCF_900688895	11	mlst_clade(5.0)
GCF_900689835.fna	GCF_900689835	11	mlst_clade(5.0)
GCF_900690005.fna	GCF_900690005	37	mlst_clade(4.0)
GCF_900689965.fna	GCF_900689965	37	mlst_clade(4.0)
GCF_900688885.fna	GCF_900688885	11	mlst_clade(5.0)
GCF_900689655.fna	GCF_900689655	37	mlst_clade(4.0)
GCF_900689605.fna	GCF_900689605	2	mlst_clade(1.0)
GCF_900688915.fna	GCF_900688915	11	mlst_clade(5.0)
GCF_900689735.fna	GCF_900689735	15	mlst_clade(1.0)
GCF_900690145.fna	GCF_900690145	37	mlst_clade(4.0)
GCF_900689035.fna	GCF_900689035	11	mlst_clade(5.0)
GCF_900688875.fna	GCF_900688875	11	mlst_clade(5.0)
GCF_900688975.fna	GCF_900688975	11	mlst_clade(5.0)
GCF_900689705.fna	GCF_900689705	15	mlst_clade(1.0)
GCF_900689945.fna	GCF_900689945	37	mlst_clade(4.0)
GCF_900689405.fna	GCF_900689405	11	mlst_clade(5.0)
GCF_900689055.fna	GCF_900689055	11	mlst_clade(5.0)
GCF_900689765.fna	GCF_900689765	11	mlst_clade(5.0)
GCF_900690335.fna	GCF_900690335	37	mlst_clade(4.0)
GCF_900689015.fna	GCF_900689015	11	mlst_clade(5.0)
GCF_900689435.fna	GCF_900689435	11	mlst_clade(5.0)
GCF_900690015.fna	GCF_900690015	37	mlst_clade(4.0)
GCF_900688925.fna	GCF_900688925	11	mlst_clade(5.0)
GCF_900689855.fna	GCF_900689855	11	mlst_clade(5.0)
GCF_900689755.fna	GCF_900689755	11	mlst_clade(5.0)
GCF_900690085.fna	GCF_900690085	37	mlst_clade(4.0)
GCF_900689445.fna	GCF_900689445	11	mlst_clade(5.0)
GCF_900690065.fna	GCF_900690065	37	mlst_clade(4.0)
GCF_900690435.fna	GCF_900690435	37	mlst_clade(4.0)
GCF_900690175.fna	GCF_900690175	37	mlst_clade(4.0)
GCF_900690155.fna	GCF_900690155	37	mlst_clade(4.0)
GCF_900690365.fna	GCF_900690365	37	mlst_clade(4.0)
GCF_900690455.fna	GCF_900690455	37	mlst_clade(4.0)
GCF_900690385.fna	GCF_900690385	37	mlst_clade(4.0)
GCF_900689775.fna	GCF_900689775	11	mlst_clade(5.0)
GCF_900690515.fna	GCF_900690515	37	mlst_clade(4.0)
GCF_900690395.fna	GCF_900690395	37	mlst_clade(4.0)
GCF_900690415.fna	GCF_900690415	37	mlst_clade(4.0)
GCF_900690635.fna	GCF_900690635	37	mlst_clade(4.0)
GCF_900690425.fna	GCF_900690425	37	mlst_clade(4.0)
GCF_900690535.fna	GCF_900690535	37	mlst_clade(4.0)
GCF_900690475.fna	GCF_900690475	37	mlst_clade(4.0)
GCF_900690495.fna	GCF_900690495	37	mlst_clade(4.0)
GCF_900690625.fna	GCF_900690625	37	mlst_clade(4.0)
GCF_900690645.fna	GCF_900690645	37	mlst_clade(4.0)
GCF_900690695.fna	GCF_900690695	37	mlst_clade(4.0)
GCF_900691155.fna	GCF_900691155	167	mlst_clade(5.0)
GCF_900691505.fna	GCF_900691505	11	mlst_clade(5.0)
GCF_900691805.fna	GCF_900691805	21	mlst_clade(1.0)
GCF_900691755.fna	GCF_900691755	11	mlst_clade(5.0)
GCF_900691835.fna	GCF_900691835	21	mlst_clade(1.0)
GCF_900691855.fna	GCF_900691855	15	mlst_clade(1.0)
GCF_900691815.fna	GCF_900691815	21	mlst_clade(1.0)
GCF_900691875.fna	GCF_900691875	2	mlst_clade(1.0)
GCF_900691955.fna	GCF_900691955	26	mlst_clade(1.0)
GCF_900691915.fna	GCF_900691915	15	mlst_clade(1.0)
GCF_900691885.fna	GCF_900691885	15	mlst_clade(1.0)
GCF_900691985.fna	GCF_900691985	11	mlst_clade(5.0)
GCF_900691975.fna	GCF_900691975	21	mlst_clade(1.0)
GCF_900691745.fna	GCF_900691745	11	mlst_clade(5.0)
GCF_900692015.fna	GCF_900692015	15	mlst_clade(1.0)
GCF_900691945.fna	GCF_900691945	15	mlst_clade(1.0)
GCF_900692085.fna	GCF_900692085	11	mlst_clade(5.0)
GCF_900692175.fna	GCF_900692175	11	mlst_clade(5.0)
GCF_900692075.fna	GCF_900692075	11	mlst_clade(5.0)
GCF_900692125.fna	GCF_900692125	11	mlst_clade(5.0)
GCF_900692265.fna	GCF_900692265	35	mlst_clade(1.0)
GCF_900692205.fna	GCF_900692205	11	mlst_clade(5.0)
GCF_900692135.fna	GCF_900692135	11	mlst_clade(5.0)
GCF_900692235.fna	GCF_900692235	11	mlst_clade(5.0)
GCF_900692295.fna	GCF_900692295	35	mlst_clade(1.0)
GCF_900692275.fna	GCF_900692275	161	mlst_clade(5.0)
GCF_900692035.fna	GCF_900692035	11	mlst_clade(5.0)
GCF_900692315.fna	GCF_900692315	35	mlst_clade(1.0)
GCF_900692305.fna	GCF_900692305	35	mlst_clade(1.0)
GCF_900692345.fna	GCF_900692345	35	mlst_clade(1.0)
GCF_901002035.fna	GCF_901002035	1	mlst_clade(2.0)
GCF_900692335.fna	GCF_900692335	35	mlst_clade(1.0)
GCF_900692365.fna	GCF_900692365	35	mlst_clade(1.0)
GCF_900692255.fna	GCF_900692255	11	mlst_clade(5.0)
GCF_900692325.fna	GCF_900692325	35	mlst_clade(1.0)
GCF_900692155.fna	GCF_900692155	11	mlst_clade(5.0)
GCF_900744365.fna	GCF_900744365	1	mlst_clade(2.0)
GCF_900744565.fna	GCF_900744565	1	mlst_clade(2.0)
GCF_900744495.fna	GCF_900744495	1	mlst_clade(2.0)
GCF_901002135.fna	GCF_901002135	1	mlst_clade(2.0)
GCF_900692355.fna	GCF_900692355	35	mlst_clade(1.0)
GCF_900744455.fna	GCF_900744455	1	mlst_clade(2.0)
GCF_901002095.fna	GCF_901002095	1	mlst_clade(2.0)
GCF_900692215.fna	GCF_900692215	11	mlst_clade(5.0)
GCF_901002125.fna	GCF_901002125	11	mlst_clade(5.0)
GCF_900744445.fna	GCF_900744445	1	mlst_clade(2.0)
GCF_900692195.fna	GCF_900692195	11	mlst_clade(5.0)
GCF_901002045.fna	GCF_901002045	1	mlst_clade(2.0)
GCF_901002085.fna	GCF_901002085	1	mlst_clade(2.0)
GCF_901002545.fna	GCF_901002545	1	mlst_clade(2.0)
GCF_900692285.fna	GCF_900692285	11	mlst_clade(5.0)
GCF_901002485.fna	GCF_901002485	1	mlst_clade(2.0)
GCF_901002565.fna	GCF_901002565	1	mlst_clade(2.0)
GCF_901002175.fna	GCF_901002175	1	mlst_clade(2.0)
GCF_901002495.fna	GCF_901002495	1	mlst_clade(2.0)
GCF_901002515.fna	GCF_901002515	11	mlst_clade(5.0)
GCF_901002065.fna	GCF_901002065	1	mlst_clade(2.0)
GCF_901002505.fna	GCF_901002505	1	mlst_clade(2.0)
GCF_901002025.fna	GCF_901002025	11	mlst_clade(5.0)
GCF_901002615.fna	GCF_901002615	11	mlst_clade(5.0)
GCF_901002585.fna	GCF_901002585	11	mlst_clade(5.0)
GCF_901002525.fna	GCF_901002525	11	mlst_clade(5.0)
GCF_901002015.fna	GCF_901002015	11	mlst_clade(5.0)
GCF_901002625.fna	GCF_901002625	1	mlst_clade(2.0)
GCF_901002185.fna	GCF_901002185	1	mlst_clade(2.0)
GCF_901002555.fna	GCF_901002555	1	mlst_clade(2.0)
GCF_901002605.fna	GCF_901002605	11	mlst_clade(5.0)
GCF_901002595.fna	GCF_901002595	1	mlst_clade(2.0)
GCF_901002655.fna	GCF_901002655	1	mlst_clade(2.0)
GCF_901002645.fna	GCF_901002645	1	mlst_clade(2.0)
GCF_901004475.fna	GCF_901004475	-	0
GCF_901002635.fna	GCF_901002635	11	mlst_clade(5.0)
GCF_901004485.fna	GCF_901004485	17	mlst_clade(1.0)
GCF_901004555.fna	GCF_901004555	9	mlst_clade(1.0)
GCF_901004495.fna	GCF_901004495	36	mlst_clade(1.0)
GCF_901002665.fna	GCF_901002665	1	mlst_clade(2.0)
GCF_901004535.fna	GCF_901004535	164	mlst_clade(5.0)
GCF_901004515.fna	GCF_901004515	39	mlst_clade(4.0)
GCF_901004585.fna	GCF_901004585	2	mlst_clade(1.0)
GCF_901004605.fna	GCF_901004605	3	mlst_clade(1.0)
GCF_901004545.fna	GCF_901004545	636	mlst_clade(1.0)
GCF_901004635.fna	GCF_901004635	1	mlst_clade(2.0)
GCF_901004505.fna	GCF_901004505	5	mlst_clade(3.0)
GCF_901004625.fna	GCF_901004625	1	mlst_clade(2.0)
GCF_901004615.fna	GCF_901004615	26	mlst_clade(1.0)
GCF_901002075.fna	GCF_901002075	37	mlst_clade(4.0)
GCF_901004575.fna	GCF_901004575	26	mlst_clade(1.0)
GCF_901004565.fna	GCF_901004565	1	mlst_clade(2.0)
GCF_901004525.fna	GCF_901004525	114	mlst_clade(2.0)
GCF_901004645.fna	GCF_901004645	1	mlst_clade(2.0)
GCF_901002535.fna	GCF_901002535	1	mlst_clade(2.0)
GCF_901004705.fna	GCF_901004705	1	mlst_clade(2.0)
GCF_901004655.fna	GCF_901004655	1	mlst_clade(2.0)
GCF_901002675.fna	GCF_901002675	1	mlst_clade(2.0)
GCF_901004665.fna	GCF_901004665	1	mlst_clade(2.0)
GCF_901002685.fna	GCF_901002685	1	mlst_clade(2.0)
GCF_901004725.fna	GCF_901004725	1	mlst_clade(2.0)
GCF_901004695.fna	GCF_901004695	1	mlst_clade(2.0)
GCF_901004735.fna	GCF_901004735	49	mlst_clade(1.0)
GCF_901004785.fna	GCF_901004785	1	mlst_clade(2.0)
GCF_901004675.fna	GCF_901004675	1	mlst_clade(2.0)
GCF_901004755.fna	GCF_901004755	87	mlst_clade(4.0)
GCF_901004745.fna	GCF_901004745	8	mlst_clade(1.0)
GCF_901004835.fna	GCF_901004835	59	mlst_clade(1.0)
GCF_901004795.fna	GCF_901004795	1	mlst_clade(2.0)
GCF_901004775.fna	GCF_901004775	109	mlst_clade(4.0)
GCF_901004855.fna	GCF_901004855	11	mlst_clade(5.0)
GCF_901004805.fna	GCF_901004805	15	mlst_clade(1.0)
GCF_901004815.fna	GCF_901004815	1	mlst_clade(2.0)
GCF_901004685.fna	GCF_901004685	1	mlst_clade(2.0)
GCF_901004765.fna	GCF_901004765	15	mlst_clade(1.0)
GCF_901004715.fna	GCF_901004715	54	mlst_clade(1.0)
GCF_901002575.fna	GCF_901002575	11	mlst_clade(5.0)
GCF_901004895.fna	GCF_901004895	8	mlst_clade(1.0)
GCF_901004905.fna	GCF_901004905	1	mlst_clade(2.0)
GCF_901004875.fna	GCF_901004875	2	mlst_clade(1.0)
GCF_901004925.fna	GCF_901004925	1	mlst_clade(2.0)
GCF_901004975.fna	GCF_901004975	55	mlst_clade(1.0)
GCF_901004825.fna	GCF_901004825	59	mlst_clade(1.0)
GCF_901004865.fna	GCF_901004865	7	mlst_clade(1.0)
GCF_901004965.fna	GCF_901004965	2	mlst_clade(1.0)
GCF_901004845.fna	GCF_901004845	11	mlst_clade(5.0)
GCF_901004955.fna	GCF_901004955	13	mlst_clade(1.0)
GCF_901005005.fna	GCF_901005005	2	mlst_clade(1.0)
GCF_901004985.fna	GCF_901004985	2	mlst_clade(1.0)
GCF_901004885.fna	GCF_901004885	11	mlst_clade(5.0)
GCF_901005025.fna	GCF_901005025	1	mlst_clade(2.0)
GCF_901004995.fna	GCF_901004995	11	mlst_clade(5.0)
GCF_901004935.fna	GCF_901004935	61	mlst_clade(2.0)
GCF_901005755.fna	GCF_901005755	37	mlst_clade(4.0)
GCF_901005035.fna	GCF_901005035	1	mlst_clade(2.0)
GCF_901005015.fna	GCF_901005015	11	mlst_clade(5.0)
GCF_901005805.fna	GCF_901005805	37	mlst_clade(4.0)
GCF_901005785.fna	GCF_901005785	37	mlst_clade(4.0)
GCF_901004945.fna	GCF_901004945	15	mlst_clade(1.0)
GCF_901005795.fna	GCF_901005795	37	mlst_clade(4.0)
GCF_901005845.fna	GCF_901005845	37	mlst_clade(4.0)
GCF_901005815.fna	GCF_901005815	37	mlst_clade(4.0)
GCF_901005865.fna	GCF_901005865	37	mlst_clade(4.0)
GCF_901005825.fna	GCF_901005825	37	mlst_clade(4.0)
GCF_901005835.fna	GCF_901005835	37	mlst_clade(4.0)
GCF_901005905.fna	GCF_901005905	37	mlst_clade(4.0)
GCF_901005895.fna	GCF_901005895	37	mlst_clade(4.0)
GCF_901005885.fna	GCF_901005885	37	mlst_clade(4.0)
GCF_901005875.fna	GCF_901005875	37	mlst_clade(4.0)
GCF_901005855.fna	GCF_901005855	37	mlst_clade(4.0)
GCF_901005915.fna	GCF_901005915	37	mlst_clade(4.0)
GCF_901005925.fna	GCF_901005925	37	mlst_clade(4.0)
GCF_901005975.fna	GCF_901005975	37	mlst_clade(4.0)
GCF_901005965.fna	GCF_901005965	37	mlst_clade(4.0)
GCF_901005945.fna	GCF_901005945	37	mlst_clade(4.0)
GCF_901005935.fna	GCF_901005935	37	mlst_clade(4.0)
GCF_901005995.fna	GCF_901005995	37	mlst_clade(4.0)
GCF_901006035.fna	GCF_901006035	37	mlst_clade(4.0)
GCF_901006025.fna	GCF_901006025	37	mlst_clade(4.0)
GCF_901005955.fna	GCF_901005955	37	mlst_clade(4.0)
GCF_901006055.fna	GCF_901006055	37	mlst_clade(4.0)
GCF_901006015.fna	GCF_901006015	37	mlst_clade(4.0)
GCF_901005985.fna	GCF_901005985	37	mlst_clade(4.0)
GCF_901006045.fna	GCF_901006045	37	mlst_clade(4.0)
GCF_901006075.fna	GCF_901006075	37	mlst_clade(4.0)
GCF_901006065.fna	GCF_901006065	37	mlst_clade(4.0)
GCF_901006095.fna	GCF_901006095	37	mlst_clade(4.0)
GCF_901006005.fna	GCF_901006005	37	mlst_clade(4.0)
GCF_901006145.fna	GCF_901006145	37	mlst_clade(4.0)
GCF_901006125.fna	GCF_901006125	37	mlst_clade(4.0)
GCF_901006105.fna	GCF_901006105	37	mlst_clade(4.0)
GCF_901006135.fna	GCF_901006135	37	mlst_clade(4.0)
GCF_901006085.fna	GCF_901006085	37	mlst_clade(4.0)
GCF_901006195.fna	GCF_901006195	37	mlst_clade(4.0)
GCF_901006225.fna	GCF_901006225	37	mlst_clade(4.0)
GCF_901006155.fna	GCF_901006155	37	mlst_clade(4.0)
GCF_901006115.fna	GCF_901006115	37	mlst_clade(4.0)
GCF_901006235.fna	GCF_901006235	37	mlst_clade(4.0)
GCF_901006285.fna	GCF_901006285	37	mlst_clade(4.0)
GCF_901006205.fna	GCF_901006205	37	mlst_clade(4.0)
GCF_901006175.fna	GCF_901006175	37	mlst_clade(4.0)
GCF_901006255.fna	GCF_901006255	37	mlst_clade(4.0)
GCF_901006185.fna	GCF_901006185	37	mlst_clade(4.0)
GCF_901006335.fna	GCF_901006335	37	mlst_clade(4.0)
GCF_901006245.fna	GCF_901006245	37	mlst_clade(4.0)
GCF_901006165.fna	GCF_901006165	37	mlst_clade(4.0)
GCF_901006215.fna	GCF_901006215	37	mlst_clade(4.0)
GCF_901006315.fna	GCF_901006315	37	mlst_clade(4.0)
GCF_901006305.fna	GCF_901006305	37	mlst_clade(4.0)
GCF_901006325.fna	GCF_901006325	37	mlst_clade(4.0)
GCF_901006295.fna	GCF_901006295	37	mlst_clade(4.0)
GCF_901006355.fna	GCF_901006355	37	mlst_clade(4.0)
GCF_901006265.fna	GCF_901006265	37	mlst_clade(4.0)
GCF_901006385.fna	GCF_901006385	37	mlst_clade(4.0)
GCF_901006345.fna	GCF_901006345	37	mlst_clade(4.0)
GCF_901006275.fna	GCF_901006275	37	mlst_clade(4.0)
GCF_901006365.fna	GCF_901006365	37	mlst_clade(4.0)
GCF_902386365.fna	GCF_902386365	1	mlst_clade(2.0)
GCF_901006375.fna	GCF_901006375	37	mlst_clade(4.0)
GCF_901006395.fna	GCF_901006395	37	mlst_clade(4.0)
GCF_901006425.fna	GCF_901006425	37	mlst_clade(4.0)
GCF_901006415.fna	GCF_901006415	37	mlst_clade(4.0)
GCF_901006445.fna	GCF_901006445	37	mlst_clade(4.0)
GCF_901006435.fna	GCF_901006435	37	mlst_clade(4.0)
GCF_901523085.fna	GCF_901523085	8	mlst_clade(1.0)
GCF_901006405.fna	GCF_901006405	11	mlst_clade(5.0)
GCF_901006475.fna	GCF_901006475	37	mlst_clade(4.0)
