# Supplementary material for: The Clostridioides difficile Cysteine-Rich Exosporium Morphogenetic Protein, CdeC, Exhibits Self-Assembly Properties That Lead to Organized Inclusion Bodies in Escherichia coli
Source: mSphere. 2020 Nov 18;5(6):e01065-20. doi: 10.1128/mSphere.01065-20 (PMC7677010; doi:10.1128/mSphere.01065-20)
Supplement: TABLE S4 [file mSphere.01065-20-st004.xlsx]

## Sheet: Genes of C. difficile
ID	Sequence
GCF_000449005	ATGCAAGATTATAAAAAAAATAAAAGAAGAATGATGAATCAGCCAATGTCTACAATGAATGAAGAAGAAGTGTATACAGATGAAATAAATTCAGAAGACATGAGAGGTTTTAAAAAATCACACCATCATAATGGATGTAATACTGATAATAAGTGTGAGTGCCATGATGATTGCAATCCATGCAACCCATGTAATCCATGTAAACCTAACCCATGCAATCCATGCAAACCTAATCCATGTGATGACAATTGTGGATGCCATGACAATTGTAAATGTGATTGTGAACCATGTGAAATGGATTCAGATGAATGTTTTGAAAACAAATGTGGACCAGAATGCTGTAATCCTATATCTCCAAGAAACTTCTCTGTATCAAATGCAGTGCCATTTGCAATAGAG…
GCF_000449145	ATGCAAGATTATAAAAAAAATAAAAGAAGAATGATGAATCAGCCAATGTCTACAATGAATGAAGAAGAAGTGTATACAGATGAAATAAATTCAGAAGACATGAGAGGTTTTAAAAAATCACACCATCATAATGGATGTAATACTGATAATAAGTGTGAGTGCCATGATGATTGCAATCCATGCAACCCATGTAATCCATGTAAACCTAACCCATGCAATCCATGCAAACCTAATCCATGTGATGACAATTGTGGATGCCATGACAATTGTAAATGTGATTGTGAACCATGTGAAATGGATTCAGATGAATGTTTTGAAAACAAATGTGGACCAGAATGCTGTAATCCTATATCTCCAAGAAACTTCTCTGTATCAAATGCAGTGCCATTTGCAATAGAG…
GCF_000449045	ATGCAAGATTATAAAAAAAATAAAAGAAGAATGATGAATCAGCCAATGTCTACAATGAATGAAGAAGAAGTGTATACAGATGAAATAAATTCAGAAGACATGAGAGGTTTTAAAAAATCACACCATCATAATGGATGTAATACTGATAATAAGTGTGAGTGCCATGATGATTGCAATCCATGCAACCCATGTAATCCATGTAAACCTAACCCATGCAATCCATGCAAACCTAATCCATGTGATGACAATTGTGGATGCCATGACAATTGTAAATGTGATTGTGAACCATGTGAAATGGATTCAGATGAATGTTTTGAAAACAAATGTGGACCAGAATGCTGTAATCCTATATCTCCAAGAAACTTCTCTGTATCAAATGCAGTGCCATTTGCAATAGAG…
GCF_000242355	ATGCAAGATTATAAAAAAAATAAAAGAAGAATGATGAATCAGCCAATGTCTACAATGAATGAAGAAGAAGTGTATACAGATGAAATAAATTCAGAAGACATGAGAGGGTTTAAAAAATCACACCATCATAATGGATGTAATACTGATAATAAGTGTGAGTGCCATGATGAGTGTAATCCATGCAACCCATGTAATCCATGTAAACCTAACCCATGCAATCCATGCAAACCTAATCCATGTGATGACAATTGTGGATGCCATGACAATTGTAAATGTGATTGTGAACCATGTGAAATGGATTCAGATGAATGTTTTGAAAACAAATGTGGACCAGAATGCTGTAATCCTATATCTCCAAGAAACTTCTCTGTATCAAATGCAGTGCCATTTGCAATAGAG…
GCF_000449265	ATGCAAGATTATAAAAAAAATAAAAGAAGAATGATGAATCAGCCAATGTCTACAATGAATGAAGAAGAAGTGTATACAGATGAAATAAATTCAGAAGACATGAGAGGTTTTAAAAAATCACACCATCATAATGGATGTAATACTGATAATAAGTGTGAGTGCCATGATGATTGCAATCCATGCAACCCATGTAATCCATGTAAACCTAACCCATGCAATCCATGCAAACCTAATCCATGTGATGACAATTGTGGATGCCATGACAATTGTAAATGTGATTGTGAACCATGTGAAATGGATTCAGATGAATGTTTTGAAAACAAATGTGGACCAGAATGCTGTAATCCTATATCTCCAAGAAACTTCTCTGTATCAAATGCAGTGCCATTTGCAATAGAG…
GCF_000449225	ATGCAAGATTATAAAAAAAATAAAAGAAGAATGATGAATCAGCCAATGTCTACAATGAATGAAGAAGAAGTGTATACAGATGAAATAAATTCAGAAGACATGAGAGGTTTTAAAAAATCACACCATCATAATGGATGTAATACTGATAATAAGTGTGAGTGCCATGATGATTGCAATCCATGCAACCCATGTAATCCATGTAAACCTAACCCATGCAATCCATGCAAACCTAATCCATGTGATGACAATTGTGGATGCCATGACAATTGTAAATGTGATTGTGAACCATGTGAAATGGATTCAGATGAATGTTTTGAAAACAAATGTGGACCAGAATGCTGTAATCCTATATCTCCAAGAAACTTCTCTGTATCAAATGCAGTGCCATTTGCAATAGAG…
GCF_000448745	ATGCAAGATTATAAAAAAAATAAAAGAAGAATGATGAATCAGCCAATGTCTACAATGAATGAAGAAGAAGTGTATACAGATGAAATAAATTCAGAAGACATGAGAGGTTTTAAAAAATCACACCATCATAATGGATGTAATACTGATAATAAGTGTGAGTGCCATGATGATTGCAATCCATGCAACCCATGTAATCCATGTAAACCTAACCCATGCAATCCATGCAAACCTAATCCATGTGATGACAATTGTGGATGCCATGACAATTGTAAATGTGATTGTGAACCATGTGAAATGGATTCAGATGAATGTTTTGAAAACAAATGTGGACCAGAATGCTGTAATCCTATATCTCCAAGAAACTTCTCTGTATCAAATGCAGTGCCATTTGCAATAGAG…
GCF_000449705	ATGCAAGATTATAAAAAAAATAAAAGAAGAATGATGAATCAGCCAATGTCTACAATGAATGAAGAAGAAGTGTATACAGATGAAATAAATTCAGAAGACATGAGAGGTTTTAAAAAATCACACCATCATAATGGATGTAATACTGATAATAAGTGTGAGTGCCATGATGATTGCAATCCATGCAACCCATGTAATCCATGTAAACCTAACCCATGCAATCCATGCAAACCTAATCCATGTGATGACAATTGTGGATGCCATGACAATTGTAAATGTGATTGTGAACCATGTGAAATGGATTCAGATGAATGTTTTGAAAACAAATGTGGACCAGAATGCTGTAATCCTATATCTCCAAGAAACTTCTCTGTATCAAATGCAGTGCCATTTGCAATAGAG…
GCF_000449185	ATGCAAGATTATAAAAAAAATAAAAGAAGAATGATAAATCAGCCAATGTCTACAATGAATGAAGAAGAAGTGTATACAGATGAAATAAATTCAGAAGACATGAGAGGGTTTAAAAAATCACACCATCATAATGGATGTAATACTGATAATAAGTGTGAGTGCCATGATGAGTGTAATCCATGTAACCCATGCAATCCATGCAAACCTAATCCATGTGATGACAATTGTGGATGCCATGACAATTGTAAATGTGATTGTGAACCATGTGAAATGGATTCAGATGAATGTTTTGAAAACAAATGTGGACCAGAATGCTGTAATCCTATATCTCCAAGAAACTTCTCTGTATCAAATGCAGTGCCATTTGCAATAGAGGCTAATAGAATATTTGATACTATG…
GCF_000449765	ATGCAAGATTATAAAAAAAATAAAAGAAGAATGATGAATCAGCCAATGTCTACAATGAATGAAGAAGAAGTGTATACAGATGAAATAAATTCAGAAGACATGAGAGGTTTTAAAAAATCACACCATCATAATGGATGTAATACTGATAATAAGTGTGAGTGCCATGATGATTGCAATCCATGCAACCCATGTAATCCATGTAAACCTAACCCATGCAATCCATGCAAACCTAATCCATGTGATGACAATTGTGGATGCCATGACAATTGTAAATGTGATTGTGAACCATGTGAAATGGATTCAGATGAATGTTTTGAAAACAAATGTGGACCAGAATGCTGTAATCCTATATCTCCAAGAAACTTCTCTGTATCAAATGCAGTGCCATTTGCAATAGAG…
GCF_000448725	ATGCAAGATTATAAAAAAAATAAAAGAAGAATGATGAATCAGCCAATGTCTACAATGAATGAAGAAGAAGTGTATACAGATGAAATAAATTCAGAAGACATGAGAGGTTTTAAAAAATCACACCATCATAATGGATGTAATACTGATAATAAGTGTGAGTGCCATGATGATTGCAATCCATGCAACCCATGTAATCCATGTAAACCTAACCCATGCAATCCATGCAAACCTAATCCATGTGATGACAATTGTGGATGCCATGACAATTGTAAATGTGATTGTGAACCATGTGAAATGGATTCAGATGAATGTTTTGAAAACAAATGTGGACCAGAATGCTGTAATCCTATATCTCCAAGAAACTTCTCTGTATCAAATGCAGTGCCATTTGCAATAGAG…
GCF_000449925	ATGCAAGATTATAAAAAAAATAAAAGAAGAATGATGAATCAGCCAATGTCTACAATGAATGAAGAAGAAGTGTATACAGATGAAATAAATTCAGAAGACATGAGAGGTTTTAAAAAATCACACCATCATAATGGATGTAATACTGATAATAAGTGTGAGTGCCATGATGATTGCAATCCATGCAACCCATGTAATCCATGTAAACCTAACCCATGCAATCCATGCAAACCTAATCCATGTGATGACAATTGTGGATGCCATGACAATTGTAAATGTGATTGTGAACCATGTGAAATGGATTCAGATGAATGTTTTGAAAACAAATGTGGACCAGAATGCTGTAATCCTATATCTCCAAGAAACTTCTCTGTATCAAATGCAGTGCCATTTGCAATAGAG…
GCF_000193695	ATGCAAGATTATAAAAAAAATAAAAGAAGAATGATAAATCAGCCAATGTCTACAATGAATGAAGAAGAAGTGTATACAGATGAAATAAATTCAGAAGACATGAGAGGGTTTAAAAAATCACACCATCATAATGGATGTAATACTGATAATAAGTGTGAGTGCCATGATGATTGCAATCCATGCAACCCATGTAATCCATGTAAACCTAACCCATGCAATCCATGCAAACCTAATCCATGTGATGACAATTGTGGATGCCATGACAATTGTAAATGTGATTGTGAACCATGTGAAATGGATTCAGATGAATGTTTTGAAAACAAATGTGGACCAGAATGCTGTAATCCTATATCTCCAAGAAACTTCTCTGTATCAAATGCAGTGCCATTTGCAATAGAG…
GCF_000449345	ATGCAAGATTATAAAAAAAATAAAAGAAGAATGATGAATCAGCCAATGTCTACAATGAATGAAGAAGAAGTGTATACAGATGAAATAAATTCAGAAGACATGAGAGGTTTTAAAAAATCACACCATCATAATGGATGTAATACTGATAATAAGTGTGAGTGCCATGATGATTGCAATCCATGCAACCCATGTAATCCATGTAAACCTAACCCATGCAATCCATGCAAACCTAATCCATGTGATGACAATTGTGGATGCCATGACAATTGTAAATGTGATTGTGAACCATGTGAAATGGATTCAGATGAATGTTTTGAAAACAAATGTGGACCAGAATGCTGTAATCCTATATCTCCAAGAAACTTCTCTGTATCAAATGCAGTGCCATTTGCAATAGAG…
GCF_000449505	ATGCAAGATTATAAAAAAAATAAAAGAAGAATGATGAATCAGCCAATGTCTACAATGAATGAAGAAGAAGTGTATACAGATGAAATAAATTCAGAAGACATGAGAGGTTTTAAAAAATCACACCATCATAATGGATGTAATACTGATAATAAGTGTGAGTGCCATGATGATTGCAATCCATGCAACCCATGTAATCCATGTAAACCTAACCCATGCAATCCATGCAAACCTAATCCATGTGATGACAATTGTGGATGCCATGACAATTGTAAATGTGATTGTGAACCATGTGAAATGGATTCAGATGAATGTTTTGAAAACAAATGTGGACCAGAATGCTGTAATCCTATATCTCCAAGAAACTTCTCTGTATCAAATGCAGTGCCATTTGCAATAGAG…
GCF_000448905	ATGCAAGATTATAAAAAAAATAAAAGAAGAATGATGAATCAGCCAATGTCTACAATGAATGAAGAAGAAGTGTATACAGATGAAATAAATTCAGAAGACATGAGAGGTTTTAAAAAATCACACCATCATAATGGATGTAATACTGATAATAAGTGTGAGTGCCATGATGATTGCAATCCATGCAACCCATGTAATCCATGTAAACCTAACCCATGCAATACATGCAAACCTAATCCATGTGATGACAATTGTGGATGCCATGACAATTGTAAATGTGATTGTGAACCATGTGAAATGGATTCAGATGAATGTTTTGAAAACAAATGTGGACCAGAATGCTGTAATCCTATATCTCCAAGAAACTTCTCTGTATCAAATGCAGTGCCATTTGCAATAGAG…
GCF_000449745	ATGCAAGATTATAAAAAAAATAAAAGAAGAATGATGAATCAGCCAATGTCTACAATGAATGAAGAAGAAGTGTATACAGATGAAATAAATTCAGAAGACATGAGAGGTTTTAAAAAATCACACCATCATAATGGATGTAATACTGATAATAAGTGTGAGTGCCATGATGATTGCAATCCATGCAACCCATGTAATCCATGTAAACCTAACCCATGCAATCCATGCAAACCTAATCCATGTGATGACAATTGTGGATGCCATGACAATTGTAAATGTGATTGTGAACCATGTGAAATGGATTCAGATGAATGTTTTGAAAACAAATGTGGACCAGAATGCTGTAATCCTATATCTCCAAGAAACTTCTCTGTATCAAATGCAGTGCCATTTGCAATAGAG…
GCF_000448805	ATGCAAGATTATAAAAAAAATAAAAGAAGAATGATGAATCAGCCAATGTCTACAATGAATGAAGAAGAAGTGTATACAGATGAAATAAATTCAGAAGACATGAGAGGTTTTAAAAAATCACACCATCATAATGGATGTAATACTGATAATAAGTGTGAGTGCCATGATGATTGCAATCCATGCAACCCATGTAATCCATGTAAACCTAACCCATGCAATCCATGCAAACCTAATCCATGTGATGACAATTGTGGATGCCATGACAATTGTAAATGTGATTGTGAACCATGTGAAATGGATTCAGATGAATGTTTTGAAAACAAATGTGGACCAGAATGCTGTAATCCTATATCTCCAAGAAACTTCTCTGTATCAAATGCAGTGCCATTTGCAATAGAG…
GCF_000448925	ATGCAAGATTATAAAAAAAATAAAAGAAGAATGATGAATCAGCCAATGTCTACAATGAATGAAGAAGAAGTGTATACAGATGAAATAAATTCAGAAGACATGAGAGGTTTTAAAAAATCACACCATCATAATGGATGTAATACTGATAATAAGTGTGAGTGCCATGATGATTGCAATCCATGCAACCCATGTAATCCATGTAAACCTAACCCATGCAATCCATGCAAACCTAATCCATGTGATGACAATTGTGGATGCCATGACAATTGTAAATGTGATTGTGAACCATGTGAAATGGATTCAGATGAATGTTTTGAAAACAAATGTGGACCAGAATGCTGTAATCCTATATCTCCAAGAAACTTCTCTGTATCAAATGCAGTGCCATTTGCAATAGAG…
GCF_000449905	ATGCAAGATTATAAAAAAAATAAAAGAAGAATGATGAATCAGCCAATGTCTACAATGAATGAAGAAGAAGTGTATACAGATGAAATAAATTCAGAAGACATGAGAGGTTTTAAAAAATCACACCATCATAATGGATGTAATACTGATAATAAGTGTGAGTGCCATGATGATTGCAATCCATGCAACCCATGTAATCCATGTAAACCTAACCCATGCAATCCATGCAAACCTAATCCATGTGATGACAATTGTGGATGCCATGACAATTGTAAATGTGATTGTGAACCATGTGAAATGGATTCAGATGAATGTTTTGAAAACAAATGTGGACCAGAATGCTGTAATCCTATATCTCCAAGAAACTTCTCTGTATCAAATGCAGTGCCATTTGCAATAGAG…
GCF_000235905	ATGCAAGATTATAAAAAAAATAAAAGAAGAATGATGAATCAGCCAATGTCTACAATGAATGAAGAAGAAGTGTATACAGATGAAATAAATTCAGAAGACATGAGAGGTTTTAAAAAATCACACCATCATAATGGATGTAATACTGATAATAAGTGTGAGTGCCATGATGATTGCAATCCATGCAACCCATGTAATCCATGTAAACCTAACCCATGCAATCCATGCAAACCTAATCCATGTGATGACAATTGTGGATGCCATGACAATTGTAAATGTGATTGTGAACCATGTGAAATGGATTCAGATGAATGTTTTGAAAACAAATGTGGACCAGAATGCTGTAATCCTATATCTCCAAGAAACTTCTCTGTATCAAATGCAGTGCCATTTGCAATAGAG…
GCF_000449685	ATGCAAGATTATAAAAAAAATAAAAGAAGAATGATGAATCAGCCAATGTCTACAATGAATGAAGAAGAAGTGTATACAGATGAAATAAATTCAGAAGACATGAGAGGTTTTAAAAAATCACACCATCATAATGGATGTAATACTGATAATAAGTGTGAGTGCCATGATGATTGCAATCCATGCAACCCATGTAATCCATGTAAACCTAACCCATGCAATCCATGCAAACCTAATCCATGTGATGACAATTGTGGATGCCATGACAATTGTAAATGTGATTGTGAACCATGTGAAATGGATTCAGATGAATGTTTTGAAAACAAATGTGGACCAGAATGCTGTAATCCTATATCTCCAAGAAACTTCTCTGTATCAAATGCAGTGCCATTTGCAATAGAG…
GCF_000164655	ATGCAAGATTATAAAAAAAATAAAAGAAGAATGACAAATCAGCCAATGCCTACAATGAATGAAGAAGAAGTGTATACAGAGGAAATAAATTCAGAAGATATGAGAGGGTTTAAAAAATCACATCATCATAATGAATGTAATACTGATAATAAATGTGATTGTCATGATGATTGCAAACCATGTAATCCATGTAAACCTAATCCATGTAACCCATGTAAACCTAATCCATGCAACCCATGCAAACCTAATCCATGTGATGACAATTGTGGATGCCATGACCATTGTAAATGTGATTGTGAACCATGTGAAATGGATTCAGATGAATGTTTTGAAAACAAATGTGGACCAGAATGCTGTAATCCTATATCTCCAAGAAACTTCTCTGTATCAAATGCAGTG…
GCF_000448985	ATGCAAGATTATAAAAAAAATAAAAGAAGAATGATGAATCAGCCAATGTCTACAATGAATGAAGAAGAAGTGTATACAGATGAAATAAATTCAGAAGACATGAGAGGTTTTAAAAAATCACACCATCATAATGGATGTAATACTGATAATAAGTGTGAGTGCCATGATGATTGCAATCCATGCAACCCATGTAATCCATGTAAACCTAACCCATGCAATCCATGCAAACCTAATCCATGTGATGACAATTGTGGATGCCATGACAATTGTAAATGTGATTGTGAACCATGTGAAATGGATTCAGATGAATGTTTTGAAAACAAATGTGGACCAGAATGCTGTAATCCTATATCTCCAAGAAACTTCTCTGTATCAAATGCAGTGCCATTTGCAATAGAG…
GCF_000449545	ATGCAAGATTATAAAAAAAATAAAAGAAGAATGATGAATCAGCCAATGTCTACAATGAATGAAGAAGAAGTGTATACAGATGAAATAAATTCAGAAGACATGAGAGGGTTTAAAAAATCACACCATCATAATGGATGTAATACTGATAATAAGTGTGAGTGCCATGATGAGTGTAATCCATGCAACCCATGTAATCCATGTAAACCTAACCCATGCAATCCATGCAAACCTAATCCATGTGATGACAATTGTGGATGCCATGACAATTGTAAATGTGATTGTGAACCATGTGAAATGGATTCAGATGAATGTTTTGAAAACAAATGTGGACCAGAATGCTGTAATCCTATATCTCCAAGAAACTTCTCTGTATCAAATGCAGTGCCATTTGCAATAGAG…
GCF_000449665	ATGCAAGATTATAAAAAAAATAAAAGAAGAATGATGAATCAGCCAATGTCTACAATGAATGAAGAAGAAGTGTATACAGATGAAATAAATTCAGAAGACATGAGAGGTTTTAAAAAATCACACCATCATAATGGATGTAATACTGATAATAAGTGTGAGTGCCATGATGATTGCAATCCATGCAACCCATGTAATCCATGTAAACCTAACCCATGCAATCCATGCAAACCTAATCCATGTGATGACAATTGTGGATGCCATGACAATTGTAAATGTGATTGTGAACCATGTGAAATGGATTCAGATGAATGTTTTGAAAACAAATGTGGACCAGAATGCTGTAATCCTATATCTCCAAGAAACTTCTCTGTATCAAATGCAGTGCCATTTGCAATAGAG…
GCF_000449445	ATGCAAGATTATAAAAAAAATAAAAGAAGAATGATGAATCAGCCAATGTCTACAATGAATGAAGAAGAAGTGTATACAGATGAAATAAATTCAGAAGACATGAGAGGTTTTAAAAAATCACACCATCATAATGGATGTAATACTGATAATAAGTGTGAGTGCCATGATGATTGCAATCCATGCAACCCATGTAATCCATGTAAACCTAACCCATGCAATCCATGCAAACCTAATCCATGTGATGACAATTGTGGATGCCATGACAATTGTAAATGTGATTGTGAACCATGTGAAATGGATTCAGATGAATGTTTTGAAAACAAATGTGGACCAGAATGCTGTAATCCTATATCTCCAAGAAACTTCTCTGTATCAAATGCAGTGCCATTTGCAATAGAG…
GCF_000449485	ATGCAAGATTATAAAAAAAATAAAAGAAGAATGATGAATCAGCCAATGTCTACAATGAATGAAGAAGAAGTGTATACAGATGAAATAAATTCAGAAGACATGAGAGGGTTTAAAAAATCACACCATCATAATGGATGTAATACTGATAATAAGTGTGAGTGCCATGATGAGTGTAATCCATGCAACCCATGTAATCCATGTAAACCTAACCCATGCAATCCATGCAAACCTAATCCATGTGATGACAATTGTGGATGCCATGACAATTGTAAATGTGATTGTGAACCATGTGAAATGGATTCAGATGAATGTTTTGAAAACAAATGTGGACCAGAATGCTGTAATCCTATATCTCCAAGAAACTTCTCTGTATCAAATGCAGTGCCATTTGCAATAGAG…
GCF_000449245	ATGCAAGATTATAAAAAAAATAAAAGAAGAATGATGAATCAGCCAATGTCTACAATGAATGAAGAAGAAGTGTATACAGATGAAATAAATTCAGAAGACATGAGAGGTTTTAAAAAATCACACCATCATAATGGATGTAATACTGATAATAAGTGTGAGTGCCATGATGATTGCAATCCATGCAACCCATGTAATCCATGTAAACCTAACCCATGCAATCCATGCAAACCTAATCCATGTGATGACAATTGTGGATGCCATGACAATTGTAAATGTGATTGTGAACCATGTGAAATGGATTCAGATGAATGTTTTGAAAACAAATGTGGACCAGAATGCTGTAATCCTATATCTCCAAGAAACTTCTCTGTATCAAATGCAGTGCCATTTGCAATAGAG…
GCF_000448965	ATGCAAGATTATAAAAAAAATAAAAGAAGAATGATGAATCAGCCAATGTCTACAATGAATGAAGAAGAAGTGTATACAGATGAAATAAATTCAGAAGACATGAGAGGTTTTAAAAAATCACACCATCATAATGGATGTAATACTGATAATAAGTGTGAGTGCCATGATGATTGCAATCCATGCAACCCATGTAATCCATGTAAACCTAACCCATGCAATCCATGCAAACCTAATCCATGTGATGACAATTGTGGATGCCATGACAATTGTAAATGTGATTGTGAACCATGTGAAATGGATTCAGATGAATGTTTTGAAAACAAATGTGGACCAGAATGCTGTAATCCTATATCTCCAAGAAACTTCTCTGTATCAAATGCAGTGCCATTTGCAATAGAG…
GCF_000449205	ATGCAAGATTATAAAAAAAATAAAAGAAGAATGATGAATCAGCCAATGTCTACAATGAATGAAGAAGAAGTGTATACAGATGAAATAAATTCAGAAGACATGAGAGGTTTTAAAAAATCACACCATCATAATGGATGTAATACTGATAATAAGTGTGAGTGCCATGATGATTGCAATCCATGCAACCCATGTAATCCATGTAAACCTAACCCATGCAATCCATGCAAACCTAATCCATGTGATGACAATTGTGGATGCCATGACAATTGTAAATGTGATTGTGAACCATGTGAAATGGATTCAGATGAATGTTTTGAAAACAAATGTGGACCAGAATGCTGTAATCCTATATCTCCAAGAAACTTCTCTGTATCAAATGCAGTGCCATTTGCAATAGAG…
GCF_000449725	ATGCAAGATTATAAAAAAAATAAAAGAAGAATGATGAATCAGCCAATGTCTACAATGAATGAAGAAGAAGTGTATACAGATGAAATAAATTCAGAAGACATGAGAGGTTTTAAAAAATCACACCATCATAATGGATGTAATACTGATAATAAGTGTGAGTGCCATGATGATTGCAATCCATGCAACCCATGTAATCCATGTAAACCTAACCCATGCAATCCATGCAAACCTAATCCATGTGATGACAATTGTGGATGCCATGACAATTGTAAATGTGATTGTGAACCATGTGAAATGGATTCAGATGAATGTTTTGAAAACAAATGTGGACCAGAATGCTGTAATCCTATATCTCCAAGAAACTTCTCTGTATCAAATGCAGTGCCATTTGCAATAGAG…
GCF_000210435	ATGCAAGATTATAAAAAAAATAAAAGAAGAATGACAAATCAGCCAATGCCTACAATGAATGAAGAAGAAGTGTATACAGAGGAAATAAATTCAGAAGATATGAGAGGGTTTAAAAAATCACATCATCATAATGAATGTAATACTGATAATAAATGTGATTGTCATGATGATTGCAAACCATGTAATCCATGTAAACCTAATCCATGTAACCCATGTAAACCTAATCCATGCAACCCATGCAAACCTAATCCATGTGATGACAATTGTGGATGCCATGACCATTGTAAATGTGATTGTGAACCATGTGAAATGGATTCAGATGAATGTTTTGAAAACAAATGTGGACCAGAATGCTGTAATCCTATATCTCCAAGAAACTTCTCTGTATCAAATGCAGTG…
GCF_000448765	ATGCAAGATTATAAAAAAAATAAAAGAAGAATGATGAATCAGCCAATGTCTACAATGAATGAAGAAGAAGTGTATACAGATGAAATAAATTCAGAAGACATGAGAGGTTTTAAAAAATCACACCATCATAATGGATGTAATACTGATAATAAGTGTGAGTGCCATGATGATTGCAATCCATGCAACCCATGTAATCCATGTAAACCTAACCCATGCAATCCATGCAAACCTAATCCATGTGATGACAATTGTGGATGCCATGACAATTGTAAATGTGATTGTGAACCATGTGAAATGGATTCAGATGAATGTTTTGAAAACAAATGTGGACCAGAATGCTGTAATCCTATATCTCCAAGAAACTTCTCTGTATCAAATGCAGTGCCATTTGCAATAGAG…
GCF_000449625	ATGCAAGATTATAAAAAAAATAAAAGAAGAATGATGAATCAGCCAATGTCTACAATGAATGAAGAAGAAGTGTATACAGATGAAATAAATTCAGAAGACATGAGAGGTTTTAAAAAATCACACCATCATAATGGATGTAATACTGATAATAAGTGTGAGTGCCATGATGATTGCAATCCATGCAACCCATGTAATCCATGTAAACCTAACCCATGCAATCCATGCAAACCTAATCCATGTGATGACAATTGTGGATGCCATGACAATTGTAAATGTGATTGTGAACCATGTGAAATGGATTCAGATGAATGTTTTGAAAACAAATGTGGACCAGAATGCTGTAATCCTATATCTCCAAGAAACTTCTCTGTATCAAATGCAGTGCCATTTGCAATAGAG…
GCF_000449105	ATGCAAGATTATAAAAAAAATAAAAGAAGAATGATGAATCAGCCAATGTCTACAATGAATGAAGAAGAAGTGTATACAGATGAAATAAATTCAGAAGACATGAGAGGTTTTAAAAAATCACACCATCATAATGGATGTAATACTGATAATAAGTGTGAGTGCCATGATGATTGCAATCCATGCAACCCATGTAATCCATGTAAACCTAACCCATGCAATCCATGCAAACCTAATCCATGTGATGACAATTGTGGATGCCATGACAATTGTAAATGTGATTGTGAACCATGTGAAATGGATTCAGATGAATGTTTTGAAAACAAATGTGGACCAGAATGCTGTAATCCTATATCTCCAAGAAACTTCTCTGTATCAAATGCAGTGCCATTTGCAATAGAG…
GCF_000154665	ATGCAAGATTATAAAAAAAATAAAAGAAGAATGATGAATCAGCCAATGTCTACAATGAATGAAGAAGAAGTGTATACAGATGAAATAAATTCAGAAGACATGAGAGGGTTTAAAAAATCACACCATCATAATGGATGTAATACTGATAATAAGTGTGAGTGCCATGATGAGTGTAATCCATGTAACCCATGTAATCCATGTAAACCTAACCCATGCAATCCATGCAAACCTAATCCATGTGATGACAAATGTGAATGCCATGACAAGTGTAAATGTGATTGTGAACCATGTGAAATGGATTCAGATGAATGTTTTGAAAACAAATGTGGACCAGAATGTTGTAATCCGATATCTCCAAGAAACTTCTCTGTATCAAATGCAGTGCCATTTGCAATAGAG…
GCF_000164175	ATGCAAGATTATAAAAAAAATAAAAGAAGAATGACAAATCAGCCAATGCCTACAATGAATGAAGAAGAAGTGTATACAGAGGAAATAAATTCAGAAGATATGAGAGGGTTTAAAAAATCACATCATCATAATGAATGTAATACTGATAATAAATGTGATTGTCATGATGATTGCAAACCATGTAATCCATGTAAACCTAATCCATGTAACCCATGTAAACCTAATCCATGCAACCCATGCAAACCTAATCCATGTGATGACAATTGTGGATGCCATGACCATTGTAAATGTGATTGTGAACCATGTGAAATGGATTCAGATGAATGTTTTGAAAACAAATGTGGACCAGAATGCTGTAATCCTATATCTCCAAGAAACTTCTCTGTATCAAATGCAGTG…
GCF_000449125	ATGCAAGATTATAAAAAAAATAAAAGAAGAATGATGAATCAGCCAATGTCTACAATGAATGAAGAAGAAGTGTATACAGATGAAATAAATTCAGAAGACATGAGAGGTTTTAAAAAATCACACCATCATAATGGATGTAATACTGATAATAAGTGTGAGTGCCATGATGATTGCAATCCATGCAACCCATGTAATCCATGTAAACCTAACCCATGCAATCCATGCAAACCTAATCCATGTGATGACAATTGTGGATGCCATGACAATTGTAAATGTGATTGTGAACCATGTGAAATGGATTCAGATGAATGTTTTGAAAACAAATGTGGACCAGAATGCTGTAATCCTATATCTCCAAGAAACTTCTCTGTATCAAATGCAGTGCCATTTGCAATAGAG…
GCF_000449085	ATGCAAGATTATAAAAAAAATAAAAGAAGAATGATGAATCAGCCAATGTCTACAATGAATGAAGAAGAAGTGTATACAGATGAAATAAATTCAGAAGACATGAGAGGTTTTAAAAAATCACACCATCATAATGGATGTAATACTGATAATAAGTGTGAGTGCCATGATGATTGCAATCCATGCAACCCATGTAATCCATGTAAACCTAACCCATGCAATCCATGCAAACCTAATCCATGTGATGACAATTGTGGATGCCATGACAATTGTAAATGTGATTGTGAACCATGTGAAATGGATTCAGATGAATGTTTTGAAAACAAATGTGGACCAGAATGCTGTAATCCTATATCTCCAAGAAACTTCTCTGTATCAAATGCAGTGCCATTTGCAATAGAG…
GCF_000449785	ATGCAAGATTATAAAAAAAATAAAAGAAGAATGATGAATCAGCCAATGTCTACAATGAATGAAGAAGAAGTGTATACAGATGAAATAAATTCAGAAGACATGAGAGGTTTTAAAAAATCACACCATCATAATGGATGTAATACTGATAATAAGTGTGAGTGCCATGATGATTGCAATCCATGCAACCCATGTAATCCATGTAAACCTAACCCATGCAATCCATGCAAACCTAATCCATGTGATGACAATTGTGGATGCCATGACAATTGTAAATGTGATTGTGAACCATGTGAAATGGATTCAGATGAATGTTTTGAAAACAAATGTGGACCAGAATGCTGTAATCCTATATCTCCAAGAAACTTCTCTGTATCAAATGCAGTGCCATTTGCAATAGAG…
GCF_000235825	ATGCAAGATTATAAAAAAAATAAAAGAAGAATGATGAATCAGCCAATGTCTACAATGAATGAAGAAGAAGTGTATACAGATGAAATAAATTCAGAAGACATGAGAGGTTTTAAAAAATCACACCATCATAATGGATGTAATACTGATAATAAGTGTGAGTGCCATGATGATTGCAATCCATGCAACCCATGTAATCCATGTAAACCTAACCCATGCAATCCATGCAAACCTAATCCATGTGATGACAATTGTGGATGCCATGACAATTGTAAATGTGATTGTGAACCATGTGAAATGGATTCAGATGAATGTTTTGAAAACAAATGTGGACCAGAATGCTGTAATCCTATATCTCCAAGAAACTTCTCTGTATCAAATGCAGTGCCATTTGCAATAGAG…
GCF_000449305	ATGCAAGATTATAAAAAAAATAAAAGAAGAATGATGAATCAGCCAATGTCTACAATGAATGAAGAAGAAGTGTATACAGATGAAATAAATTCAGAAGACATGAGAGGTTTTAAAAAATCACACCATCATAATGGATGTAATACTGATAATAAGTGTGAGTGCCATGATGATTGCAATCCATGCAACCCATGTAATCCATGTAAACCTAACCCATGCAATCCATGCAAACCTAATCCATGTGATGACAATTGTGGATGCCATGACAATTGTAAATGTGATTGTGAACCATGTGAAATGGATTCAGATGAATGTTTTGAAAACAAATGTGGACCAGAATGCTGTAATCCTATATCTCCAAGAAACTTCTCTGTATCAAATGCAGTGCCATTTGCAATAGAG…
GCF_000449365	ATGCAAGATTATAAAAAAAATAAAAGAAGAATGATGAATCAGCCAATGTCTACAATGAATGAAGAAGAAGTGTATACAGATGAAATAAATTCAGAAGACATGAGAGGTTTTAAAAAATCACACCATCATAATGGATGTAATACTGATAATAAGTGTGAGTGCCATGATGATTGCAATCCATGCAACCCATGTAATCCATGTAAACCTAACCCATGCAATCCATGCAAACCTAATCCATGTGATGACAATTGTGGATGCCATGACAATTGTAAATGTGATTGTGAACCATGTGAAATGGATTCAGATGAATGTTTTGAAAACAAATGTGGACCAGAATGCTGTAATCCTATATCTCCAAGAAACTTCTCTGTATCAAATGCAGTGCCATTTGCAATAGAG…
GCF_000155045	ATGCAAGATTATAAAAAAAATAAAAGAAGAATGATGAATCAGCCAATGTCTACAATGAATGAAGAAGAAGTGTATACAGATGAAATAAATTCAGAAGACATGAGAGGGTTTAAAAAATCACACCATCATAATGGATGTAATACTGATAATAAGTGTGAGTGCCATGATGAGTGTAATCCATGTAACCCATGTAATCCATGTAAACCTAACCCATGCAATCCATGCAAACCTAATCCATGTGATGACAAATGTGAATGCCATGACAAGTGTAAATGTGATTGTGAACCATGTGAAATGGATTCAGATGAATGTTTTGAAAACAAATGTGGACCAGAATGTTGTAATCCGATATCTCCAAGAAACTTCTCTGTATCAAATGCAGTGCCATTTGCAATAGAG…
GCF_000448885	ATGCAAGATTATAAAAAAAATAAAAGAAGAATGATGAATCAGCCAATGTCTACAATGAATGAAGAAGAAGTGTATACAGATGAAATAAATTCAGAAGACATGAGAGGTTTTAAAAAATCACACCATCATAATGGATGTAATACTGATAATAAGTGTGAGTGCCATGATGATTGCAATCCATGCAACCCATGTAATCCATGTAAACCTAACCCATGCAATCCATGCAAACCTAATCCATGTGATGACAATTGTGGATGCCATGACAATTGTAAATGTGATTGTGAACCATGTGAAATGGATTCAGATGAATGTTTTGAAAACAAATGTGGACCAGAATGCTGTAATCCTATATCTCCAAGAAACTTCTCTGTATCAAATGCAGTGCCATTTGCAATAGAG…
GCF_000449025	ATGCAAGATTATAAAAAAAATAAAAGAAGAATGATGAATCAGCCAATGTCTACAATGAATGAAGAAGAAGTGTATACAGATGAAATAAATTCAGAAGACATGAGAGGTTTTAAAAAATCACACCATCATAATGGATGTAATACTGATAATAAGTGTGAGTGCCATGATGATTGCAATCCATGCAACCCATGTAATCCATGTAAACCTAACCCATGCAATCCATGCAAACCTAATCCATGTGATGACAATTGTGGATGCCATGACAATTGTAAATGTGATTGTGAACCATGTGAAATGGATTCAGATGAATGTTTTGAAAACAAATGTGGACCAGAATGCTGTAATCCTATATCTCCAAGAAACTTCTCTGTATCAAATGCAGTGCCATTTGCAATAGAG…
GCF_000449565	ATGCAAGATTATAAAAAAAATAAAAGAAGAATGATGAATCAGCCAATGTCTACAATGAATGAAGAAGAAGTGTATACAGATGAAATAAATTCAGAAGACATGAGAGGTTTTAAAAAATCACACCATCATAATGGATGTAATACTGATAATAAGTGTGAGTGCCATGATGATTGCAATCCATGCAACCCATGTAATCCATGTAAACCTAACCCATGCAATCCATGCAAACCTAATCCATGTGATGACAATTGTGGATGCCATGACAATTGTAAATGTGATTGTGAACCATGTGAAATGGATTCAGATGAATGTTTTGAAAACAAATGTGGACCAGAATGCTGTAATCCTATATCTCCAAGAAACTTCTCTGTATCAAATGCAGTGCCATTTGCAATAGAG…
GCF_000449385	ATGCAAGATTATAAAAAAAATAAAAGAAGAATGATGAATCAGCCAATGTCTACAATGAATGAAGAAGAAGTGTATACAGATGAAATAAATTCAGAAGACATGAGAGGTTTTAAAAAATCACACCATCATAATGGATGTAATACTGATAATAAGTGTGAGTGCCATGATGATTGCAATCCATGCAACCCATGTAATCCATGTAAACCTAACCCATGCAATCCATGCAAACCTAATCCATGTGATGACAATTGTGGATGCCATGACAATTGTAAATGTGATTGTGAACCATGTGAAATGGATTCAGATGAATGTTTTGAAAACAAATGTGGACCAGAATGCTGTAATCCTATATCTCCAAGAAACTTCTCTGTATCAAATGCAGTGCCATTTGCAATAGAG…
GCF_000376285	ATGCAAGATTATAAAAAAAATAAAAGAAGAATGATGAATCAGCCAATGTCTACAATGAATGAAGAAGAAGTGTATACAGATGAAATAAATTCAGAAGACATGAGAGGTTTTAAAAAATCACACCATCATAATGGATGTAATACTGATAATAAGTGTGAGTGCCATGATGATTGCAATCCATGCAACCCATGTAATCCATGTAAACCTAACCCATGCAATCCATGCAAACCTAATCCATGTGATGACAATTGTGGATGCCATGACAATTGTAAATGTGATTGTGAACCATGTGAAATGGATTCAGATGAATGTTTTGAAAACAAATGTGGACCAGAATGCTGTAATCCTATATCTCCAAGAAACTTCTCTGTATCAAATGCAGTGCCATTTGCAATAGAG…
GCF_000438845	ATGCAAGATTATAAAAAAAATAAAAGAAGAATGATGAATCAGCCAATGTCTACAATGAATGAAGAAGAAGTGTATACAGATGAAATAAATTCAGAAGACATGAGAGGTTTTAAAAAATCACACCATCATAATGGATGTAATACTGATAATAAGTGTGAGTGCCATGATGATTGCAATCCATGCAACCCATGTAATCCATGTAAACCTAACCCATGCAATCCATGCAAACCTAATCCATGTGATGACAATTGTGGATGCCATGACAATTGTAAATGTGATTGTGAACCATGTGAAATGGATTCAGATGAATGTTTTGAAAACAAATGTGGACCAGAATGCTGTAATCCTATATCTCCAAGAAACTTCTCTGTATCAAATGCAGTGCCATTTGCAATAGAG…
GCF_000235925	ATGCAAGATTATAAAAAAAATAAAAGAAGAATGATGAATCAGCCAATGTCTACAATGAATGAAGAAGAAGTGTATACAGATGAAATAAATTCAGAAGACATGAGAGGTTTTAAAAAATCACACCATCATAATGGATGTAATACTGATAATAAGTGTGAGTGCCATGATGATTGCAATCCATGCAACCCATGTAATCCATGTAAACCTAACCCATGCAATCCATGCAAACCTAATCCATGTGATGACAATTGTGGATGCCATGACAATTGTAAATGTGATTGTGAACCATGTGAAATGGATTCAGATGAATGTTTTGAAAACAAATGTGGACCAGAATGCTGTAATCCTATATCTCCAAGAAACTTCTCTGTATCAAATGCAGTGCCATTTGCAATAGAG…
GCF_000003215	ATGCAAGATTATAAAAAAAATAAAAGAAGAATGATGAATCAGCCAATGTCTACAATGAATGAAGAAGAAGTGTATACAGATGAAATAAATTCAGAAGACATGAGAGGGTTTAAAAAATCACACCATCATAATGGATGTAATACTGATAATAAGTGTGAGTGCCATGATGAGTGTAATCCATGTAACCCATGTAATCCATGTAAACCTAACCCATGCAATCCATGCAAACCTAATCCATGTGATGACAAATGTGAATGCCATGACAAGTGTAAATGTGATTGTGAACCATGTGAAATGGATTCAGATGAATGTTTTGAAAACAAATGTGGACCAGAATGTTGTAATCCGATATCTCCAAGAAACTTCTCTGTATCAAATGCAGTGCCATTTGCAATAGAG…
GCF_000449585	ATGCAAGATTATAAAAAAAATAAAAGAAGAATGATGAATCAGCCAATGTCTACAATGAATGAAGAAGAAGTGTATACAGATGAAATAAATTCAGAAGACATGAGAGGTTTTAAAAAATCACACCATCATAATGGATGTAATACTGATAATAAGTGTGAGTGCCATGATGATTGCAATCCATGCAACCCATGTAATCCATGTAAACCTAACCCATGCAATCCATGCAAACCTAATCCATGTGATGACAATTGTGGATGCCATGACAATTGTAAATGTGATTGTGAACCATGTGAAATGGATTCAGATGAATGTTTTGAAAACAAATGTGGACCAGAATGCTGTAATCCTATATCTCCAAGAAACTTCTCTGTATCAAATGCAGTGCCATTTGCAATAGAG…
GCF_000155025	ATGCAAGATTATAAAAAAAATAAAAGAAGAATGATGAATCAGCCAATGTCTACAATGAATGAAGAAGAAGTGTATACAGATGAAATAAATTCAGAAGACATGAGAGGTTTTAAAAAATCACACCATCATAATGGATGTAATACTGATAATAAGTGTGAGTGTCATGATGATTGCAATCCATGCAACCCATGTAATCCATGTAAACCTAACCCATGCAATCCATGCAAACCTAATCCATGTGATGACAATTGTGGATGCCATGACAATTGTAAATGTGATTGTGAACCATGTGAAATGGATTCAGATGAATGTTTTGAAAACAAATGTGGACCAGAATGCTGTAATCCTATATCTCCAAGAAACTTCTCTGTATCAAATGCAGTGCCATTTGCAATAGAG…
GCF_000085225	ATGCAAGATTATAAAAAAAATAAAAGAAGAATGATGAATCAGCCAATGTCTACAATGAATGAAGAAGAAGTGTATACAGATGAAATAAATTCAGAAGACATGAGAGGGTTTAAAAAATCACACCATCATAATGGATGTAATACTGATAATAAGTGTGAGTGCCATGATGAGTGTAATCCATGTAACCCATGTAATCCATGTAAACCTAACCCATGCAATCCATGCAAACCTAATCCATGTGATGACAAATGTGAATGCCATGACAAGTGTAAATGTGATTGTGAACCATGTGAAATGGATTCAGATGAATGTTTTGAAAACAAATGTGGACCAGAATGTTGTAATCCGATATCTCCAAGAAACTTCTCTGTATCAAATGCAGTGCCATTTGCAATAGAG…
GCF_000154685	ATGCAAGATTATAAAAAAAATAAAAGAAGAATGATGAATCAGCCAATGTCTACAATGAATGAAGAAGAAGTGTATACAGATGAAATAAATTCAGAAGACATGAGAGGGTTTAAAAAATCACACCATCATAATGGATGTAATACTGATAATAAGTGTGAGTGCCATGATGAGTGTAATCCATGTAACCCATGTAATCCATGTAAACCTAACCCATGCAATCCATGCAAACCTAATCCATGTGATGACAAATGTGAATGCCATGACAAGTGTAAATGTGATTGTGAACCATGTGAAATGGATTCAGATGAATGTTTTGAAAACAAATGTGGACCAGAATGTTGTAATCCGATATCTCCAAGAAACTTCTCTGTATCAAATGCAGTGCCATTTGCAATAGAG…
GCF_000449465	ATGCAAGATTATAAAAAAAATAAAAGAAGAATGATGAATCAGCCAATGTCTACAATGAATGAAGAAGAAGTGTATACAGATGAAATAAATTCAGAAGACATGAGAGGTTTTAAAAAATCACACCATCATAATGGATGTAATACTGATAATAAGTGTGAGTGCCATGATGATTGCAATCCATGCAACCCATGTAATCCATGTAAACCTAACCCATGCAATCCATGCAAACCTAATCCATGTGATGACAATTGTGGATGCCATGACAATTGTAAATGTGATTGTGAACCATGTGAAATGGATTCAGATGAATGTTTTGAAAACAAATGTGGACCAGAATGCTGTAATCCTATATCTCCAAGAAACTTCTCTGTATCAAATGCAGTGCCATTTGCAATAGAG…
GCF_000448865	ATGCAAGATTATAAAAAAAATAAAAGAAGAATGATGAATCAGCCAATGTCTACAATGAATGAAGAAGAAGTGTATACAGATGAAATAAATTCAGAAGACATGAGAGGTTTTAAAAAATCACACCATCATAATGGATGTAATACTGATAATAAGTGTGAGTGCCATGATGATTGCAATCCATGCAACCCATGTAATCCATGTAAACCTAACCCATGCAATCCATGCAAACCTAATCCATGTGATGACAATTGTGGATGCCATGACAATTGTAAATGTGATTGTGAACCATGTGAAATGGATTCAGATGAATGTTTTGAAAACAAATGTGGACCAGAATGCTGTAATCCTATATCTCCAAGAAACTTCTCTGTATCAAATGCAGTGCCATTTGCAATAGAG…
GCF_000154625	ATGCAAGATTATAAAAAAAATAAAAGAAGAATGATGAATCAGCCAATGTCTACAATGAATGAAGAAGAAGTGTATACAGATGAAATAAATTCAGAAGACATGAGAGGTTTTAAAAAATCACACCATCATAATGGATGTAATACTGATAATAAGTGTGAGTGCCATGATGATTGCAATCCATGCAACCCATGTAATCCATGTAAACCTAACCCATGCAATCCATGCAAACCTAATCCATGTGATGACAATTGTGGATGCCATGACAATTGTAAATGTGATTGTGAACCATGTGAAATGGATTCAGATGAATGTTTTGAAAACAAATGTGGACCAGAATGCTGTAATCCTATATCTCCAAGAAACTTCTCTGTATCAAATGCAGTGCCATTTGCAATAGAG…
GCF_000154645	ATGCAAGATTATAAAAAAAATAAAAGAAGAATGATGAATCAGCCAATGTCTACAATGAATGAAGAAGAAGTGTATACAGATGAAATAAATTCAGAAGACATGAGAGGGTTTAAAAAATCACACCATCATAATGGATGTAATACTGATAATAAGTGTGAGTGCCATGATGAGTGTAATCCATGTAACCCATGTAATCCATGTAAACCTAACCCATGCAATCCATGCAAACCTAATCCATGTGATGACAAATGTGAATGCCATGACAAGTGTAAATGTGATTGTGAACCATGTGAAATGGATTCAGATGAATGTTTTGAAAACAAATGTGGACCAGAATGTTGTAATCCGATATCTCCAAGAAACTTCTCTGTATCAAATGCAGTGCCATTTGCAATAGAG…
GCF_000210395	ATGCAAGATTATAAAAAAAATAAAAGAAGAATGATGAATCAGCCAATGTCTACAATGAATGAAGAAGAAGTGTATACAGATGAAATAAATTCAGAAGACATGAGAGGTTTTAAAAAATCACACCATCATAATGGATGTAATACTGATAATAAGTGTGAGTGCCATGATGATTGCAATCCATGCAACCCATGTAATCCATGTAAACCTAACCCATGCAATCCATGCAAACCTAATCCATGTGATGACAATTGTGGATGCCATGACAATTGTAAATGTGATTGTGAACCATGTGAAATGGATTCAGATGAATGTTTTGAAAACAAATGTGGACCAGAATGCTGTAATCCTATATCTCCAAGAAACTTCTCTGTATCAAATGCAGTGCCATTTGCAATAGAG…
GCF_000009205	ATGCAAGATTATAAAAAAAATAAAAGAAGAATGATGAATCAGCCAATGTCTACAATGAATGAAGAAGAAGTGTATACAGATGAAATAAATTCAGAAGACATGAGAGGTTTTAAAAAATCACACCATCATAATGGATGTAATACTGATAATAAGTGTGAGTGCCATGATGATTGCAATCCATGCAACCCATGTAATCCATGTAAACCTAACCCATGCAATCCATGCAAACCTAATCCATGTGATGACAATTGTGGATGCCATGACAATTGTAAATGTGATTGTGAACCATGTGAAATGGATTCAGATGAATGTTTTGAAAACAAATGTGGACCAGAATGCTGTAATCCTATATCTCCAAGAAACTTCTCTGTATCAAATGCAGTGCCATTTGCAATAGAG…
GCF_000449425	ATGCAAGATTATAAAAAAAATAAAAGAAGAATGATAAATCAGCCAATGCCTACAATTAGTGAAGAAGAAGTGTATACAGAGGAAATGAATTCAGAAGATATGAGAGGATTTAAAAAATCACATCATCATAATAATGGATGTAATAATGATAATAAGTGTGAATGTCATGATGATTGCAAACCTAATCCATGCAATCCATGCAAACCTAACCCATGCAAACCTAATCCATGTGATCCATGTAAACCTAATCCATGTGATGACAATTGTGGATGCCATGACAATTGTAAATGTGATTGTGAACCATGTCAAATGGATTCAGATGAATGTTTTGAAAACAAATGTGGACCAAATTGCTGCAATCCTATATCACCAAGAAACTTCTCTGTATCAAATGCAGTG…
GCF_000449985	ATGCAAGATTATAAAAAAAATAAAAGAAGAATGATGAATCAGCCAATGTCTACAATGAATGAAGAAGAAGTGTATACAGATGAAATAAATTCAGAAGACATGAGAGGTTTTAAAAAATCACACCATCATAATGGATGTAATACTGATAATAAGTGTGAGTGCCATGATGATTGCAATCCATGCAACCCATGTAATCCATGTAAACCTAACCCATGCAATCCATGCAAACCTAATCCATGTGATGACAATTGTGGATGCCATGACAATTGTAAATGTGATTGTGAACCATGTCAAATGGATTCAGATGAATGTTTTGAAAACAAATGTGGACCAGAATGCTGTAATCCTATATCTCCAAGAAACTTCTCTGTATCAAATGCAGTGCCATTTGCAATAGAG…
GCF_000449945	ATGCAAGATTATAAAAAAAATAAAAGAAGAATGATGAATCAGCCAATGTCTACAATGAATGAAGAAGAAGTGTATACAGATGAAATAAATTCAGAAGACATGAGAGGTTTTAAAAAATCACACCATCATAATGGATGTAATACTGATAATAAGTGTGAGTGCCATGATGATTGCAATCCATGCAACCCATGTAATCCATGTAAACCTAACCCATGCAATCCATGCAAACCTAATCCATGTGATGACAATTGTGGATGCCATGACAATTGTAAATGTGATTGTGAACCATGTGAAATGGATTCAGATGAATGTTTTGAAAACAAATGTGGACCAGAATGCTGTAATCCTATATCTCCAAGAAACTTCTCTGTATCAAATGCAGTGCCATTTGCAATAGAG…
GCF_000450005	ATGCAAGATTATAAAAAAAATAAAAGAAGAATGATGAATCAGCCAATGTCTACAATGAATGAAGAAGAAGTGTATACAGATGAAATAAATTCAGAAGACATGAGAGGTTTTAAAAAATCACACCATCATAATGGATGTAATACTGATAATAAGTGTGAGTGCCATGATGATTGCAATCCATGCAACCCATGTAATCCATGTAAACCTAACCCATGCAATCCATGCAAACCTAATCCATGTGATGACAATTGTGGATGCCATGACAATTGTAAATGTGATTGTGAACCATGTGAAATGGATTCAGATGAATGTTTTGAAAACAAATGTGGACCAGAATGCTGTAATCCTATATCTCCAAGAAACTTCTCTGTATCAAATGCAGTGCCATTTGCAATAGAG…
GCF_000450045	ATGCAAGATTATAAAAAAAATAAAAGAAGAATGATGAATCAGCCAATGTCTACAATGAATGAAGAAGAAGTGTATACAGATGAAATAAATTCAGAAGACATGAGAGGTTTTAAAAAATCACACCATCATAATGGATGTAATACTGATAATAAGTGTGAGTGCCATGATGATTGCAATCCATGCAACCCATGTAATCCATGTAAACCTAACCCATGCAATCCATGCAAACCTAATCCATGTGATGACAATTGTGGATGCCATGACAATTGTAAATGTGATTGTGAACCATGTGAAATGGATTCAGATGAATGTTTTGAAAACAAATGTGGACCAGAATGCTGTAATCCTATATCTCCAAGAAACTTCTCTGTATCAAATGCAGTGCCATTTGCAATAGAG…
GCF_000449965	ATGCAAGATTATAAAAAAAATAAAAGAAGAATGATGAATCAGCCAATGTCTACAATGAATGAAGAAGAAGTGTATACAGATGAAATAAATTCAGAAGACATGAGAGGTTTTAAAAAATCACACCATCATAATGGATGTAATACTGATAATAAGTGTGAGTGCCATGATGATTGCAATCCATGCAACCCATGTAATCCATGTAAACCTAACCCATGCAATCCATGCAAACCTAATCCATGTGATGACAATTGTGGATGCCATGACAATTGTAAATGTGATTGTGAACCATGTGAAATGGATTCAGATGAATGTTTTGAAAACAAATGTGGACCAGAATGCTGTAATCCTATATCTCCAAGAAACTTCTCTGTATCAAATGCAGTGCCATTTGCAATAGAG…
GCF_000450065	ATGCAAGATTATAAAAAAAATAAAAGAAGAATGATGAATCAGCCAATGTCTACAATGAATGAAGAAGAAGTGTATACAGATGAAATAAATTCAGAAGACATGAGAGGTTTTAAAAAATCACACCATCATAATGGATGTAATACTGATAATAAGTGTGAGTGCCATGATGATTGCAATCCATGCAACCCATGTAATCCATGTAAACCTAACCCATGCAATCCATGCAAACCTAATCCATGTGATGACAATTGTGGATGCCATGACAATTGTAAATGTGATTGTGAACCATGTGAAATGGATTCAGATGAATGTTTTGAAAACAAATGTGGACCAGAATGCTGTAATCCTATATCTCCAAGAAACTTCTCTGTATCAAATGCAGTGCCATTTGCAATAGAG…
GCF_000450085	ATGCAAGATTATAAAAAAAATAAAAGAAGAATGATGAATCAGCCAATGTCTACAATGAATGAAGAAGAAGTGTATACAGATGAAATAAATTCAGAAGACATGAGAGGGTTTAAAAAATCACACCATCATAATGGATGTAATACTGATAATAAGTGTGAGTGCCATGATGAGTGTAATCCATGCAACCCATGTAATCCATGTAAACCTAACCCATGCAATCCATGCAAACCTAATCCATGTGATGACAATTGTGGATGCCATGACAATTGTAAATGTGATTGTGAACCATGTGAAATGGATTCAGATGAATGTTTTGAAAACAAATGTGGACCAGAATGCTGTAATCCTATATCTCCAAGAAACTTCTCTGTATCAAATGCAGTGCCATTTGCAATAGAG…
GCF_000450105	ATGCAAGATTATAAAAAAAATAAAAGAAGAATGATGAATCAGCCAATGTCTACAATGAATGAAGAAGAAGTGTATACAGATGAAATAAATTCAGAAGACATGAGAGGGTTTAAAAAATCACACCATCATAATGGATGTAATACTGATAATAAGTGTGAGTGCCATGATGAGTGTAATCCATGCAACCCATGTAATCCATGTAAACCTAACCCATGCAATCCATGCAAACCTAATCCATGTGATGACAATTGTGGATGCCATGACAATTGTAAATGTGATTGTGAACCATGTGAAATGGATTCAGATGAATGTTTTGAAAACAAATGTGGACCAGAATGCTGTAATCCTATATCTCCAAGAAACTTCTCTGTATCAAATGCAGTGCCATTTGCAATAGAG…
GCF_000450125	ATGCAAGATTATAAAAAAAATAAAAGAAGAATGATGAATCAGCCAATGTCTACAATGAATGAAGAAGAAGTGTATACAGATGAAATAAATTCAGAAGACATGAGAGGTTTTAAAAAATCACACCATCATAATGGATGTAATACTGATAATAAGTGTGAGTGCCATGATGATTGCAATCCATGCAACCCATGTAATCCATGTAAACCTAACCCATGCAATCCATGCAAACCTAATCCATGTGATGACAATTGTGGATGCCATGACAATTGTAAATGTGATTGTGAACCATGTCAAATGGATTCAGATGAATGTTTTGAAAACAAATGTGGACCAGAATGCTGTAATCCTATATCTCCAAGAAACTTCTCTGTATCAAATGCAGTGCCATTTGCAATAGAG…
GCF_000450205	ATGCAAGATTATAAAAAAAATAAAAGAAGAATGATGAATCAGCCAATGTCTACAATGAATGAAGAAGAAGTGTATACAGATGAAATAAATTCAGAAGACATGAGAGGTTTTAAAAAATCACACCATCATAATGGATGTAATACTGATAATAAGTGTGAGTGCCATGATGATTGCAATCCATGCAACCCATGTAATCCATGTAAACCTAACCCATGCAATCCATGCAAACCTAATCCATGTGATGACAATTGTGGATGCCATGACAATTGTAAATGTGATTGTGAACCATGTGAAATGGATTCAGATGAATGTTTTGAAAACAAATGTGGACCAGAATGCTGTAATCCTATATCTCCAAGAAACTTCTCTGTATCAAATGCAGTGCCATTTGCAATAGAG…
GCF_000450185	ATGCAAGATTATAAAAAAAATAAAAGAAGAATGATGAATCAGCCAATGTCTACAATGAATGAAGAAGAAGTGTATACAGATGAAATAAATTCAGAAGACATGAGAGGTTTTAAAAAATCACACCATCATAATGGATGTAATACTGATAATAAGTGTGAGTGCCATGATGATTGCAATCCATGCAACCCATGTAATCCATGTAAACCTAACCCATGCAATCCATGCAAACCTAATCCATGTGATGACAATTGTGGATGCCATGACAATTGTAAATGTGATTGTGAACCATGTGAAATGGATTCAGATGAATGTTTTGAAAACAAATGTGGACCAGAATGCTGTAATCCTATATCTCCAAGAAACTTCTCTGTATCAAATGCAGTGCCATTTGCAATAGAG…
GCF_000450245	ATGCAAGATTATAAAAAAAATAAAAGAAGAATGATGAATCAGCCAATGTCTACAATGAATGAAGAAGAAGTGTATACAGATGAAATAAATTCAGAAGACATGAGAGGTTTTAAAAAATCACACCATCATAATGGATGTAATACTGATAATAAGTGTGAGTGCCATGATGATTGCAATCCATGCAACCCATGTAATCCATGTAAACCTAACCCATGCAATCCATGCAAACCTAATCCATGTGATGACAATTGTGGATGCCATGACAATTGTAAATGTGATTGTGAACCATGTGAAATGGATTCAGATGAATGTTTTGAAAACAAATGTGGACCAGAATGCTGTAATCCTATATCTCCAAGAAACTTCTCTGTATCAAATGCAGTGCCATTTGCAATAGAG…
GCF_000450285	ATGCAAGATTATAAAAAAAATAAAAGAAGAATGATGAATCAGCCAATGTCTACAATGAATGAAGAAGAAGTGTATACAGATGAAATAAATTCAGAAGACATGAGAGGTTTTAAAAAATCACACCATCATAATGGATGTAATACTGATAATAAGTGTGAGTGCCATGATGATTGCAATCCATGCAACCCATGTAATCCATGTAAACCTAACCCATGCAATCCATGCAAACCTAATCCATGTGATGACAATTGTGGATGCCATGACAATTGTAAATGTGATTGTGAACCATGTGAAATGGATTCAGATGAATGTTTTGAAAACAAATGTGGACCAGAATGCTGTAATCCTATATCTCCAAGAAACTTCTCTGTATCAAATGCAGTGCCATTTGCAATAGAG…
GCF_000450265	ATGCAAGATTATAAAAAAAATAAAAGAAGAATGATGAATCAGCCAATGTCTACAATGAATGAAGAAGAAGTGTATACAGATGAAATAAATTCAGAAGACATGAGAGGTTTTAAAAAATCACACCATCATAATGGATGTAATACTGATAATAAGTGTGAGTGCCATGATGATTGCAATCCATGCAACCCATGTAATCCATGTAAACCTAACCCATGCAATCCATGCAAACCTAATCCATGTGATGACAATTGTGGATGCCATGACAATTGTAAATGTGATTGTGAACCATGTGAAATGGATTCAGATGAATGTTTTGAAAACAAATGTGGACCAGAATGCTGTAATCCTATATCTCCAAGAAACTTCTCTGTATCAAATGCAGTGCCATTTGCAATAGAG…
GCF_000450385	ATGCAAGATTATAAAAAAAATAAAAGAAGAATGATGAATCAGCCAATGTCTACAATGAATGAAGAAGAAGTGTATACAGATGAAATAAATTCAGAAGACATGAGAGGTTTTAAAAAATCACACCATCATAATGGATGTAATACTGATAATAAGTGTGAGTGCCATGATGATTGCAATCCATGCAACCCATGTAATCCATGTAAACCTAACCCATGCAATCCATGCAAACCTAATCCATGTGATGACAATTGTGGATGCCATGACAATTGTAAATGTGATTGTGAACCATGTCAAATGGATTCAGATGAATGTTTTGAAAACAAATGTGGACCAGAATGCTGTAATCCTATATCTCCAAGAAACTTCTCTGTATCAAATGCAGTGCCATTTGCAATAGAG…
GCF_000450345	ATGCAAGATTATAAAAAAAATAAAAGAAGAATGATGAATCAGCCAATGTCTACAATGAATGAAGAAGAAGTGTATACAGATGAAATAAATTCAGAAGACATGAGAGGTTTTAAAAAATCACACCATCATAATGGATGTAATACTGATAATAAGTGTGAGTGCCATGATGATTGCAATCCATGCAACCCATGTAATCCATGTAAACCTAACCCATGCAATCCATGCAAACCTAATCCATGTGATGACAATTGTGGATGCCATGACAATTGTAAATGTGATTGTGAACCATGTCAAATGGATTCAGATGAATGTTTTGAAAACAAATGTGGACCAGAATGCTGTAATCCTATATCTCCAAGAAACTTCTCTGTATCAAATGCAGTGCCATTTGCAATAGAG…
GCF_000450365	ATGCAAGATTATAAAAAAAATAAAAGAAGAATGATGAATCAGCCAATGTCTACAATGAATGAAGAAGAAGTGTATACAGATGAAATAAATTCAGAAGACATGAGAGGTTTTAAAAAATCACACCATCATAATGGATGTAATACTGATAATAAGTGTGAGTGCCATGATGATTGCAATCCATGCAACCCATGTAATCCATGTAAACCTAACCCATGCAATCCATGCAAACCTAATCCATGTGATGACAATTGTGGATGCCATGACAATTGTAAATGTGATTGTGAACCATGTGAAATGGATTCAGATGAATGTTTTGAAAACAAATGTGGACCAGAATGCTGTAATCCTATATCTCCAAGAAACTTCTCTGTATCAAATGCAGTGCCATTTGCAATAGAG…
GCF_000450405	ATGCAAGATTATAAAAAAAATAAAAGAAGAATGATGAATCAGCCAATGTCTACAATGAATGAAGAAGAAGTGTATACAGATGAAATAAATTCAGAAGACATGAGAGGTTTTAAAAAATCACACCATCATAATGGATGTAATACTGATAATAAGTGTGAGTGCCATGATGATTGCAATCCATGCAACCCATGTAATCCATGTAAACCTAACCCATGCAATCCATGCAAACCTAATCCATGTGATGACAATTGTGGATGCCATGACAATTGTAAATGTGATTGTGAACCATGTGAAATGGATTCAGATGAATGTTTTGAAAACAAATGTGGACCAGAATGCTGTAATCCTATATCTCCAAGAAACTTCTCTGTATCAAATGCAGTGCCATTTGCAATAGAG…
GCF_000450485	ATGCAAGATTATAAAAAAAATAAAAGAAGAATGATGAATCAGCCAATGTCTACAATGAATGAAGAAGAAGTGTATACAGATGAAATAAATTCAGAAGACATGAGAGGGTTTAAAAAATCACACCATCATAATGGATGTAATACTGATAATAAGTGTGAGTGCCATGATGAGTGTAATCCATGCAACCCATGTAATCCATGTAAACCTAACCCATGCAATCCATGCAAACCTAATCCATGTGATGACAATTGTGGATGCCATGACAATTGTAAATGTGATTGTGAACCATGTGAAATGGATTCAGATGAATGTTTTGAAAACAAATGTGGACCAGAATGCTGTAATCCTATATCTCCAAGAAACTTCTCTGTATCAAATGCAGTGCCATTTGCAATAGAG…
GCF_000450425	ATGCAAGATTATAAAAAAAATAAAAGAAGAATGATGAATCAGCCAATGTCTACAATGAATGAAGAAGAAGTGTATACAGATGAAATAAATTCAGAAGACATGAGAGGTTTTAAAAAATCACACCATCATAATGGATGTAATACTGATAATAAGTGTGAGTGCCATGATGATTGCAATCCATGCAACCCATGTAATCCATGTAAACCTAACCCATGCAATCCATGCAAACCTAATCCATGTGATGACAATTGTGGATGCCATGACAATTGTAAATGTGATTGTGAACCATGTGAAATGGATTCAGATGAATGTTTTGAAAACAAATGTGGACCAGAATGCTGTAATCCTATATCTCCAAGAAACTTCTCTGTATCAAATGCAGTGCCATTTGCAATAGAG…
GCF_000450445	ATGCAAGATTATAAAAAAAATAAAAGAAGAATGATGAATCAGCCAATGTCTACAATGAATGAAGAAGAAGTGTATACAGATGAAATAAATTCAGAAGACATGAGAGGTTTTAAAAAATCACACCATCATAATGGATGTAATACTGATAATAAGTGTGAGTGTCATGATGATTGCAATCCATGCAACCCATGTAATCCATGTAAACCTAACCCATGCAATCCATGCAAACCTAATCCATGTGATGACAATTGTGGATGCCATGACAATTGTAAATGTGATTGTGAACCATGTGAAATGGATTCAGATGAATGTTTTGAAAACAAATGTGGACCAGAATGCTGTAATCCTATATCTCCAAGAAACTTCTCTGTATCAAATGCAGTGCCATTTGCAATAGAG…
GCF_000450465	ATGCAAGATTATAAAAAAAATAAAAGAAGAATGATGAATCAGCCAATGTCTACAATGAATGAAGAAGAAGTGTATACAGATGAAATAAATTCAGAAGACATGAGAGGTTTTAAAAAATCACACCATCATAATGGATGTAATACTGATAATAAGTGTGAGTGCCATGATGATTGCAATCCATGCAACCCATGTAATCCATGTAAACCTAACCCATGCAATCCATGCAAACCTAATCCATGTGATGACAATTGTGGATGCCATGACAATTGTAAATGTGATTGTGAACCATGTGAAATGGATTCAGATGAATGTTTTGAAAACAAATGTGGACCAGAATGCTGTAATCCTATATCTCCAAGAAACTTCTCTGTATCAAATGCAGTGCCATTTGCAATAGAG…
GCF_000450525	ATGCAAGATTATAAAAAAAATAAAAGAAGAATGATGAATCAGCCAATGTCTACAATGAATGAAGAAGAAGTGTATACAGATGAAATAAATTCAGAAGACATGAGAGGTTTTAAAAAATCACACCATCATAATGGATGTAATACTGATAATAAGTGTGAGTGCCATGATGATTGCAATCCATGCAACCCATGTAATCCATGTAAACCTAACCCATGCAATCCATGCAAACCTAATCCATGTGATGACAATTGTGGATGCCATGACAATTGTAAATGTGATTGTGAACCATGTGAAATGGATTCAGATGAATGTTTTGAAAACAAATGTGGACCAGAATGCTGTAATCCTATATCTCCAAGAAACTTCTCTGTATCAAATGCAGTGCCATTTGCAATAGAG…
GCF_000450505	ATGCAAGATTATAAAAAAAATAAAAGAAGAATGATGAATCAGCCAATGTCTACAATGAATGAAGAAGAAGTGTATACAGATGAAATAAATTCAGAAGACATGAGAGGTTTTAAAAAATCACACCATCATAATGGATGTAATACTGATAATAAGTGTGAGTGCCATGATGATTGCAATCCATGCAACCCATGTAATCCATGTAAACCTAACCCATGCAATCCATGCAAACCTAATCCATGTGATGACAATTGTGGATGCCATGACAATTGTAAATGTGATTGTGAACCATGTGAAATGGATTCAGATGAATGTTTTGAAAACAAATGTGGACCAGAATGCTGTAATCCTATATCTCCAAGAAACTTCTCTGTATCAAATGCAGTGCCATTTGCAATAGAG…
GCF_000450545	ATGCAAGATTATAAAAAAAATAAAAGAAGAATGATGAATCAGCCAATGTCTACAATGAATGAAGAAGAAGTGTATACAGATGAAATAAATTCAGAAGACATGAGAGGTTTTAAAAAATCACACCATCATAATGGATGTAATACTGATAATAAGTGTGAGTGCCATGATGATTGCAATCCATGCAACCCATGTAATCCATGTAAACCTAACCCATGCAATCCATGCAAACCTAATCCATGTGATGACAATTGTGGATGCCATGACAATTGTAAATGTGATTGTGAACCATGTGAAATGGATTCAGATGAATGTTTTGAAAACAAATGTGGACCAGAATGCTGTAATCCTATATCTCCAAGAAACTTCTCTGTATCAAATGCAGTGCCATTTGCAATAGAG…
GCF_000450565	ATGCAAGATTATAAAAAAAATAAAAGAAGAATGATGAATCAGCCAATGTCTACAATGAATGAAGAAGAAGTGTATACAGATGAAATAAATTCAGAAGACATGAGAGGTTTTAAAAAATCACACCATCATAATGGATGTAATACTGATAATAAGTGTGAGTGCCATGATGATTGCAATCCATGCAACCCATGTAATCCATGTAAACCTAACCCATGCAATCCATGCAAACCTAATCCATGTGATGACAATTGTGGATGCCATGACAATTGTAAATGTGATTGTGAACCATGTGAAATGGATTCAGATGAATGTTTTGAAAACAAATGTGGACCAGAATGCTGTAATCCTATATCTCCAAGAAACTTCTCTGTATCAAATGCAGTGCCATTTGCAATAGAG…
GCF_000450665	ATGCAAGATTATAAAAAAAATAAAAGAAGAATGATGAATCAGCCAATGTCTACAATGAATGAAGAAGAAGTGTATACAGATGAAATAAATTCAGAAGACATGAGAGGTTTTAAAAAATCACACCATCATAATGGATGTAATACTGATAATAAGTGTGAGTGCCATGATGATTGCAATCCATGCAACCCATGTAATCCATGTAAACCTAACCCATGCAATCCATGCAAACCTAATCCATGTGATGACAATTGTGGATGCCATGACAATTGTAAATGTGATTGTGAACCATGTGAAATGGATTCAGATGAATGTTTTGAAAACAAATGTGGACCAGAATGCTGTAATCCTATATCTCCAAGAAACTTCTCTGTATCAAATGCAGTGCCATTTGCAATAGAG…
GCF_000450625	ATGCAAGATTATAAAAAAAATAAAAGAAGAATGATGAATCAGCCAATGTCTACAATGAATGAAGAAGAAGTGTATACAGATGAAATAAATTCAGAAGACATGAGAGGTTTTAAAAAATCACACCATCATAATGGATGTAATACTGATAATAAGTGTGAGTGCCATGATGATTGCAATCCATGCAACCCATGTAATCCATGTAAACCTAACCCATGCAATCCATGCAAACCTAATCCATGTGATGACAATTGTGGATGCCATGACAATTGTAAATGTGATTGTGAACCATGTGAAATGGATTCAGATGAATGTTTTGAAAACAAATGTGGACCAGAATGCTGTAATCCTATATCTCCAAGAAACTTCTCTGTATCAAATGCAGTGCCATTTGCAATAGAG…
GCF_000450585	ATGCAAGATTATAAAAAAAATAAAAGAAGAATGATGAATCAGCCAATGTCTACAATGAATGAAGAAGAAGTGTATACAGATGAAATAAATTCAGAAGACATGAGAGGTTTTAAAAAATCACACCATCATAATGGATGTAATACTGATAATAAGTGTGAGTGCCATGATGATTGCAATCCATGCAACCCATGTAATCCATGTAAACCTAACCCATGCAATCCATGCAAACCTAATCCATGTGATGACAATTGTGGATGCCATGACAATTGTAAATGTGATTGTGAACCATGTGAAATGGATTCAGATGAATGTTTTGAAAACAAATGTGGACCAGAATGCTGTAATCCTATATCTCCAAGAAACTTCTCTGTATCAAATGCAGTGCCATTTGCAATAGAG…
GCF_000450605	ATGCAAGATTATAAAAAAAATAAAAGAAGAATGATGAATCAGCCAATGTCTACAATGAATGAAGAAGAAGTGTATACAGATGAAATAAATTCAGAAGACATGAGAGGTTTTAAAAAATCACACCATCATAATGGATGTAATACTGATAATAAGTGTGAGTGCCATGATGATTGCAATCCATGCAACCCATGTAATCCATGTAAACCTAACCCATGCAATCCATGCAAACCTAATCCATGTGATGACAATTGTGGATGCCATGACAATTGTAAATGTGATTGTGAACCATGTGAAATGGATTCAGATGAATGTTTTGAAAACAAATGTGGACCAGAATGCTGTAATCCTATATCTCCAAGAAACTTCTCTGTATCAAATGCAGTGCCATTTGCAATAGAG…
GCF_000450645	ATGCAAGATTATAAAAAAAATAAAAGAAGAATGATGAATCAGCCAATGTCTACAATGAATGAAGAAGAAGTGTATACAGATGAAATAAATTCAGAAGACATGAGAGGTTTTAAAAAATCACACCATCATAATGGATGTAATACTGATAATAAGTGTGAGTGCCATGATGATTGCAATCCATGCAACCCATGTAATCCATGTAAACCTAACCCATGCAATCCATGCAAACCTAATCCATGTGATGACAATTGTGGATGCCATGACAATTGTAAATGTGATTGTGAACCATGTGAAATGGATTCAGATGAATGTTTTGAAAACAAATGTGGACCAGAATGCTGTAATCCTATATCTCCAAGAAACTTCTCTGTATCAAATGCAGTGCCATTTGCAATAGAG…
GCF_000450705	ATGCAAGATTATAAAAAAAATAAAAGAAGAATGATGAATCAGCCAATGTCTACAATGAATGAAGAAGAAGTGTATACAGATGAAATAAATTCAGAAGACATGAGAGGTTTTAAAAAATCACACCATCATAATGGATGTAATACTGATAATAAGTGTGAGTGCCATGATGATTGCAATCCATGCAACCCATGTAATCCATGTAAACCTAACCCATGCAATCCATGCAAACCTAATCCATGTGATGACAATTGTGGATGCCATGACAATTGTAAATGTGATTGTGAACCATGTGAAATGGATTCAGATGAATGTTTTGAAAACAAATGTGGACCAGAATGCTGTAATCCTATATCTCCAAGAAACTTCTCTGTATCAAATGCAGTGCCATTTGCAATAGAG…
GCF_000450845	ATGCAAGATTATAAAAAAAATAAAAGAAGAATGATGAATCAGCCAATGTCTACAATGAATGAAGAAGAAGTGTATACAGATGAAATAAATTCAGAAGACATGAGAGGTTTTAAAAAATCACACCATCATAATGGATGTAATACTGATAATAAGTGTGAGTGCCATGATGATTGCAATCCATGCAACCCATGTAATCCATGTAAACCTAACCCATGCAATCCATGCAAACCTAATCCATGTGATGACAATTGTGGATGCCATGACAATTGTAAATGTGATTGTGAACCATGTGAAATGGATTCAGATGAATGTTTTGAAAACAAATGTGGACCAGAATGCTGTAATCCTATATCTCCAAGAAACTTCTCTGTATCAAATGCAGTGCCATTTGCAATAGAG…
GCF_000450785	ATGCAAGATTATAAAAAAAATAAAAGAAGAATGATGAATCAGCCAATGTCTACAATGAATGAAGAAGAAGTGTATACAGATGAAATAAATTCAGAAGACATGAGAGGGTTTAAAAAATCACACCATCATAATGGATGTAATACTGATAATAAGTGTGAGTGCCATGATGAGTGTAATCCATGTAAACCATGTAATCCATGTAAACCTAACCCATGCAATCCATGCAAACCTAATCCATGTGATGACAAATGTGAATGCCATGACAAGTGTAAATGTGATTGTGAACCATGTGAAATGGATTCAGATGAATGTTTTGAAAACAAATGTGGACCAGAATGTTGTAATCCGATATCTCCAAGAAACTTCTCTGTATCAAATGCAGTGCCATTTGCAATAGAG…
GCF_000450745	ATGCAAGATTATAAAAAAAATAAAAGAAGAATGATGAATCAGCCAATGTCTACAATGAATGAAGAAGAAGTGTATACAGATGAAATAAATTCAGAAGACATGAGAGGTTTTAAAAAATCACACCATCATAATGGATGTAATACTGATAATAAGTGTGAGTGCCATGATGATTGCAATCCATGCAACCCATGTAATCCATGTAAACCTAACCCATGCAATCCATGCAAACCTAATCCATGTGATGACAATTGTGGATGCCATGACAATTGTAAATGTGATTGTGAACCATGTGAAATGGATTCAGATGAATGTTTTGAAAACAAATGTGGACCAGAATGCTGTAATCCTATATCTCCAAGAAACTTCTCTGTATCAAATGCAGTGCCATTTGCAATAGAG…
GCF_000450825	ATGCAAGATTATAAAAAAAATAAAAGAAGAATGATGAATCAGCCAATGTCTACAATGAATGAAGAAGAAGTGTATACAGATGAAATAAATTCAGAAGACATGAGAGGTTTTAAAAAATCACACCATCATAATGGATGTAATACTGATAATAAGTGTGAGTGCCATGATGATTGCAATCCATGCAACCCATGTAATCCATGTAAACCTAACCCATGCAATCCATGCAAACCTAATCCATGTGATGACAATTGTGGATGCCATGACAATTGTAAATGTGATTGTGAACCATGTGAAATGGATTCAGATGAATGTTTTGAAAACAAATGTGGACCAGAATGCTGTAATCCTATATCTCCAAGAAACTTCTCTGTATCAAATGCAGTGCCATTTGCAATAGAG…
GCF_000450765	ATGCAAGATTATAAAAAAAATAAAAGAAGAATGATGAATCAGCCAATGTCTACAATGAATGAAGAAGAAGTGTATACAGATGAAATAAATTCAGAAGACATGAGAGGGTTTAAAAAATCACACCATCATAATGGATGTAATACTGATAATAAGTGTGAGTGCCATGATGAGTGTAATCCATGTAACCCATGTAATCCATGTAAACCTAACCCATGCAATCCATGCAAACCTAATCCATGTGATGACAAATGTGAATGCCATGACAAGTGTAAATGTGATTGTGAACCATGTGAAATGGATTCAGATGAATGTTTTGAAAACAAATGTGGACCAGAATGTTGTAATCCGATATCTCCAAGAAACTTCTCTGTATCAAATGCAGTGCCATTTGCAATAGAG…
GCF_000450725	ATGCAAGATTATAAAAAAAATAAAAGAAGAATGATGAATCAGCCAATGTCTACAATGAATGAAGAAGAAGTGTATACAGATGAAATAAATTCAGAAGACATGAGAGGTTTTAAAAAATCACACCATCATAATGGATGTAATACTGATAATAAGTGTGAGTGCCATGATGATTGCAATCCATGCAACCCATGTAATCCATGTAAACCTAACCCATGCAATCCATGCAAACCTAATCCATGTGATGACAATTGTGGATGCCATGACAATTGTAAATGTGATTGTGAACCATGTGAAATGGATTCAGATGAATGTTTTGAAAACAAATGTGGACCAGAATGCTGTAATCCTATATCTCCAAGAAACTTCTCTGTATCAAATGCAGTGCCATTTGCAATAGAG…
GCF_000450905	ATGCAAGATTATAAAAAAAATAAAAGAAGAATGATGAATCAGCCAATGTCTACAATGAATGAAGAAGAAGTGTATACAGATGAAATAAATTCAGAAGACATGAGAGGTTTTAAAAAATCACACCATCATAATGGATGTAATACTGATAATAAGTGTGAGTGCCATGATGATTGCAATCCATGCAACCCATGTAATCCATGTAAACCTAACCCATGCAATCCATGCAAACCTAATCCATGTGATGACAATTGTGGATGCCATGACAATTGTAAATGTGATTGTGAACCATGTGAAATGGATTCAGATGAATGTTTTGAAAACAAATGTGGACCAGAATGCTGTAATCCTATATCTCCAAGAAACTTCTCTGTATCAAATGCAGTGCCATTTGCAATAGAG…
GCF_000450925	ATGCAAGATTATAAAAAAAATAAAAGAAGAATGATGAATCAGCCAATGTCTACAATGAATGAAGAAGAAGTGTATACAGATGAAATAAATTCAGAAGACATGAGAGGTTTTAAAAAATCACACCATCATAATGGATGTAATACTGATAATAAGTGTGAGTGCCATGATGATTGCAATCCATGCAACCCATGTAATCCATGTAAACCTAACCCATGCAATCCATGCAAACCTAATCCATGTGATGACAATTGTGGATGCCATGACAATTGTAAATGTGATTGTGAACCATGTGAAATGGATTCAGATGAATGTTTTGAAAACAAATGTGGACCAGAATGCTGTAATCCTATATCTCCAAGAAACTTCTCTGTATCAAATGCAGTGCCATTTGCAATAGAG…
GCF_000450865	ATGCAAGATTATAAAAAAAATAAAAGAAGAATGATGAATCAGCCAATGTCTACAATGAATGAAGAAGAAGTGTATACAGATGAAATAAATTCAGAAGACATGAGAGGTTTTAAAAAATCACACCATCATAATGGATGTAATACTGATAATAAGTGTGAGTGCCATGATGATTGCAATCCATGCAACCCATGTAATCCATGTAAACCTAACCCATGCAATCCATGCAAACCTAATCCATGTGATGACAATTGTGGATGCCATGACAATTGTAAATGTGATTGTGAACCATGTGAAATGGATTCAGATGAATGTTTTGAAAACAAATGTGGACCAGAATGCTGTAATCCTATATCTCCAAGAAACTTCTCTGTATCAAATGCAGTGCCATTTGCAATAGAG…
GCF_000450885	ATGCAAGATTATAAAAAAAATAAAAGAAGAATGATGAATCAGCCAATGTCTACAATGAATGAAGAAGAAGTGTATACAGATGAAATAAATTCAGAAGACATGAGAGGTTTTAAAAAATCACACCATCATAATGGATGTAATACTGATAATAAGTGTGAGTGCCATGATGATTGCAATCCATGCAACCCATGTAATCCATGTAAACCTAACCCATGCAATCCATGCAAACCTAATCCATGTGATGACAATTGTGGATGCCATGACAATTGTAAATGTGATTGTGAACCATGTGAAATGGATTCAGATGAATGTTTTGAAAACAAATGTGGACCAGAATGCTGTAATCCTATATCTCCAAGAAACTTCTCTGTATCAAATGCAGTGCCATTTGCAATAGAG…
GCF_000450965	ATGCAAGATTATAAAAAAAATAAAAGAAGAATGATGAATCAGCCAATGTCTACAATGAATGAAGAAGAAGTGTATACAGATGAAATAAATTCAGAAGACATGAGAGGTTTTAAAAAATCACACCATCATAATGGATGTAATACTGATAATAAGTGTGAGTGCCATGATGATTGCAATCCATGCAACCCATGTAATCCATGTAAACCTAACCCATGCAATCCATGCAAACCTAATCCATGTGATGACAATTGTGGATGCCATGACAATTGTAAATGTGATTGTGAACCATGTGAAATGGATTCAGATGAATGTTTTGAAAACAAATGTGGACCAGAATGCTGTAATCCTATATCTCCAAGAAACTTCTCTGTATCAAATGCAGTGCCATTTGCAATAGAG…
GCF_000451065	ATGCAAGATTATAAAAAAAATAAAAGAAGAATGATGAATCAGCCAATGTCTACAATGAATGAAGAAGAAGTGTATACAGATGAAATAAATTCAGAAGACATGAGAGGGTTTAAAAAATCACACCATCATAATGGATGTAATACTGATAATAAGTGTGAGTGCCATGATGAGTGTAATCCATGTAACCCATGTAATCCATGTAAACCTAACCCATGCAATCCATGCAAACCTAATCCATGTGATGACAAATGTGAATGCCATGACAAGTGTAAATGTGATTGTGAACCATGTGAAATGGATTCAGATGAATGTTTTGAAAACAAATGTGGACCAGAATGTTGTAATCCGATATCTCCAAGAAACTTCTCTGTATCAAATGCAGTGCCATTTGCAATAGAG…
GCF_000450945	ATGCAAGATTATAAAAAAAATAAAAGAAGAATGATGAATCAGCCAATGTCTACAATGAATGAAGAAGAAGTGTATACAGATGAAATAAATTCAGAAGACATGAGAGGTTTTAAAAAATCACACCATCATAATGGATGTAATACTGATAATAAGTGTGAGTGCCATGATGATTGCAATCCATGCAACCCATGTAATCCATGTAAACCTAACCCATGCAATCCATGCAAACCTAATCCATGTGATGACAATTGTGGATGCCATGACAATTGTAAATGTGATTGTGAACCATGTGAAATGGATTCAGATGAATGTTTTGAAAACAAATGTGGACCAGAATGCTGTAATCCTATATCTCCAAGAAACTTCTCTGTATCAAATGCAGTGCCATTTGCAATAGAG…
GCF_000451085	ATGCAAGATTATAAAAAAAATAAAAGAAGAATGATGAATCAGCCAATGTCTACAATGAATGAAGAAGAAGTGTATACAGATGAAATAAATTCAGAAGACATGAGAGGTTTTAAAAAATCACACCATCATAATGGATGTAATACTGATAATAAGTGTGAGTGCCATGATGATTGCAATCCATGCAACCCATGTAATCCATGTAAACCTAACCCATGCAATCCATGCAAACCTAATCCATGTGATGACAATTGTGGATGCCATGACAATTGTAAATGTGATTGTGAACCATGTGAAATGGATTCAGATGAATGTTTTGAAAACAAATGTGGACCAGAATGCTGTAATCCTATATCTCCAAGAAACTTCTCTGTATCAAATGCAGTGCCATTTGCAATAGAG…
GCF_000451205	ATGCAAGATTATAAAAAAAATAAAAGAAGAATGATGAATCAGCCAATGTCTACAATGAATGAAGAAGAAGTGTATACAGATGAAATAAATTCAGAAGACATGAGAGGTTTTAAAAAATCACACCATCATAATGGATGTAATACTGATAATAAGTGTGAGTGCCATGATGATTGCAATCCATGCAACCCATGTAATCCATGTAAACCTAACCCATGCAATCCATGCAAACCTAATCCATGTGATGACAATTGTGGATGCCATGACAATTGTAAATGTGATTGTGAACCATGTGAAATGGATTCAGATGAATGTTTTGAAAACAAATGTGGACCAGAATGCTGTAATCCTATATCTCCAAGAAACTTCTCTGTATCAAATGCAGTGCCATTTGCAATAGAG…
GCF_000451245	ATGCAAGATTATAAAAAAAATAAAAGAAGAATGATGAATCAGCCAATGTCTACAATGAATGAAGAAGAAGTGTATACAGATGAAATAAATTCAGAAGACATGAGAGGTTTTAAAAAATCACACCATCATAATGGATGTAATACTGATAATAAGTGTGAGTGCCATGATGATTGCAATCCATGCAACCCATGTAATCCATGTAAACCTAACCCATGCAATCCATGCAAACCTAATCCATGTGATGACAATTGTGGATGCCATGACAATTGTAAATGTGATTGTGAACCATGTGAAATGGATTCAGATGAATGTTTTGAAAACAAATGTGGACCAGAATGCTGTAATCCTATATCTCCAAGAAACTTCTCTGTATCAAATGCAGTGCCATTTGCAATAGAG…
GCF_000451145	ATGCAAGATTATAAAAAAAATAAAAGAAGAATGATGAATCAGCCAATGTCTACAATGAATGAAGAAGAAGTGTATACAGATGAAATAAATTCAGAAGACATGAGAGGTTTTAAAAAATCACACCATCATAATGGATGTAATACTGATAATAAGTGTGAGTGCCATGATGATTGCAATCCATGCAACCCATGTAATCCATGTAAACCTAACCCATGCAATCCATGCAAACCTAATCCATGTGATGACAATTGTGGATGCCATGACAATTGTAAATGTGATTGTGAACCATGTGAAATGGATTCAGATGAATGTTTTGAAAACAAATGTGGACCAGAATGCTGTAATCCTATATCTCCAAGAAACTTCTCTGTATCAAATGCAGTGCCATTTGCAATAGAG…
GCF_000451405	ATGCAAGATTATAAAAAAAATAAAAGAAGAATGATGAATCAGCCAATGTCTACAATGAATGAAGAAGAAGTGTATACAGATGAAATAAATTCAGAAGACATGAGAGGTTTTAAAAAATCACACCATCATAATGGATGTAATACTGATAATAAGTGTGAGTGCCATGATGATTGCAATCCATGCAACCCATGTAATCCATGTAAACCTAACCCATGCAATCCATGCAAACCTAATCCATGTGATGACAATTGTGGATGCCATGACAATTGTAAATGTGATTGTGAACCATGTGAAATGGATTCAGATGAATGTTTTGAAAACAAATGTGGACCAGAATGCTGTAATCCTATATCTCCAAGAAACTTCTCTGTATCAAATGCAGTGCCATTTGCAATAGAG…
GCF_000451105	ATGCAAGATTATAAAAAAAATAAAAGAAGAATGATGAATCAGCCAATGTCTACAATGAATGAAGAAGAAGTGTATACAGATGAAATAAATTCAGAAGACATGAGAGGTTTTAAAAAATCACACCATCATAATGGATGTAATACTGATAATAAGTGTGAGTGCCATGATGATTGCAATCCATGCAACCCATGTAATCCATGTAAACCTAACCCATGCAATCCATGCAAACCTAATCCATGTGATGACAATTGTGGATGCCATGACAATTGTAAATGTGATTGTGAACCATGTGAAATGGATTCAGATGAATGTTTTGAAAACAAATGTGGACCAGAATGCTGTAATCCTATATCTCCAAGAAACTTCTCTGTATCAAATGCAGTGCCATTTGCAATAGAG…
GCF_000451305	ATGCAAGATTATAAAAAAAATAAAAGAAGAATGATGAATCAGCCAATGTCTACAATGAATGAAGAAGAAGTGTATACAGATGAAATAAATTCAGAAGACATGAGAGGTTTTAAAAAATCACACCATCATAATGGATGTAATACTGATAATAAGTGTGAGTGCCATGATGATTGCAATCCATGCAACCCATGTAATCCATGTAAACCTAACCCATGCAATCCATGCAAACCTAATCCATGTGATGACAATTGTGGATGCCATGACAATTGTAAATGTGATTGTGAACCATGTGAAATGGATTCAGATGAATGTTTTGAAAACAAATGTGGACCAGAATGCTGTAATCCTATATCTCCAAGAAACTTCTCTGTATCAAATGCAGTGCCATTTGCAATAGAG…
GCF_000451385	ATGCAAGATTATAAAAAAAATAAAAGAAGAATGATGAATCAGCCAATGTCTACAATGAATGAAGAAGAAGTGTATACAGATGAAATAAATTCAGAAGACATGAGAGGTTTTAAAAAATCACACCATCATAATGGATGTAATACTGATAATAAGTGTGAGTGCCATGATGATTGCAATCCATGCAACCCATGTAATCCATGTAAACCTAACCCATGCAATCCATGCAAACCTAATCCATGTGATGACAATTGTGGATGCCATGACAATTGTAAATGTGATTGTGAACCATGTGAAATGGATTCAGATGAATGTTTTGAAAACAAATGTGGACCAGAATGCTGTAATCCTATATCTCCAAGAAACTTCTCTGTATCAAATGCAGTGCCATTTGCAATAGAG…
GCF_000451465	ATGCAAGATTATAAAAAAAATAAAAGAAGAATGATGAATCAGCCAATGTCTACAATGAATGAAGAAGAAGTGTATACAGATGAAATAAATTCAGAAGACATGAGAGGTTTTAAAAAATCACACCATCATAATGGATGTAATACTGATAATAAGTGTGAGTGCCATGATGATTGCAATCCATGCAACCCATGTAATCCATGTAAACCTAACCCATGCAATCCATGCAAACCTAATCCATGTGATGACAATTGTGGATGCCATGACAATTGTAAATGTGATTGTGAACCATGTGAAATGGATTCAGATGAATGTTTTGAAAACAAATGTGGACCAGAATGCTGTAATCCTATATCTCCAAGAAACTTCTCTGTATCAAATGCAGTGCCATTTGCAATAGAG…
GCF_000451425	ATGCAAGATTATAAAAAAAATAAAAGAAGAATGATGAATCAGCCAATGTCTACAATGAATGAAGAAGAAGTGTATACAGATGAAATAAATTCAGAAGACATGAGAGGTTTTAAAAAATCACACCATCATAATGGATGTAATACTGATAATAAGTGTGAGTGCCATGATGATTGCAATCCATGCAACCCATGTAATCCATGTAAACCTAACCCATGCAATCCATGCAAACCTAATCCATGTGATGACAATTGTGGATGCCATGACAATTGTAAATGTGATTGTGAACCATGTGAAATGGATTCAGATGAATGTTTTGAAAACAAATGTGGACCAGAATGCTGTAATCCTATATCTCCAAGAAACTTCTCTGTATCAAATGCAGTGCCATTTGCAATAGAG…
GCF_000451625	ATGCAAGATTATAAAAAAAATAAAAGAAGAATGATGAATCAGCCAATGTCTACAATGAATGAAGAAGAAGTGTATACAGATGAAATAAATTCAGAAGACATGAGAGGTTTTAAAAAATCACACCATCATAATGGATGTAATACTGATAATAAGTGTGAGTGCCATGATGATTGCAATCCATGCAACCCATGTAATCCATGTAAACCTAACCCATGCAATACATGCAAACCTAATCCATGTGATGACAATTGTGGATGCCATGACAATTGTAAATGTGATTGTGAACCATGTGAAATGGATTCAGATGAATGTTTTGAAAACAAATGTGGACCAGAATGCTGTAATCCTATATCTCCAAGAAACTTCTCTGTATCAAATGCAGTGCCATTTGCAATAGAG…
GCF_000451505	ATGCAAGATTATAAAAAAAATAAAAGAAGAATGATGAATCAGCCAATGTCTACAATGAATGAAGAAGAAGTGTATACAGATGAAATAAATTCAGAAGACATGAGAGGTTTTAAAAAATCACACCATCATAATGGATGTAATACTGATAATAAGTGTGAGTGCCATGATGATTGCAATCCATGCAACCCATGTAATCCATGTAAACCTAACCCATGCAATCCATGCAAACCTAATCCATGTGATGACAATTGTGGATGCCATGACAATTGTAAATGTGATTGTGAACCATGTGAAATGGATTCAGATGAATGTTTTGAAAACAAATGTGGACCAGAATGCTGTAATCCTATATCTCCAAGAAACTTCTCTGTATCAAATGCAGTGCCATTTGCAATAGAG…
GCF_000451445	ATGCAAGATTATAAAAAAAATAAAAGAAGAATGATGAATCAGCCAATGTCTACAATGAATGAAGAAGAAGTGTATACAGATGAAATAAATTCAGAAGACATGAGAGGTTTTAAAAAATCACACCATCATAATGGATGTAATACTGATAATAAGTGTGAGTGCCATGATGATTGCAATCCATGCAACCCATGTAATCCATGTAAACCTAACCCATGCAATCCATGCAAACCTAATCCATGTGATGACAATTGTGGATGCCATGACAATTGTAAATGTGATTGTGAACCATGTGAAATGGATTCAGATGAATGTTTTGAAAACAAATGTGGACCAGAATGCTGTAATCCTATATCTCCAAGAAACTTCTCTGTATCAAATGCAGTGCCATTTGCAATAGAG…
GCF_000451525	ATGCAAGATTATAAAAAAAATAAAAGAAGAATGATGAATCAGCCAATGTCTACAATGAATGAAGAAGAAGTGTATACAGATGAAATAAATTCAGAAGACATGAGAGGTTTTAAAAAATCACACCATCATAATGGATGTAATACTGATAATAAGTGTGAGTGCCATGATGATTGCAATCCATGCAACCCATGTAATCCATGTAAACCTAACCCATGCAATCCATGCAAACCTAATCCATGTGATGACAATTGTGGATGCCATGACAATTGTAAATGTGATTGTGAACCATGTGAAATGGATTCAGATGAATGTTTTGAAAACAAATGTGGACCAGAATGCTGTAATCCTATATCTCCAAGAAACTTCTCTGTATCAAATGCAGTGCCATTTGCAATAGAG…
GCF_000451565	ATGCAAGATTATAAAAAAAATAAAAGAAGAATGATGAATCAGCCAATGTCTACAATGAATGAAGAAGAAGTGTATACAGATGAAATAAATTCAGAAGACATGAGAGGTTTTAAAAAATCACACCATCATAATGGATGTAATACTGATAATAAGTGTGAGTGCCATGATGATTGCAATCCATGCAACCCATGTAATCCATGTAAACCTAACCCATGCAATCCATGCAAACCTAATCCATGTGATGACAATTGTGGATGCCATGACAATTGTAAATGTGATTGTGAACCATGTGAAATGGATTCAGATGAATGTTTTGAAAACAAATGTGGACCAGAATGCTGTAATCCTATATCTCCAAGAAACTTCTCTGTATCAAATGCAGTGCCATTTGCAATAGAG…
GCF_000451645	ATGCAAGATTATAAAAAAAATAAAAGAAGAATGATGAATCAGCCAATGTCTACAATGAATGAAGAAGAAGTGTATACAGATGAAATAAATTCAGAAGACATGAGAGGTTTTAAAAAATCACACCATCATAATGGATGTAATACTGATAATAAGTGTGAGTGCCATGATGATTGCAATCCATGCAACCCATGTAATCCATGTAAACCTAACCCATGCAATACATGCAAACCTAATCCATGTGATGACAATTGTGGATGCCATGACAATTGTAAATGTGATTGTGAACCATGTGAAATGGATTCAGATGAATGTTTTGAAAACAAATGTGGACCAGAATGCTGTAATCCTATATCTCCAAGAAACTTCTCTGTATCAAATGCAGTGCCATTTGCAATAGAG…
GCF_000451585	ATGCAAGATTATAAAAAAAATAAAAGAAGAATGATGAATCAGCCAATGTCTACAATGAATGAAGAAGAAGTGTATACAGATGAAATAAATTCAGAAGACATGAGAGGTTTTAAAAAATCACACCATCATAATGGATGTAATACTGATAATAAGTGTGAGTGCCATGATGATTGCAATCCATGCAACCCATGTAATCCATGTAAACCTAACCCATGCAATCCATGCAAACCTAATCCATGTGATGACAATTGTGGATGCCATGACAATTGTAAATGTGATTGTGAACCATGTGAAATGGATTCAGATGAATGTTTTGAAAACAAATGTGGACCAGAATGCTGTAATCCTATATCTCCAAGAAACTTCTCTGTATCAAATGCAGTGCCATTTGCAATAGAG…
GCF_000451545	ATGCAAGATTATAAAAAAAATAAAAGAAGAATGATGAATCAGCCAATGTCTACAATGAATGAAGAAGAAGTGTATACAGATGAAATAAATTCAGAAGACATGAGAGGGTTTAAAAAATCACACCATCATAATGGATGTAATACTGATAATAAGTGTGAGTGCCATGATGAGTGTAATCCATGCAACCCATGTAATCCATGTAAACCTAACCCATGCAATCCATGCAAACCTAATCCATGTGATGACAATTGTGGATGCCATGACAATTGTAAATGTGATTGTGAACCATGTGAAATGGATTCAGATGAATGTTTTGAAAACAAATGTGGACCAGAATGCTGTAATCCTATATCTCCAAGAAACTTCTCTGTATCAAATGCAGTGCCATTTGCAATAGAG…
GCF_000451785	ATGCAAGATTATAAAAAAAATAAAAGAAGAATGATGAATCAGCCAATGTCTACAATGAATGAAGAAGAAGTGTATACAGATGAAATAAATTCAGAAGACATGAGAGGGTTTAAAAAATCACACCATCATAATGGATGTAATACTGATAATAAGTGTGAGTGCCATGATGAGTGTAATCCATGTAACCCATGTAATCCATGTAAACCTAACCCATGCAATCCATGCAAACCTAATCCATGTGATGACAAATGTGAATGCCATGACAAGTGTAAATGTGATTGTGAACCATGTGAAATGGATTCAGATGAATGTTTTGAAAACAAATGTGGACCAGAATGTTGTAATCCGATATCTCCAAGAAACTTCTCTGTATCAAATGCAGTGCCATTTGCAATAGAG…
GCF_000451685	ATGCAAGATTATAAAAAAAATAAAAGAAGAATGATGAATCAGCCAATGTCTACAATGAATGAAGAAGAAGTGTATACAGATGAAATAAATTCAGAAGACATGAGAGGTTTTAAAAAATCACACCATCATAATGGATGTAATACTGATAATAAGTGTGAGTGCCATGATGATTGCAATCCATGCAACCCATGTAATCCATGTAAACCTAACCCATGCAATCCATGCAAACCTAATCCATGTGATGACAATTGTGGATGCCATGACAATTGTAAATGTGATTGTGAACCATGTGAAATGGATTCAGATGAATGTTTTGAAAACAAATGTGGACCAGAATGCTGTAATCCTATATCTCCAAGAAACTTCTCTGTATCAAATGCAGTGCCATTTGCAATAGAG…
GCF_000451665	ATGCAAGATTATAAAAAAAATAAAAGAAGAATGATGAATCAGCCAATGTCTACAATGAATGAAGAAGAAGTGTATACAGATGAAATAAATTCAGAAGACATGAGAGGTTTTAAAAAATCACACCATCATAATGGATGTAATACTGATAATAAGTGTGAGTGCCATGATGATTGCAATCCATGCAACCCATGTAATCCATGTAAACCTAACCCATGCAATCCATGCAAACCTAATCCATGTGATGACAATTGTGGATGCCATGACAATTGTAAATGTGATTGTGAACCATGTGAAATGGATTCAGATGAATGTTTTGAAAACAAATGTGGACCAGAATGCTGTAATCCTATATCTCCAAGAAACTTCTCTGTATCAAATGCAGTGCCATTTGCAATAGAG…
GCF_000451745	ATGCAAGATTATAAAAAAAATAAAAGAAGAATGATGAATCAGCCAATGTCTACAATGAATGAAGAAGAAGTGTATACAGATGAAATAAATTCAGAAGACATGAGAGGTTTTAAAAAATCACACCATCATAATGGATGTAATACTGATAATAAGTGTGAGTGCCATGATGATTGCAATCCATGCAACCCATGTAATCCATGTAAACCTAACCCATGCAATCCATGCAAACCTAATCCATGTGATGACAATTGTGGATGCCATGACAATTGTAAATGTGATTGTGAACCATGTGAAATGGATTCAGATGAATGTTTTGAAAACAAATGTGGACCAGAATGCTGTAATCCTATATCTCCAAGAAACTTCTCTGTATCAAATGCAGTGCCATTTGCAATAGAG…
GCF_000451705	ATGCAAGATTATAAAAAAAATAAAAGAAGAATGATGAATCAGCCAATGTCTACAATGAATGAAGAAGAAGTGTATACAGATGAAATAAATTCAGAAGACATGAGAGGTTTTAAAAAATCACACCATCATAATGGATGTAATACTGATAATAAGTGTGAGTGCCATGATGATTGCAATCCATGCAACCCATGTAATCCATGTAAACCTAACCCATGCAATCCATGCAAACCTAATCCATGTGATGACAATTGTGGATGCCATGACAATTGTAAATGTGATTGTGAACCATGTGAAATGGATTCAGATGAATGTTTTGAAAACAAATGTGGACCAGAATGCTGTAATCCTATATCTCCAAGAAACTTCTCTGTATCAAATGCAGTGCCATTTGCAATAGAG…
GCF_000451845	ATGCAAGATTATAAAAAAAATAAAAGAAGAATGATGAATCAGCCAATGTCTACAATGAATGAAGAAGAAGTGTATACAGATGAAATAAATTCAGAAGACATGAGAGGTTTTAAAAAATCACACCATCATAATGGATGTAATACTGATAATAAGTGTGAGTGCCATGATGATTGCAATCCATGCAACCCATGTAATCCATGTAAACCTAACCCATGCAATCCATGCAAACCTAATCCATGTGATGACAATTGTGGATGCCATGACAATTGTAAATGTGATTGTGAACCATGTGAAATGGATTCAGATGAATGTTTTGAAAACAAATGTGGACCAGAATGCTGTAATCCTATATCTCCAAGAAACTTCTCTGTATCAAATGCAGTGCCATTTGCAATAGAG…
GCF_000451765	ATGCAAGATTATAAAAAAAATAAAAGAAGAATGATGAATCAGCCAATGTCTACAATGAATGAAGAAGAAGTGTATACAGATGAAATAAATTCAGAAGACATGAGAGGTTTTAAAAAATCACACCATCATAATGGATGTAATACTGATAATAAGTGTGAGTGCCATGATGATTGCAATCCATGCAACCCATGTAAACCTAACCCATGCAATCCATGCAAACCTAATCCATGTGATGACAATTGTGGATGCCATGACAATTGTAAATGTGATTGTGAACCATGTCAAATGGATTCAGATGAATGTTTTGAAAACAAATGTGGACCAGAATGCTGTAATCCTATATCTCCAAGAAACTTCTCTGTATCAAATGCAGTGCCATTTGCAATAGAGGCTAATAGA…
GCF_000451805	ATGCAAGATTATAAAAAAAATAAAAGAAGAATGATGAATCAGCCAATGTCTACAATGAATGAAGAAGAAGTGTATACAGATGAAATAAATTCAGAAGACATGAGAGGTTTTAAAAAATCACACCATCATAATGGATGTAATACTGATAATAAGTGTGAGTGCCATGATGATTGCAATCCATGCAACCCATGTAATCCATGTAAACCTAACCCATGCAATCCATGCAAACCTAATCCATGTGATGACAATTGTGGATGCCATGACAATTGTAAATGTGATTGTGAACCATGTGAAATGGATTCAGATGAATGTTTTGAAAACAAATGTGGACCAGAATGCTGTAATCCTATATCTCCAAGAAACTTCTCTGTATCAAATGCAGTGCCATTTGCAATAGAG…
GCF_000451885	ATGCAAGATTATAAAAAAAATAAAAGAAGAATGATGAATCAGCCAATGTCTACAATGAATGAAGAAGAAGTGTATACAGATGAAATAAATTCAGAAGACATGAGAGGGTTTAAAAAATCACACCATCATAATGGATGTAATACTGATAATAAGTGTGAGTGCCATGATGAGTGTAATCCATGTAACCCATGTAATCCATGTAAACCTAACCCATGCAATCCATGCAAACCTAATCCATGTGATGACAAATGTGAATGCCATGACAAGTGTAAATGTGATTGTGAACCATGTGAAATGGATTCAGATGAATGTTTTGAAAACAAATGTGGACCAGAATGTTGTAATCCGATATCTCCAAGAAACTTCTCTGTATCAAATGCAGTGCCATTTGCAATAGAG…
GCF_000451925	ATGCAAGATTATAAAAAAAATAAAAGAAGAATGATGAATCAGCCAATGTCTACAATGAATGAAGAAGAAGTGTATACAGATGAAATAAATTCAGAAGACATGAGAGGTTTTAAAAAATCACACCATCATAATGGATGTAATACTGATAATAAGTGTGAGTGCCATGATGATTGCAATCCATGCAACCCATGTAATCCATGTAAACCTAACCCATGCAATCCATGCAAACCTAATCCATGTGATGACAATTGTGGATGCCATGACAATTGTAAATGTGATTGTGAACCATGTGAAATGGATTCAGATGAATGTTTTGAAAACAAATGTGGACCAGAATGCTGTAATCCTATATCTCCAAGAAACTTCTCTGTATCAAATGCAGTGCCATTTGCAATAGAG…
GCF_000451865	ATGCAAGATTATAAAAAAAATAAAAGAAGAATGATGAATCAGCCAATGTCTACAATGAATGAAGAAGAAGTGTATACAGATGAAATAAATTCAGAAGACATGAGAGGTTTTAAAAAATCACACCATCATAATGGATGTAATACTGATAATAAGTGTGAGTGCCATGATGATTGCAATCCATGCAACCCATGTAAACCTAACCCATGCAATCCATGCAAACCTAATCCATGTGATGACAATTGTGGATGCCATGACAATTGTAAATGTGATTGTGAACCATGTCAAATGGATTCAGATGAATGTTTTGAAAACAAATGTGGACCAGAATGCTGTAATCCTATATCTCCAAGAAACTTCTCTGTATCAAATGCAGTGCCATTTGCAATAGAGGCTAATAGA…
GCF_000451825	ATGCAAGATTATAAAAAAAATAAAAGAAGAATGATGAATCAGCCAATGTCTACAATGAATGAAGAAGAAGTGTATACAGATGAAATAAATTCAGAAGACATGAGAGGTTTTAAAAAATCACACCATCATAATGGATGTAATACTGATAATAAGTGTGAGTGCCATGATGATTGCAATCCATGCAACCCATGTAATCCATGTAAACCTAACCCATGCAATCCATGCAAACCTAATCCATGTGATGACAATTGTGGATGCCATGACAATTGTAAATGTGATTGTGAACCATGTGAAATGGATTCAGATGAATGTTTTGAAAACAAATGTGGACCAGAATGCTGTAATCCTATATCTCCAAGAAACTTCTCTGTATCAAATGCAGTGCCATTTGCAATAGAG…
GCF_000451905	ATGCAAGATTATAAAAAAAATAAAAGAAGAATGATGAATCAGCCAATGTCTACAATGAATGAAGAAGAAGTGTATACAGATGAAATAAATTCAGAAGACATGAGAGGTTTTAAAAAATCACACCATCATAATGGATGTAATACTGATAATAAGTGTGAGTGCCATGATGATTGCAATCCATGCAACCCATGTAATCCATGTAAACCTAACCCATGCAATCCATGCAAACCTAATCCATGTGATGACAATTGTGGATGCCATGACAATTGTAAATGTGATTGTGAACCATGTGAAATGGATTCAGATGAATGTTTTGAAAACAAATGTGGACCAGAATGCTGTAATCCTATATCTCCAAGAAACTTCTCTGTATCAAATGCAGTGCCATTTGCAATAGAG…
GCF_000451945	ATGCAAGATTATAAAAAAAATAAAAGAAGAATGATGAATCAGCCAATGTCTACAATGAATGAAGAAGAAGTGTATACAGATGAAATAAATTCAGAAGACATGAGAGGTTTTAAAAAATCACACCATCATAATGGATGTAATACTGATAATAAGTGTGAGTGCCATGATGATTGCAATCCATGCAACCCATGTAATCCATGTAAACCTAACCCATGCAATCCATGCAAACCTAATCCATGTGATGACAATTGTGGATGCCATGACAATTGTAAATGTGATTGTGAACCATGTGAAATGGATTCAGATGAATGTTTTGAAAACAAATGTGGACCAGAATGCTGTAATCCTATATCTCCAAGAAACTTCTCTGTATCAAATGCAGTGCCATTTGCAATAGAG…
GCF_000452025	ATGCAAGATTATAAAAAAAATAAAAGAAGAATGATGAATCAGCCAATGTCTACAATGAATGAAGAAGAAGTGTATACAGATGAAATAAATTCAGAAGACATGAGAGGGTTTAAAAAATCACACCATCATAATGGATGTAATACTGATAATAAGTGTGAGTGCCATGATGAGTGTAATCCATGCAACCCATGTAATCCATGTAAACCTAACCCATGCAATCCATGCAAACCTAATCCATGTGATGACAATTGTGGATGCCATGACAATTGTAAATGTGATTGTGAACCATGTGAAATGGATTCAGATGAATGTTTTGAAAACAAATGTGGACCAGAATGCTGTAATCCTATATCTCCAAGAAACTTCTCTGTATCAAATGCAGTGCCATTTGCAATAGAG…
GCF_000452045	ATGCAAGATTATAAAAAAAATAAAAGAAGAATGATGAATCAGCCAATGTCTACAATGAATGAAGAAGAAGTGTATACAGATGAAATAAATTCAGAAGACATGAGAGGTTTTAAAAAATCACACCATCATAATGGATGTAATACTGATAATAAGTGTGAGTGCCATGATGATTGCAATCCATGCAACCCATGTAATCCATGTAAACCTAACCCATGCAATCCATGCAAACCTAATCCATGTGATGACAATTGTGGATGCCATGACAATTGTAAATGTGATTGTGAACCATGTGAAATGGATTCAGATGAATGTTTTGAAAACAAATGTGGACCAGAATGCTGTAATCCTATATCTCCAAGAAACTTCTCTGTATCAAATGCAGTGCCATTTGCAATAGAG…
GCF_000452085	ATGCAAGATTATAAAAAAAATAAAAGAAGAATGATGAATCAGCCAATGTCTACAATGAATGAAGAAGAAGTGTATACAGATGAAATAAATTCAGAAGACATGAGAGGTTTTAAAAAATCACACCATCATAATGGATGTAATACTGATAATAAGTGTGAGTGCCATGATGATTGCAATCCATGCAACCCATGTAATCCATGTAAACCTAACCCATGCAATCCATGCAAACCTAATCCATGTGATGACAATTGTGGATGCCATGACAATTGTAAATGTGATTGTGAACCATGTGAAATGGATTCAGATGAATGTTTTGAAAACAAATGTGGACCAGAATGCTGTAATCCTATATCTCCAAGAAACTTCTCTGTATCAAATGCAGTGCCATTTGCAATAGAG…
GCF_000451985	ATGCAAGATTATAAAAAAAATAAAAGAAGAATGATGAATCAGCCAATGTCTACAATGAATGAAGAAGAAGTGTATACAGATGAAATAAATTCAGAAGACATGAGAGGTTTTAAAAAATCACACCATCATAATGGATGTAATACTGATAATAAGTGTGAGTGCCATGATGATTGCAATCCATGCAACCCATGTAATCCATGTAAACCTAACCCATGCAATCCATGCAAACCTAATCCATGTGATGACAATTGTGGATGCCATGACAATTGTAAATGTGATTGTGAACCATGTGAAATGGATTCAGATGAATGTTTTGAAAACAAATGTGGACCAGAATGCTGTAATCCTATATCTCCAAGAAACTTCTCTGTATCAAATGCAGTGCCATTTGCAATAGAG…
GCF_000452005	ATGCAAGATTATAAAAAAAATAAAAGAAGAATGATAAATCAGCCAATGTCTACAATGAATGAAGAAGAAGTGTATACAGATGAAATAAATTCAGAAGACATGAGAGGGTTTAAAAAATCACACCATCATAATGGATGTAATACTGATAATAAGTGTGAGTGCCATGATGAGTGTAATCCATGTAACCCATGTAATCCATGTAAACCTAACCCATGCAATCCATGCAAACCTAATCCATGTGATGACAATTGTGGATGCCATGACAATTGTAAATGTGATTGTGAACCATGTCAAATGGATTCAGATGAATGTTTTAAAAACAAATGTGGACCAGAATGTTGTAATCCTATATCTCCAAGAGATTTCTCCGTATCAAATGCAGTGCCACTTGCAATAGAG…
GCF_000451965	ATGCAAGATTATAAAAAAAATAAAAGAAGAATGATGAATCAGCCAATGTCTACAATGAATGAAGAAGAAGTGTATACAGATGAAATAAATTCAGAAGACATGAGAGGTTTTAAAAAATCACACCATCATAATGGATGTAATACTGATAATAAGTGTGAGTGCCATGATGATTGCAATCCATGCAACCCATGTAATCCATGTAAACCTAACCCATGCAATCCATGCAAACCTAATCCATGTGATGACAATTGTGGATGCCATGACAATTGTAAATGTGATTGTGAACCATGTGAAATGGATTCAGATGAATGTTTTGAAAACAAATGTGGACCAGAATGCTGTAATCCTATATCTCCAAGAAACTTCTCTGTATCAAATGCAGTGCCATTTGCAATAGAG…
GCF_000452105	ATGCAAGATTATAAAAAAAATAAAAGAAGAATGATGAATCAGCCAATGTCTACAATGAATGAAGAAGAAGTGTATACAGATGAAATAAATTCAGAAGACATGAGAGGTTTTAAAAAATCACACCATCATAATGGATGTAATACTGATAATAAGTGTGAGTGCCATGATGATTGCAATCCATGCAACCCATGTAATCCATGTAAACCTAACCCATGCAATCCATGCAAACCTAATCCATGTGATGACAATTGTGGATGCCATGACAATTGTAAATGTGATTGTGAACCATGTGAAATGGATTCAGATGAATGTTTTGAAAACAAATGTGGACCAGAATGCTGTAATCCTATATCTCCAAGAAACTTCTCTGTATCAAATGCAGTGCCATTTGCAATAGAG…
GCF_000452145	ATGCAAGATTATAAAAAAAATAAAAGAAGAATGATGAATCAGCCAATGTCTACAATGAATGAAGAAGAAGTGTATACAGATGAAATAAATTCAGAAGACATGAGAGGTTTTAAAAAATCACACCATCATAATGGATGTAATACTGATAATAAGTGTGAGTGCCATGATGATTGCAATCCATGCAACCCATGTAATCCATGTAAACCTAACCCATGCAATCCATGCAAACCTAATCCATGTGATGACAATTGTGGATGCCATGACAATTGTAAATGTGATTGTGAACCATGTGAAATGGATTCAGATGAATGTTTTGAAAACAAATGTGGACCAGAATGCTGTAATCCTATATCTCCAAGAAACTTCTCTGTATCAAATGCAGTGCCATTTGCAATAGAG…
GCF_000452065	ATGCAAGATTATAAAAAAAATAAAAGAAGAATGATGAATCAGCCAATGTCTACAATGAATGAAGAAGAAGTGTATACAGATGAAATAAATTCAGAAGACATGAGAGGTTTTAAAAAATCACACCATCATAATGGATGTAATACTGATAATAAGTGTGAGTGCCATGATGATTGCAATCCATGCAACCCATGTAATCCATGTAAACCTAACCCATGCAATCCATGCAAACCTAATCCATGTGATGACAATTGTGGATGCCATGACAATTGTAAATGTGATTGTGAACCATGTGAAATGGATTCAGATGAATGTTTTGAAAACAAATGTGGACCAGAATGCTGTAATCCTATATCTCCAAGAAACTTCTCTGTATCAAATGCAGTGCCATTTGCAATAGAG…
GCF_000452125	ATGCAAGATTATAAAAAAAATAAAAGAAGAATGATGAATCAGCCAATGTCTACAATGAATGAAGAAGAAGTGTATACAGATGAAATAAATTCAGAAGACATGAGAGGTTTTAAAAAATCACACCATCATAATGGATGTAATACTGATAATAAGTGTGAGTGCCATGATGATTGCAATCCATGCAACCCATGTAATCCATGTAAACCTAACCCATGCAATCCATGCAAACCTAATCCATGTGATGACAATTGTGGATGCCATGACAATTGTAAATGTGATTGTGAACCATGTGAAATGGATTCAGATGAATGTTTTGAAAACAAATGTGGACCAGAATGCTGTAATCCTATATCTCCAAGAAACTTCTCTGTATCAAATGCAGTGCCATTTGCAATAGAG…
GCF_000452285	ATGCAAGATTATAAAAAAAATAAAAGAAGAATGATGAATCAGCCAATGTCTACAATGAATGAAGAAGAAGTGTATACAGATGAAATAAATTCAGAAGACATGAGAGGTTTTAAAAAATCACACCATCATAATGGATGTAATACTGATAATAAGTGTGAGTGCCATGATGATTGCAATCCATGCAACCCATGTAATCCATGTAAACCTAACCCATGCAATCCATGCAAACCTAATCCATGTGATGACAATTGTGGATGCCATGACAATTGTAAATGTGATTGTGAACCATGTGAAATGGATTCAGATGAATGTTTTGAAAACAAATGTGGACCAGAATGCTGTAATCCTATATCTCCAAGAAACTTCTCTGTATCAAATGCAGTGCCATTTGCAATAGAG…
GCF_000452165	ATGCAAGATTATAAAAAAAATAAAAGAAGAATGATGAATCAGCCAATGTCTACAATGAATGAAGAAGAAGTGTATACAGATGAAATAAATTCAGAAGACATGAGAGGTTTTAAAAAATCACACCATCATAATGGATGTAATACTGATAATAAGTGTGAGTGCCATGATGATTGCAATCCATGCAACCCATGTAATCCATGTAAACCTAACCCATGCAATCCATGCAAACCTAATCCATGTGATGACAATTGTGGATGCCATGACAATTGTAAATGTGATTGTGAACCATGTGAAATGGATTCAGATGAATGTTTTGAAAACAAATGTGGACCAGAATGCTGTAATCCTATATCTCCAAGAAACTTCTCTGTATCAAATGCAGTGCCATTTGCAATAGAG…
GCF_000452205	ATGCAAGATTATAAAAAAAATAAAAGAAGAATGATGAATCAGCCAATGTCTACAATGAATGAAGAAGAAGTGTATACAGATGAAATAAATTCAGAAGACATGAGAGGTTTTAAAAAATCACACCATCATAATGGATGTAATACTGATAATAAGTGTGAGTGCCATGATGATTGCAATCCATGCAACCCATGTAATCCATGTAAACCTAACCCATGCAATCCATGCAAACCTAATCCATGTGATGACAATTGTGGATGCCATGACAATTGTAAATGTGATTGTGAACCATGTGAAATGGATTCAGATGAATGTTTTGAAAACAAATGTGGACCAGAATGCTGTAATCCTATATCTCCAAGAAACTTCTCTGTATCAAATGCAGTGCCATTTGCAATAGAG…
GCF_000452185	ATGCAAGATTATAAAAAAAATAAAAGAAGAATGATGAATCAGCCAATGTCTACAATGAATGAAGAAGAAGTGTATACAGATGAAATAAATTCAGAAGACATGAGAGGTTTTAAAAAATCACACCATCATAATGGATGTAATACTGATAATAAGTGTGAGTGCCATGATGATTGCAATCCATGCAACCCATGTAATCCATGTAAACCTAACCCATGCAATCCATGCAAACCTAATCCATGTGATGACAATTGTGGATGCCATGACAATTGTAAATGTGATTGTGAACCATGTGAAATGGATTCAGATGAATGTTTTGAAAACAAATGTGGACCAGAATGCTGTAATCCTATATCTCCAAGAAACTTCTCTGTATCAAATGCAGTGCCATTTGCAATAGAG…
GCF_000452265	ATGCAAGATTATAAAAAAAATAAAAGAAGAATGATGAATCAGCCAATGTCTACAATGAATGAAGAAGAAGTGTATACAGATGAAATAAATTCAGAAGACATGAGAGGTTTTAAAAAATCACACCATCATAATGGATGTAATACTGATAATAAGTGTGAGTGCCATGATGATTGCAATCCATGCAACCCATGTAATCCATGTAAACCTAACCCATGCAATCCATGCAAACCTAATCCATGTGATGACAATTGTGGATGCCATGACAATTGTAAATGTGATTGTGAACCATGTGAAATGGATTCAGATGAATGTTTTGAAAACAAATGTGGACCAGAATGCTGTAATCCTATATCTCCAAGAAACTTCTCTGTATCAAATGCAGTGCCATTTGCAATAGAG…
GCF_000473565	ATGCAAGATTATAAAAAAAATAAAAGAAGAATGATGAATCAGCCAATGTCTACAATGAATGAAGAAGAAGTGTATACAGATGAAATAAATTCAGAAGACATGAGAGGTTTTAAAAAATCACACCATCATAATGGATGTAATACTGATAATAAGTGTGAGTGCCATGATGATTGCAATCCATGCAACCCATGTAATCCATGTAAACCTAACCCATGCAATCCATGCAAACCTAATCCATGTGATGACAATTGTGGATGCCATGACAATTGTAAATGTGATTGTGAACCATGTGAAATGGATTCAGATGAATGTTTTGAAAACAAATGTGGACCAGAATGCTGTAATCCTATATCTCCAAGAAACTTCTCTGTATCAAATGCAGTGCCATTTGCAATAGAG…
GCF_000452305	ATGCAAGATTATAAAAAAAATAAAAGAAGAATGATGAATCAGCCAATGTCTACAATGAATGAAGAAGAAGTGTATACAGATGAAATAAATTCAGAAGACATGAGAGGTTTTAAAAAATCACACCATCATAATGGATGTAATACTGATAATAAGTGTGAGTGCCATGATGATTGCAATCCATGCAACCCATGTAATCCATGTAAACCTAACCCATGCAATCCATGCAAACCTAATCCATGTGATGACAATTGTGGATGCCATGACAATTGTAAATGTGATTGTGAACCATGTGAAATGGATTCAGATGAATGTTTTGAAAACAAATGTGGACCAGAATGCTGTAATCCTATATCTCCAAGAAACTTCTCTGTATCAAATGCAGTGCCATTTGCAATAGAG…
GCF_000452345	ATGCAAGATTATAAAAAAAATAAAAGAAGAATGATGAATCAGCCAATGTCTACAATGAATGAAGAAGAAGTGTATACAGATGAAATAAATTCAGAAGACATGAGAGGTTTTAAAAAATCACACCATCATAATGGATGTAATACTGATAATAAGTGTGAGTGCCATGATGATTGCAATCCATGCAACCCATGTAATCCATGTAAACCTAACCCATGCAATCCATGCAAACCTAATCCATGTGATGACAATTGTGGATGCCATGACAATTGTAAATGTGATTGTGAACCATGTCAAATGGATTCAGATGAATGTTTTGAAAACAAATGTGGACCAGAATGCTGTAATCCTATATCTCCAAGAAACTTCTCTGTATCAAATGCAGTGCCATTTGCAATAGAG…
GCF_000473585	ATGCAAGATTATAAAAAAAATAAAAGAAGAATGATGAATCAGCCAATGTCTACAATGAATGAAGAAGAAGTGTATACAGATGAAATAAATTCAGAAGACATGAGAGGTTTTAAAAAATCACACCATCATAATGGATGTAATACTGATAATAAGTGTGAGTGCCATGATGATTGCAATCCATGCAACCCATGTAATCCATGTAAACCTAACCCATGCAATCCATGCAAACCTAATCCATGTGATGACAATTGTGGATGCCATGACAATTGTAAATGTGATTGTGAACCATGTGAAATGGATTCAGATGAATGTTTTGAAAACAAATGTGGACCAGAATGCTGTAATCCTATATCTCCAAGAAACTTCTCTGTATCAAATGCAGTGCCATTTGCAATAGAG…
GCF_000452425	ATGCAAGATTATAAAAAAAATAAAAGAAGAATGATGAATCAGCCAATGTCTACAATGAATGAAGAAGAAGTGTATACAGATGAAATAAATTCAGAAGACATGAGAGGTTTTAAAAAATCACACCATCATAATGGATGTAATACTGATAATAAGTGTGAGTGCCATGATGATTGCAATCCATGCAACCCATGTAATCCATGTAAACCTAACCCATGCAATCCATGCAAACCTAATCCATGTGATGACAATTGTGGATGCCATGACAATTGTAAATGTGATTGTGAACCATGTGAAATGGATTCAGATGAATGTTTTGAAAACAAATGTGGACCAGAATGCTGTAATCCTATATCTCCAAGAAACTTCTCTGTATCAAATGCAGTGCCATTTGCAATAGAG…
GCF_000499505	ATGCAAGATTATAAAAAAAATAAAAGAAGAATGACAAATCAGCCAATGCCTACAATGAATGAAGAAGAAGTGTATACAGAGGAAATAAATTCAGAAGATATGAGAGGGTTTAAAAAATCACATCATCATAATGAATGTAATACTGATAATAAATGTGATTGTCATGATGATTGCAAACCATGTAATCCATGTAAACCTAATCCATGTAACCCATGTAAACCTAATCCATGCAACCCATGCAAACCTAATCCATGTGATGACAATTGTGGATGCCATGACCATTGTAAATGTGATTGTGAACCATGTGAAATGGATTCAGATGAATGTTTTGAAAACAAATGTGGACCAGAATGCTGTAATCCTATATCTCCAAGAAACTTCTCTGTATCAAATGCAGTG…
GCF_000473605	ATGCAAGATTATAAAAAAAATAAAAGAAGAATGATGAATCAGCCAATGTCTACAATGAATGAAGAAGAAGTGTATACAGATGAAATAAATTCAGAAGACATGAGAGGTTTTAAAAAATCACACCATCATAATGGATGTAATACTGATAATAAGTGTGAGTGCCATGATGATTGCAATCCATGCAACCCATGTAATCCATGTAAACCTAACCCATGCAATCCATGCAAACCTAATCCATGTGATGACAATTGTGGATGCCATGACAATTGTAAATGTGATTGTGAACCATGTGAAATGGATTCAGATGAATGTTTTGAAAACAAATGTGGACCAGAATGCTGTAATCCTATATCTCCAAGAAACTTCTCTGTATCAAATGCAGTGCCATTTGCAATAGAG…
GCF_000452405	ATGCAAGATTATAAAAAAAATAAAAGAAGAATGATGAATCAGCCAATGTCTACAATGAATGAAGAAGAAGTGTATACAGATGAAATAAATTCAGAAGACATGAGAGGTTTTAAAAAATCACACCATCATAATGGATGTAATACTGATAATAAGTGTGAGTGCCATGATGATTGCAATCCATGCAACCCATGTAATCCATGTAAACCTAACCCATGCAATCCATGCAAACCTAATCCATGTGATGACAATTGTGGATGCCATGACAATTGTAAATGTGATTGTGAACCATGTGAAATGGATTCAGATGAATGTTTTGAAAACAAATGTGGACCAGAATGCTGTAATCCTATATCTCCAAGAAACTTCTCTGTATCAAATGCAGTGCCATTTGCAATAGAG…
GCF_000473645	ATGCAAGATTATAAAAAAAATAAAAGAAGAATGATGAATCAGCCAATGTCTACAATGAATGAAGAAGAAGTGTATACAGATGAAATAAATTCAGAAGACATGAGAGGTTTTAAAAAATCACACCATCATAATGGATGTAATACTGATAATAAGTGTGAGTGCCATGATGATTGCAATCCATGCAACCCATGTAATCCATGTAAACCTAACCCATGCAATCCATGCAAACCTAATCCATGTGATGACAATTGTGGATGCCATGACAATTGTAAATGTGATTGTGAACCATGTGAAATGGATTCAGATGAATGTTTTGAAAACAAATGTGGACCAGAATGCTGTAATCCTATATCTCCAAGAAACTTCTCTGTATCAAATGCAGTGCCATTTGCAATAGAG…
GCF_000473625	ATGCAAGATTATAAAAAAAATAAAAGAAGAATGATGAATCAGCCAATGTCTACAATGAATGAAGAAGAAGTGTATACAGATGAAATAAATTCAGAAGACATGAGAGGTTTTAAAAAATCACACCATCATAATGGATGTAATACTGATAATAAGTGTGAGTGCCATGATGATTGCAATCCATGCAACCCATGTAATCCATGTAAACCTAACCCATGCAATCCATGCAAACCTAATCCATGTGATGACAATTGTGGATGCCATGACAATTGTAAATGTGATTGTGAACCATGTGAAATGGATTCAGATGAATGTTTTGAAAACAAATGTGGACCAGAATGCTGTAATCCTATATCTCCAAGAAACTTCTCTGTATCAAATGCAGTGCCATTTGCAATAGAG…
GCF_000473685	ATGCAAGATTATAAAAAAAATAAAAGAAGAATGATGAATCAGCCAATGTCTACAATGAATGAAGAAGAAGTGTATACAGATGAAATAAATTCAGAAGACATGAGAGGTTTTAAAAAATCACACCATCATAATGGATGTAATACTGATAATAAGTGTGAGTGCCATGATGATTGCAATCCATGCAACCCATGTAATCCATGTAAACCTAACCCATGCAATCCATGCAAACCTAATCCATGTGATGACAATTGTGGATGCCATGACAATTGTAAATGTGATTGTGAACCATGTGAAATGGATTCAGATGAATGTTTTGAAAACAAATGTGGACCAGAATGCTGTAATCCTATATCTCCAAGAAACTTCTCTGTATCAAATGCAGTGCCATTTGCAATAGAG…
GCF_000473705	ATGCAAGATTATAAAAAAAATAAAAGAAGAATGATGAATCAGCCAATGTCTACAATGAATGAAGAAGAAGTGTATACAGATGAAATAAATTCAGAAGACATGAGAGGGTTTAAAAAATCACACCATCATAATGGATGTAATACTGATAATAAGTGTGAGTGCCATGATGAGTGTAATCCATGCAACCCATGTAATCCATGTAAACCTAACCCATGCAATCCATGCAAACCTAATCCATGTGATGACAATTGTGGATGCCATGACAATTGTAAATGTGATTGTGAACCATGTGAAATGGATTCAGATGAATGTTTTGAAAACAAATGTGGACCAGAATGCTGTAATCCTATATCTCCAAGAAACTTCTCTGTATCAAATGCAGTGCCATTTGCAATAGAG…
GCF_000530435	ATGCAAGATTATAAAAAAAATAAAAGAAGAATGATGAATCAGCCAATGTCTACAATGAATGAAGAAGAAGTGTATACAGATGAAATAAATTCAGAAGACATGAGAGGTTTTAAAAAATCACACCATCATAATGGATGTAATACTGATAATAAGTGTGAGTGCCATGATGATTGCAATCCATGCAACCCATGTAATCCATGTAAACCTAACCCATGCAATCCATGCAAACCTAATCCATGTGATGACAATTGTGGATGCCATGACAATTGTAAATGTGATTGTGAACCATGTGAAATGGATTCAGATGAATGTTTTGAAAACAAATGTGGACCAGAATGCTGTAATCCTATATCTCCAAGAAACTTCTCTGTATCAAATGCAGTGCCATTTGCAATAGAG…
GCF_000473665	ATGCAAGATTATAAAAAAAATAAAAGAAGAATGATGAATCAGCCAATGTCTACAATGAATGAAGAAGAAGTGTATACAGATGAAATAAATTCAGAAGACATGAGAGGTTTTAAAAAATCACACCATCATAATGGATGTAATACTGATAATAAGTGTGAGTGCCATGATGATTGCAATCCATGCAACCCATGTAATCCATGTAAACCTAACCCATGCAATCCATGCAAACCTAATCCATGTGATGACAATTGTGGATGCCATGACAATTGTAAATGTGATTGTGAACCATGTGAAATGGATTCAGATGAATGTTTTGAAAACAAATGTGGACCAGAATGCTGTAATCCTATATCTCCAAGAAACTTCTCTGTATCAAATGCAGTGCCATTTGCAATAGAG…
GCF_000452325	ATGCAAGATTATAAAAAAAATAAAAGAAGAATGATGAATCAGCCAATGTCTACAATGAATGAAGAAGAAGTGTATACAGATGAAATAAATTCAGAAGACATGAGAGGTTTTAAAAAATCACACCATCATAATGGATGTAATACTGATAATAAGTGTGAGTGCCATGATGATTGCAATCCATGCAACCCATGTAATCCATGTAAACCTAACCCATGCAATCCATGCAAACCTAATCCATGTGATGACAATTGTGGATGCCATGACAATTGTAAATGTGATTGTGAACCATGTGAAATGGATTCAGATGAATGTTTTGAAAACAAATGTGGACCAGAATGCTGTAATCCTATATCTCCAAGAAACTTCTCTGTATCAAATGCAGTGCCATTTGCAATAGAG…
GCF_000530475	ATGCAAGATTATAAAAAAAATAAAAGAAGAATGATGAATCAGCCAATGTCTACAATGAATGAAGAAGAAGTGTATACAGATGAAATAAATTCAGAAGACATGAGAGGTTTTAAAAAATCACACCATCATAATGGATGTAATACTGATAATAAGTGTGAGTGCCATGATGATTGCAATCCATGCAACCCATGTAATCCATGTAAACCTAACCCATGCAATCCATGCAAACCTAATCCATGTGATGACAATTGTGGATGCCATGACAATTGTAAATGTGATTGTGAACCATGTGAAATGGATTCAGATGAATGTTTTGAAAACAAATGTGGACCAGAATGCTGTAATCCTATATCTCCAAGAAACTTCTCTGTATCAAATGCAGTGCCATTTGCAATAGAG…
GCF_000530415	ATGCAAGATTATAAAAAAAATAAAAGAAGAATGATGAATCAGCCAATGTCTACAATGAATGAAGAAGAAGTGTATACAGATGAAATAAATTCAGAAGACATGAGAGGTTTTAAAAAATCACACCATCATAATGGATGTAATACTGATAATAAGTGTGAGTGCCATGATGATTGCAATCCATGCAACCCATGTAATCCATGTAAACCTAACCCATGCAATCCATGCAAACCTAATCCATGTGATGACAATTGTGGATGCCATGACAATTGTAAATGTGATTGTGAACCATGTGAAATGGATTCAGATGAATGTTTTGAAAACAAATGTGGACCAGAATGCTGTAATCCTATATCTCCAAGAAACTTCTCTGTATCAAATGCAGTGCCATTTGCAATAGAG…
GCF_000530295	ATGCAAGATTATAAAAAAAATAAAAGAAGAATGATAAATCAGCCAATGTCTACAATGAATGAAGAAGAAGTGTATACAGATGAAATAAATTCAGAAGACATGAGAGGGTTTAAAAAATCACACCATCATAATGGATGTAATACTGATAATAAGTGTGAGTGCCATGATGAGTGTAATCCATGTAACCCATGTAATCCATGTAAACCTAACCCATGCAATCCATGCAAACCTAATCCATGTGATGACAATTGTGGATGCCATGACAATTGTAAATGTGATTGTGAACCATGTGAAATGGATTCAGATGAATGTTTTGAAAACAAATGTGGACCAGAATGCTGTAATCCTATATCTCCAAGAAACTTCTCTGTATCAAATGCAGTGCCATTTGCAATAGAG…
GCF_000530325	ATGCAAGATTATAAAAAAAATAAAAGAAGAATGATGAATCAGCCAATGTCTACAATGAATGAAGAAGAAGTGTATACAGATGAAATAAATTCAGAAGACATGAGAGGTTTTAAAAAATCACACCATCATAATGGATGTAATACTGATAATAAGTGTGAGTGCCATGATGATTGCAATCCATGCAACCCATGTAATCCATGTAAACCTAACCCATGCAATCCATGCAAACCTAATCCATGTGATGACAATTGTGGATGCCATGACAATTGTAAATGTGATTGTGAACCATGTGAAATGGATTCAGATGAATGTTTTGAAAACAAATGTGGACCAGAATGCTGTAATCCTATATCTCCAAGAAACTTCTCTGTATCAAATGCAGTGCCATTTGCAATAGAG…
GCF_000530695	ATGCAAGATTATAAAAAAAATAAAAGAAGAATGATGAATCAGCCAATGTCTACAATGAATGAAGAAGAAGTGTATACAGATGAAATAAATTCAGAAGACATGAGAGGTTTTAAAAAATCACACCATCATAATGGATGTAATACTGATAATAAGTGTGAGTGCCATGATGATTGCAATCCATGCAACCCATGTAATCCATGTAAACCTAACCCATGCAATCCATGCAAACCTAATCCATGTGATGACAATTGTGGATGCCATGACAATTGTAAATGTGATTGTGAACCATGTGAAATGGATTCAGATGAATGTTTTGAAAACAAATGTGGACCAGAATGCTGTAATCCTATATCTCCAAGAAACTTCTCTGTATCAAATGCAGTGCCATTTGCAATAGAG…
GCF_000530595	ATGCAAGATTATAAAAAAAATAAAAGAAGAATGATGAATCAGCCAATGTCTACAATGAATGAAGAAGAAGTGTATACAGATGAAATAAATTCAGAAGACATGAGAGGTTTTAAAAAATCACACCATCATAATGGATGTAATACTGATAATAAGTGTGAGTGCCATGATGATTGCAATCCATGCAACCCATGTAATCCATGTAAACCTAACCCATGCAATCCATGCAAACCTAATCCATGTGATGACAATTGTGGATGCCATGACAATTGTAAATGTGATTGTGAACCATGTGAAATGGATTCAGATGAATGTTTTGAAAACAAATGTGGACCAGAATGCTGTAATCCTATATCTCCAAGAAACTTCTCTGTATCAAATGCAGTGCCATTTGCAATAGAG…
GCF_000531165	ATGCAAGATTATAAAAAAAATAAAAGAAGAATGACAAATCAGCCAATGCCTACAATGAATGAAGAAGAAGTGTATACAGAGGAAATAAATTCAGAAGATATGAGAGGGTTTAAAAAATCACATCATCATAATGAATGTAATACTGATAATAAATGTGATTGTCATGATGATTGCAAACCATGTAATCCATGTAAACCTAATCCATGTAACCCATGCAAACCTAATCCATGTGATGACAATTGTGGATGCCATGACCATTGTAAATGTGATTGTGAACCATGTGAAATGGATTCAGATGAATGTTTTGAAAACAAATGTGGACCAGAATGCTGTAATCCTATATCTCCAAGAAACTTCTCTGTATCAAATGCAGTGCCATTTGCAATAGAGGCTAATAGA…
GCF_000530835	ATGCAAGATTATAAAAAAAATAAAAGAAGAATGATGAATCAGCCAATGTCTACAATGAATGAAGAAGAAGTGTATACAGATGAAATAAATTCAGAAGACATGAGAGGTTTTAAAAAATCACACCATCATAATGGATGTAATACTGATAATAAGTGTGAGTGCCATGATGATTGCAATCCATGCAACCCATGTAATCCATGTAAACCTAACCCATGCAATCCATGCAAACCTAATCCATGTGATGACAATTGTGGATGCCATGACAATTGTAAATGTGATTGTGAACCATGTGAAATGGATTCAGATGAATGTTTTGAAAACAAATGTGGACCAGAATGCTGTAATCCTATATCTCCAAGAAACTTCTCTGTATCAAATGCAGTGCCATTTGCAATAGAG…
GCF_000530795	ATGCAAGATTATAAAAAAAATAAAAGAAGAATGATGAATCAGCCAATGTCTACAATGAATGAAGAAGAAGTGTATACAGATGAAATAAATTCAGAAGACATGAGAGGGTTTAAAAAATCACACCATCATAATGGATGTAATACTGATAATAAGTGTGAGTGCCATGATGAGTGTAATCCATGTAAACCATGTAATCCATGTAAACCTAACCCATGCAATCCATGCAAACCTAATCCATGTGATGACAAATGTGAATGCCATGACAAGTGTAAATGTGATTGTGAACCATGTGAAATGGATTCAGATGAATGTTTTGAAAACAAATGTGGACCAGAATGTTGTAATCCGATATCTCCAAGAAACTTCTCTGTATCAAATGCAGTGCCATTTGCAATAGAG…
GCF_000530955	ATGCAAGATTATAAAAAAAATAAAAGAAGAATGATGAATCAGCCAATGTCTACAATGAATGAAGAAGAAGTGTATACAGATGAAATAAATTCAGAAGACATGAGAGGTTTTAAAAAATCACACCATCATAATGGATGTAATACTGATAATAAGTGTGAGTGCCATGATGATTGCAATCCATGCAACCCATGTAATCCATGTAAACCTAACCCATGCAATCCATGCAAACCTAATCCATGTGATGACAATTGTGGATGCCATGACAATTGTAAATGTGATTGTGAACCATGTGAAATGGATTCAGATGAATGTTTTGAAAACAAATGTGGACCAGAATGCTGTAATCCTATATCTCCAAGAAACTTCTCTGTATCAAATGCAGTGCCATTTGCAATAGAG…
GCF_000530895	ATGCAAGATTATAAAAAAAATAAAAGAAGAATGATGAATCAGCCAATGTCTACAATGAATGAAGAAGAAGTGTATACAGATGAAATAAATTCAGAAGACATGAGAGGTTTTAAAAAATCACACCATCATAATGGATGTAATACTGATAATAAGTGTGAGTGCCATGATGATTGCAATCCATGCAACCCATGTAATCCATGTAAACCTAACCCATGCAATCCATGCAAACCTAATCCATGTGATGACAATTGTGGATGCCATGACAATTGTAAATGTGATTGTGAACCATGTGAAATGGATTCAGATGAATGTTTTGAAAACAAATGTGGACCAGAATGCTGTAATCCTATATCTCCAAGAAACTTCTCTGTATCAAATGCAGTGCCATTTGCAATAGAG…
GCF_000530915	ATGCAAGATTATAAAAAAAATAAAAGAAGAATGATGAATCAGCCAATGTCTACAATGAATGAAGAAGAAGTGTATACAGATGAAATAAATTCAGAAGACATGAGAGGTTTTAAAAAATCACACCATCATAATGGATGTAATACTGATAATAAGTGTGAGTGCCATGATGATTGCAATCCATGCAACCCATGTAATCCATGTAAACCTAACCCATGCAATCCATGCAAACCTAATCCATGTGATGACAATTGTGGATGCCATGACAATTGTAAATGTGATTGTGAACCATGTGAAATGGATTCAGATGAATGTTTTGAAAACAAATGTGGACCAGAATGCTGTAATCCTATATCTCCAAGAAACTTCTCTGTATCAAATGCAGTGCCATTTGCAATAGAG…
GCF_000531295	ATGCAAGATTATAAAAAAAATAAAAGAAGAATGATGAATCAGCCAATGTCTACAATGAATGAAGAAGAAGTGTATACAGATGAAATAAATTCAGAAGACATGAGAGGTTTTAAAAAATCACACCATCATAATGGATGTAATACTGATAATAAGTGTGAGTGCCATGATGATTGCAATCCATGCAACCCATGTAATCCATGTAAACCTAACCCATGCAATCCATGCAAACCTAATCCATGTGATGACAATTGTGGATGCCATGACAATTGTAAATGTGATTGTGAACCATGTGAAATGGATTCAGATGAATGTTTTGAAAACAAATGTGGACCAGAATGCTGTAATCCTATATCTCCAAGAAACTTCTCTGTATCAAATGCAGTGCCATTTGCAATAGAG…
GCF_000531255	ATGCAAGATTATAAAAAAAATAAAAGAAGAATGATAAATCAGCCAATGTCTACAATGAATGAAGAAGAAGTGTATACAGATGAAATAAATTCAGAAGACATGAGAGGGTTTAAAAAATCACACCATCATAATGGATGTAATACTGATAATAAGTGTGAGTGCCATGATGAGTGTAATCCATGTAACCCATGTAATCCATGTAAACCTAACCCATGCAATCCATGCAAACCTAATCCATGTGATGACAATTGTGGATGCCATGACAATTGTAAATGTGATTGTGAACCATGTGAAATGGATTCAGATGAATGTTTTGAAAACAAATGTGGACCAGAATGCTGTAATCCTATATCTCCAAGAAACTTCTCTGTATCAAATGCAGTGCCATTTGCAATAGAG…
GCF_000531225	ATGCAAGATTATAAAAAAAATAAAAGAAGAATGATGAATCAGCCAATGTCTACAATGAATGAAGAAGAAGTGTATACAGATGAAATAAATTCAGAAGACATGAGAGGTTTTAAAAAATCACACCATCATAATGGATGTAATACTGATAATAAGTGTGAGTGCCATGATGATTGCAATCCATGCAACCCATGTAATCCATGTAAACCTAACCCATGCAATCCATGCAAACCTAATCCATGTGATGACAATTGTGGATGCCATGACAATTGTAAATGTGATTGTGAACCATGTGAAATGGATTCAGATGAATGTTTTGAAAACAAATGTGGACCAGAATGCTGTAATCCTATATCTCCAAGAAACTTCTCTGTATCAAATGCAGTGCCATTTGCAATAGAG…
GCF_000531535	ATGCAAGATTATAAAAAAAATAAAAGAAGAATGATGAATCAGCCAATGTCTACAATGAATGAAGAAGAAGTGTATACAGATGAAATAAATTCAGAAGACATGAGAGGTTTTAAAAAATCACACCATCATAATGGATGTAATACTGATAATAAGTGTGAGTGCCATGATGATTGCAATCCATGCAACCCATGTAATCCATGTAAACCTAACCCATGCAATCCATGCAAACCTAATCCATGTGATGACAATTGTGGATGCCATGACAATTGTAAATGTGATTGTGAACCATGTGAAATGGATTCAGATGAATGTTTTGAAAACAAATGTGGACCAGAATGCTGTAATCCTATATCTCCAAGAAACTTCTCTGTATCAAATGCAGTGCCATTTGCAATAGAG…
GCF_000531315	ATGCAAGATTATAAAAAAAATAAAAGAAGAATGATGAATCAGCCAATGTCTACAATGAATGAAGAAGAAGTGTATACAGATGAAATAAATTCAGAAGACATGAGAGGTTTTAAAAAATCACACCATCATAATGGATGTAATACTGATAATAAGTGTGAGTGCCATGATGATTGCAATCCATGCAACCCATGTAATCCATGTAAACCTAACCCATGCAATCCATGCAAACCTAATCCATGTGATGACAATTGTGGATGCCATGACAATTGTAAATGTGATTGTGAACCATGTGAAATGGATTCAGATGAATGTTTTGAAAACAAATGTGGACCAGAATGCTGTAATCCTATATCTCCAAGAAACTTCTCTGTATCAAATGCAGTGCCATTTGCAATAGAG…
GCF_000531595	ATGCAAGATTATAAAAAAAATAAAAGAAGAATGATGAATCAGCCAATGTCTACAATGAATGAAGAAGAAGTGTATACAGATGAAATAAATTCAGAAGACATGAGAGGTTTTAAAAAATCACACCATCATAATGGATGTAATACTGATAATAAGTGTGAGTGCCATGATGATTGCAATCCATGCAACCCATGTAATCCATGTAAACCTAACCCATGCAATCCATGCAAACCTAATCCATGTGATGACAATTGTGGATGCCATGACAATTGTAAATGTGATTGTGAACCATGTGAAATGGATTCAGATGAATGTTTTGAAAACAAATGTGGACCAGAATGCTGTAATCCTATATCTCCAAGAAACTTCTCTGTATCAAATGCAGTGCCATTTGCAATAGAG…
GCF_000531505	ATGCAAGATTATAAAAAAAATAAAAGAAGAATGATGAATCAGCCAATGTCTACAATGAATGAAGAAGAAGTGTATACAGATGAAATAAATTCAGAAGACATGAGAGGTTTTAAAAAATCACACCATCATAATGGATGTAATACTGATAATAAGTGTGAGTGCCATGATGATTGCAATCCATGCAACCCATGTAATCCATGTAAACCTAACCCATGCAATCCATGCAAACCTAATCCATGTGATGACAATTGTGGATGCCATGACAATTGTAAATGTGATTGTGAACCATGTGAAATGGATTCAGATGAATGTTTTGAAAACAAATGTGGACCAGAATGCTGTAATCCTATATCTCCAAGAAACTTCTCTGTATCAAATGCAGTGCCATTTGCAATAGAG…
GCF_000531785	ATGCAAGATTATAAAAAAAATAAAAGAAGAATGATGAATCAGCCAATGTCTACAATGAATGAAGAAGAAGTGTATACAGATGAAATAAATTCAGAAGACATGAGAGGGTTTAAAAAATCACACCATCATAATGGATGTAATACTGATAATAAGTGTGAGTGCCATGATGAGTGTAATCCATGTAACCCATGTAATCCATGTAAACCTAACCCATGCAATCCATGCAAACCTAATCCATGTGATGACAAATGTGAATGCCATGACAAGTGTAAATGTGATTGTGAACCATGTGAAATGGATTCAGATGAATGTTTTGAAAACAAATGTGGACCAGAATGTTGTAATCCGATATCTCCAAGAAACTTCTCTGTATCAAATGCAGTGCCATTTGCAATAGAG…
GCF_000531625	ATGCAAGATTATAAAAAAAATAAAAGAAGAATGATGAATCAGCCAATGTCTACAATGAATGAAGAAGAAGTGTATACAGATGAAATAAATTCAGAAGACATGAGAGGTTTTAAAAAATCACACCATCATAATGGATGTAATACTGATAATAAGTGTGAGTGCCATGATGATTGCAATCCATGCAACCCATGTAATCCATGTAAACCTAACCCATGCAATCCATGCAAACCTAATCCATGTGATGACAATTGTGGATGCCATGACAATTGTAAATGTGATTGTGAACCATGTGAAATGGATTCAGATGAATGTTTTGAAAACAAATGTGGACCAGAATGCTGTAATCCTATATCTCCAAGAAACTTCTCTGTATCAAATGCAGTGCCATTTGCAATAGAG…
GCF_000531695	ATGCAAGATTATAAAAAAAATAAAAGAAGAATGATGAATCAGCCAATGTCTACAATGAATGAAGAAGAAGTGTATACAGATGAAATAAATTCAGAAGACATGAGAGGGTTTAAAAAATCACACCATCATAATGGATGTAATACTGATAATAAGTGTGAGTGCCATGATGAGTGTAATCCATGCAACCCATGTAATCCATGTAAACCTAACCCATGCAATCCATGCAAACCTAATCCATGTGATGACAATTGTGGATGCCATGACAATTGTAAATGTGATTGTGAACCATGTGAAATGGATTCAGATGAATGTTTTGAAAACAAATGTGGACCAGAATGCTGTAATCCTATATCTCCAAGAAACTTCTCTGTATCAAATGCAGTGCCATTTGCAATAGAG…
GCF_000582865	ATGCAAGATTATAAAAAAAATAAAAGAAGAATGACAAATCAGCCAATGCCTACAATGAATGAAGAAGAAGTGTATACAGAGGAAATAAATTCAGAAGATATGAGAGGGTTTAAAAAATCACATCATCATAATGAATGTAATACTGATAATAAATGTGATTGTCATGATGATTGCAAACCATGTAATCCATGTAAACCTAATCCATGTAACCCATGTAAACCTAATCCATGCAACCCATGCAAACCTAATCCATGTGATGACAATTGTGGATGCCATGACCATTGTAAATGTGATTGTGAACCATGTGAAATGGATTCAGATGAATGTTTTGAAAACAAATGTGGACCAGAATGCTGTAATCCTATATCTCCAAGAAACTTCTCTGTATCAAATGCAGTG…
GCF_000531385	ATGCAAGATTATAAAAAAAATAAAAGAAGAATGATGAATCAGCCAATGTCTACAATGAATGAAGAAGAAGTGTATACAGATGAAATAAATTCAGAAGACATGAGAGGTTTTAAAAAATCACACCATCATAATGGATGTAATACTGATAATAAGTGTGAGTGCCATGATGATTGCAATCCATGCAACCCATGTAATCCATGTAAACCTAACCCATGCAATCCATGCAAACCTAATCCATGTGATGACAATTGTGGATGCCATGACAATTGTAAATGTGATTGTGAACCATGTGAAATGGATTCAGATGAATGTTTTGAAAACAAATGTGGACCAGAATGCTGTAATCCTATATCTCCAAGAAACTTCTCTGTATCAAATGCAGTGCCATTTGCAATAGAG…
GCF_000531715	ATGCAAGATTATAAAAAAAATAAAAGAAGAATGATGAATCAGCCAATGTCTACAATGAATGAAGAAGAAGTGTATACAGATGAAATAAATTCAGAAGACATGAGAGGTTTTAAAAAATCACACCATCATAATGGATGTAATACTGATAATAAGTGTGAGTGCCATGATGATTGCAATCCATGCAACCCATGTAATCCATGTAAACCTAACCCATGCAATCCATGCAAACCTAATCCATGTGATGACAATTGTGGATGCCATGACAATTGTAAATGTGATTGTGAACCATGTGAAATGGATTCAGATGAATGTTTTGAAAACAAATGTGGACCAGAATGCTGTAATCCTATATCTCCAAGAAACTTCTCTGTATCAAATGCAGTGCCATTTGCAATAGAG…
GCF_000632735	ATGCAAGATTATAAAAAAAATAAAAGAAGAATGATGAATCAGCCAATGTCTACAATGAATGAAGAAGAAGTGTATACAGATGAAATAAATTCAGAAGACATGAGAGGTTTTAAAAAATCACACCATCATAATGGATGTAATACTGATAATAAGTGTGAGTGCCATGATGATTGCAATCCATGCAACCCATGTAATCCATGTAAACCTAACCCATGCAATCCATGCAAACCTAATCCATGTGATGACAATTGTGGATGCCATGACAATTGTAAATGTGATTGTGAACCATGTGAAATGGATTCAGATGAATGTTTTGAAAACAAATGTGGACCAGAATGCTGTAATCCTATATCTCCAAGAAACTTCTCTGTATCAAATGCAGTGCCATTTGCAATAGAG…
GCF_000586575	ATGCAAGATTATAAAAAAAATAAAAGAAGAATGATGAATCAGCCAATGTCTACAATGAATGAAGAAGAAGTGTATACAGATGAAATAAATTCAGAAGACATGAGAGGTTTTAAAAAATCACACCATCATAATGGATGTAATACTGATAATAAGTGTGAGTGCCATGATGATTGCAATCCATGCAACCCATGTAATCCATGTAAACCTAACCCATGCAATCCATGCAAACCTAATCCATGTGATGACAATTGTGGATGCCATGACAATTGTAAATGTGATTGTGAACCATGTGAAATGGATTCAGATGAATGTTTTGAAAACAAATGTGGACCAGAATGCTGTAATCCTATATCTCCAAGAAACTTCTCTGTATCAAATGCAGTGCCATTTGCAATAGAG…
GCF_000821025	ATGCAAGATTATAAAAAAAATAAAAGAAGAATGATGAATCAGCCAATGTCTACAATGAATGAAGAAGAAGTGTATACAGATGAAATAAATTCAGAAGACATGAGAGGTTTTAAAAAATCACACCATCATAATGGATGTAATACTGATAATAAGTGTGAGTGCCATGATGATTGCAATCCATGCAACCCATGTAAACCTAACCCATGCAATCCATGCAAACCTAATCCATGTGATGACAATTGTGGATGCCATGACAATTGTAAATGTGATTGTGAACCATGTCAAATGGATTCAGATGAATGTTTTGAAAACAAATGTGGACCAGAATGCTGTAATCCTATATCTCCAAGAAACTTCTCTGTATCAAATGCAGTGCCATTTGCAATAGAGGCTAATAGA…
GCF_000828245	ATGCAAGATTATAAAAAAAATAAAAGAAGAATGATGAATCAGCCAATGTCTACAATGAATGAAGAAGAAGTGTATACAGATGAAATAAATTCAGAAGACATGAGAGGTTTTAAAAAATCACACCATCATAATGGATGTAATACTGATAATAAGTGTGAGTGCCATGATGATTGCAATCCATGCAACCCATGTAATCCATGTAAACCTAACCCATGCAATCCATGCAAACCTAATCCATGTGATGACAATTGTGGATGCCATGACAATTGTAAATGTGATTGTGAACCATGTGAAATGGATTCAGATGAATGTTTTGAAAACAAATGTGGACCAGAATGCTGTAATCCTATATCTCCAAGAAACTTCTCTGTATCAAATGCAGTGCCATTTGCAATAGAG…
GCF_000821005	ATGCAAGATTATAAAAAAAATAAAAGAAGAATGATGAATCAGCCAATGTCTACAATGAATGAAGAAGAAGTGTATACAGATGAAATAAATTCAGAAGACATGAGAGGTTTTAAAAAATCACACCATCATAATGGATGTAATACTGATAATAAGTGTGAGTGCCATGATGATTGCAATCCATGCAACCCATGTAAACCTAACCCATGCAATCCATGCAAACCTAATCCATGTGATGACAATTGTGGATGCCATGACAATTGTAAATGTGATTGTGAACCATGTCAAATGGATTCAGATGAATGTTTTGAAAACAAATGTGGACCAGAATGCTGTAATCCTATATCTCCAAGAAACTTCTCTGTATCAAATGCAGTGCCATTTGCAATAGAGGCTAATAGA…
GCF_001050575	ATGCAAGATTATAAAAAAAATAAAAGAAGAATGACAAATCAGCCAATGCCTACAATGAATGAAGAAGAAGTGTATACAGAGGAAATAAATTCAGAAGATATGAGAGGGTTTAAAAAATCACATCATCATAATGAATGTAATACTGATAATAAATGTGATTGTCATGATGATTGCAAACCATGTAATCCATGTAAACCTAATCCATGTAACCCATGTAAACCTAATCCATGCAACCCATGCAAACCTAATCCATGTGATGACAATTGTGGATGCCATGACCATTGTAAATGTGATTGTGAACCATGTGAAATGGATTCAGATGAATGTTTTGAAAACAAATGTGGACCAGAATGCTGTAATCCTATATCTCCAAGAAACTTCTCTGTATCAAATGCAGTG…
GCF_000828225	ATGCAAGATTATAAAAAAAATAAAAGAAGAATGATGAATCAGCCAATGTCTACAATGAATGAAGAAGAAGTGTATACAGATGAAATAAATTCAGAAGACATGAGAGGTTTTAAAAAATCACACCATCATAATGGATGTAATACTGATAATAAGTGTGAGTGCCATGATGATTGCAATCCATGCAACCCATGTAATCCATGTAAACCTAACCCATGCAATCCATGCAAACCTAATCCATGTGATGACAATTGTGGATGCCATGACAATTGTAAATGTGATTGTGAACCATGTGAAATGGATTCAGATGAATGTTTTGAAAACAAATGTGGACCAGAATGCTGTAATCCTATATCTCCAAGAAACTTCTCTGTATCAAATGCAGTGCCATTTGCAATAGAG…
GCF_000826625	ATGCAAGATTATAAAAAAAATAAAAGAAGAATGATGAATCAGCCAATGTCTACAATGAATGAAGAAGAAGTGTATACAGATGAAATAAATTCAGAAGACATGAGAGGGTTTAAAAAATCACACCATCATAATGGATGTAATACTGATAATAAGTGTGAGTGCCATGATGAGTGTAATCCATGTAACCCATGTAATCCATGTAAACCTAACCCATGCAATCCATGCAAACCTAATCCATGTGATGACAAATGTGAATGCCATGACAAGTGTAAATGTGATTGTGAACCATGTGAAATGGATTCAGATGAATGTTTTGAAAACAAATGTGGACCAGAATGTTGTAATCCGATATCTCCAAGAAACTTCTCTGTATCAAATGCAGTGCCATTTGCAATAGAG…
GCF_001192735	ATGCAAGATTATAAAAAAAATAAAAGAAGAATGATGAATCAGCCAATGTCTACAATGAATGAAGAAGAAGTGTATACAGATGAAATAAATTCAGAAGACATGAGAGGTTTTAAAAAATCACACCATCATAATGGATGTAATACTGATAATAAGTGTGAGTGCCATGATGATTGCAATCCATGCAACCCATGTAATCCATGTAAACCTAACCCATGCAATCCATGCAAACCTAATCCATGTGATGACAATTGTGGATGCCATGACAATTGTAAATGTGATTGTGAACCATGTGAAATGGATTCAGATGAATGTTTTGAAAACAAATGTGGACCAGAATGCTGTAATCCTATATCTCCAAGAAACTTCTCTGTATCAAATGCAGTGCCATTTGCAATAGAG…
GCF_001263655	ATGCAAGATTATAAAAAAAATAAAAGAAGAATGATGAATCAGCCAATGTCTACAATGAATGAAGAAGAAGTGTATACAGATGAAATAAATTCAGAAGACATGAGAGGTTTTAAAAAATCACACCATCATAATGGATGTAATACTGATAATAAGTGTGAGTGCCATGATGATTGCAATCCATGCAACCCATGTAATCCATGTAAACCTAACCCATGCAATCCATGCAAACCTAATCCATGTGATGACAATTGTGGATGCCATGACAATTGTAAATGTGATTGTGAACCATGTGAAATGGATTCAGATGAATGTTTTGAAAACAAATGTGGACCAGAATGCTGTAATCCTATATCTCCAAGAAACTTCTCTGTATCAAATGCAGTGCCATTTGCAATAGAG…
GCF_000828235	ATGCAAGATTATAAAAAAAATAAAAGAAGAATGATGAATCAGCCAATGTCTACAATGAATGAAGAAGAAGTGTATACAGATGAAATAAATTCAGAAGACATGAGAGGTTTTAAAAAATCACACCATCATAATGGATGTAATACTGATAATAAGTGTGAGTGCCATGATGATTGCAATCCATGCAACCCATGTAATCCATGTAAACCTAACCCATGCAATCCATGCAAACCTAATCCATGTGATGACAATTGTGGATGCCATGACAATTGTAAATGTGATTGTGAACCATGTGAAATGGATTCAGATGAATGTTTTGAAAACAAATGTGGACCAGAATGCTGTAATCCTATATCTCCAAGAAACTTCTCTGTATCAAATGCAGTGCCATTTGCAATAGAG…
GCF_001077535	ATGCAAGATTATAAAAAAAATAAAAGAAGAATGATGAATCAGCCAATGTCTACAATGAATGAAGAAGAAGTGTATACAGATGAAATAAATTCAGAAGACATGAGAGGTTTTAAAAAATCACACCATCATAATGGATGTAATACTGATAATAAGTGTGAGTGCCATGATGATTGCAATCCATGCAACCCATGTAATCCATGTAAACCTAACCCATGCAATCCATGCAAACCTAATCCATGTGATGACAATTGTGGATGCCATGACAATTGTAAATGTGATTGTGAACCATGTGAAATGGATTCAGATGAATGTTTTGAAAACAAATGTGGACCAGAATGCTGTAATCCTATATCTCCAAGAAACTTCTCTGTATCAAATGCAGTGCCATTTGCAATAGAG…
GCF_001263675	ATGCAAGATTATAAAAAAAATAAAAGAAGAATGATGAATCAGCCAATGTCTACAATGAATGAAGAAGAAGTGTATACAGATGAAATAAATTCAGAAGACATGAGAGGTTTTAAAAAATCACACCATCATAATGGATGTAATACTGATAATAAGTGTGAGTGCCATGATGATTGCAATCCATGCAACCCATGTAATCCATGTAAACCTAACCCATGCAATCCATGCAAACCTAATCCATGTGATGACAATTGTGGATGCCATGACAATTGTAAATGTGATTGTGAACCATGTGAAATGGATTCAGATGAATGTTTTGAAAACAAATGTGGACCAGAATGCTGTAATCCTATATCTCCAAGAAACTTCTCTGTATCAAATGCAGTGCCATTTGCAATAGAG…
GCF_001263695	ATGCAAGATTATAAAAAAAATAAAAGAAGAATGATGAATCAGCCAATGTCTACAATGAATGAAGAAGAAGTGTATACAGATGAAATAAATTCAGAAGACATGAGAGGTTTTAAAAAATCACACCATCATAATGGATGTAATACTGATAATAAGTGTGAGTGCCATGATGATTGCAATCCATGCAACCCATGTAATCCATGTAAACCTAACCCATGCAATCCATGCAAACCTAATCCATGTGATGACAATTGTGGATGCCATGACAATTGTAAATGTGATTGTGAACCATGTGAAATGGATTCAGATGAATGTTTTGAAAACAAATGTGGACCAGAATGCTGTAATCCTATATCTCCAAGAAACTTCTCTGTATCAAATGCAGTGCCATTTGCAATAGAG…
GCF_000828325	ATGCAAGATTATAAAAAAAATAAAAGAAGAATGATGAATCAGCCAATGTCTACAATGAATGAAGAAGAAGTGTATACAGATGAAATAAATTCAGAAGACATGAGAGGTTTTAAAAAATCACACCATCATAATGGATGTAATACTGATAATAAGTGTGAGTGCCATGATGATTGCAATCCATGCAACCCATGTAATCCATGTAAACCTAACCCATGCAATCCATGCAAACCTAATCCATGTGATGACAATTGTGGATGCCATGACAATTGTAAATGTGATTGTGAACCATGTGAAATGGATTCAGATGAATGTTTTGAAAACAAATGTGGACCAGAATGCTGTAATCCTATATCTCCAAGAAACTTCTCTGTATCAAATGCAGTGCCATTTGCAATAGAG…
GCF_000828255	ATGCAAGATTATAAAAAAAATAAAAGAAGAATGATGAATCAGCCAATGTCTACAATGAATGAAGAAGAAGTGTATACAGATGAAATAAATTCAGAAGACATGAGAGGTTTTAAAAAATCACACCATCATAATGGATGTAATACTGATAATAAGTGTGAGTGCCATGATGATTGCAATCCATGCAACCCATGTAATCCATGTAAACCTAACCCATGCAATCCATGCAAACCTAATCCATGTGATGACAATTGTGGATGCCATGACAATTGTAAATGTGATTGTGAACCATGTGAAATGGATTCAGATGAATGTTTTGAAAACAAATGTGGACCAGAATGCTGTAATCCTATATCTCCAAGAAACTTCTCTGTATCAAATGCAGTGCCATTTGCAATAGAG…
GCF_000932055	ATGCAAGATTATAAAAAAAATAAAAGAAGAATGATGAATCAGCCAATGTCTACAATGAATGAAGAAGAAGTGTATACAGATGAAATAAATTCAGAAGACATGAGAGGTTTTAAAAAATCACACCATCATAATGGATGTAATACTGATAATAAGTGTGAGTGCCATGATGATTGCAATCCATGCAACCCATGTAATCCATGTAAACCTAACCCATGCAATCCATGCAAACCTAATCCATGTGATGACAATTGTGGATGCCATGACAATTGTAAATGTGATTGTGAACCATGTGAAATGGATTCAGATGAATGTTTTGAAAACAAATGTGGACCAGAATGCTGTAATCCTATATCTCCAAGAAACTTCTCTGTATCAAATGCAGTGCCATTTGCAATAGAG…
GCF_000953275	ATGCAAGATTATAAAAAAAATAAAAGAAGAATGATGAATCAGCCAATGTCTACAATGAATGAAGAAGAAGTGTATACAGATGAAATAAATTCAGAAGACATGAGAGGTTTTAAAAAATCACACCATCATAATGGATGTAATACTGATAATAAGTGTGAGTGCCATGATGATTGCAATCCATGCAACCCATGTAATCCATGTAAACCTAACCCATGCAATCCATGCAAACCTAATCCATGTGATGACAATTGTGGATGCCATGACAATTGTAAATGTGATTGTGAACCATGTGAAATGGATTCAGATGAATGTTTTGAAAACAAATGTGGACCAGAATGCTGTAATCCTATATCTCCAAGAAACTTCTCTGTATCAAATGCAGTGCCATTTGCAATAGAG…
GCF_001704755	ATGCAAGATTATAAAAAAAATAAAAGAAGAATGATAAATCAGCCAATGTCTACAATGAATGAAGAAGAAGTGTATACAGATGAAATAAATTCAGAAGACATGAGAGGGTTTAAAAAATCACACCATCATAATGGATGTAATACTGATAATAAGTGTGAGTGCCATGATGAGTGTAATCCATGTAACCCATGCAATCCATGCAAACCTAATCCATGTGATGACAATTGTGGATGCCATGACAATTGTAAATGTGATTGTGAACCATGTGAAATGGATTCAGATGAATGTTTTGAAAACAAATGTGGACCAGAATGCTGTAATCCTATATCTCCAAGAAACTTCTCTGTATCAAATGCAGTGCCATTTGCAATAGAGGCTAATAGAATATTTGATACTATG…
GCF_001299615	ATGCAAGATTATAAAAAAAATAAAAGAAGAATGATAAATCAGCCAATGCCTACAATTAGTGAGGAAGAAGTGTATACAGAGGAAATGAGTTCAGAAGATATGAGAGGATTTAAAAAATCTCATCATCACAATAATGGATGTAATAATGATAATAAGTGTGAATGTCATGATGATTGCAAACCTAATCCATGCAATCCATGCAAACCTAACCCATGCAATCCATGCAAACCTAATCCATGTGATGACCATTGTGAATGCCATGACCATTGTAAATGTGATTGTGAACCATGCCAAATGGATTCTGATGAATGTTTTGAAAACAAATGTGGACCAGATTGCTGTAATCCTATATCACCAAAAAACTTCTCTGTATCAAATGCAGTGCCATTTGCAATAGAG…
GCF_001299495	ATGCAAGATTATAAAAAAAATAAAAGAAGAATGATAAATCAGCCAATGTCTACAATGAGTGAAGAAGAAGTGTATACAGATGAAATAAATTCAGAGGACATGAGAGGGTTTAAAAAGTCACACCATCATAATGGATGTAATACTGATAATCATTGTGATTGTCATGATGATTGCAATCCATGCAATCCATGTAAACCTAATCCATGTAATCCATGTAAACCTAATCCATGTGATGACAATTGTGGATGTCATGACGATTGTAAATGTGATTGTGAACCATGTCAAATGGATTCAGATGAATGTTTTGAAAACAAATGTGGACCAGACTGCTGTAATCCTATATCTCCAAGAAACTTCTCCGTATCAAATGCAGTGCCATTTGCAATAGAGGCTAATAGA…
GCF_001497755	ATGCAAGATTATAAAAAAAATAAAAGAAGAATGATGAATCAGCCAATGTCTACAATGAATGAAGAAGAAGTGTATACAGATGAAATAAATTCAGAAGACATGAGAGGTTTTAAAAAATCACACCATCATAATGGATGTAATACTGATAATAAGTGTGAGTGCCATGATGATTGCAATCCATGCAATCCATGTAAACCTAACCCATGCAATCCATGCAAACCTAATCCATGTGATGACAATTGTGGATGCCATGACAATTGTAAATGTGATTGTGAACCATGTGAAATGGATTCAGATGAATGTTTTGAAAACAAATGTGGACCAGAATGCTGTAATCCTATATCTCCAAGAAACTTCTCTGTATCAAATGCAGTGCCATTTGCAATAGAGGCTAATAGA…
GCF_001484885	ATGCAAGATTATAAAAAAAATAAAAGAAGAATGATGAATCAGCCAATGTCTACAATGAATGAAGAAGAAGTGTATACAGATGAAATAAATTCAGAAGACATGAGAGGGTTTAAAAAATCACACCATCATAATGGATGTAATACTGATAATAAGTGTGAGTGCCATGATGAGTGTAATCCATGTAACCCATGTAATCCATGTAAACCTAACCCATGCAATCCATGCAAACCTAATCCATGTGATGACAAATGTGAATGCCATGACAAGTGTAAATGTGATTGTGAACCATGTGAAATGGATTCAGATGAATGTTTTGAAAACAAATGTGGACCAGAATGTTGTAATCCGATATCTCCAAGAAACTTCTCTGTATCAAATGCAGTGCCATTTGCAATAGAG…
GCF_001704795	ATGCAAGATTATAAAAAAAATAAAAGAAGAATGATAAATCAGCCAATGTCTACAATGAATGAAGAAGAAGTGTATACAGATGAAATAAATTCAGAAGACATGAGAGGGTTTAAAAAATCACACCATCATAATGGATGTAATACTGATAATAAGTGTGAGTGCCATGATGAGTGTAATCCATGTAACCCATGCAATCCATGCAAACCTAATCCATGTGATGACAATTGTGGATGCCATGACAATTGTAAATGTGATTGTGAACCATGTGAAATGGATTCAGATGAATGTTTTGAAAACAAATGTGGACCAGAATGCTGTAATCCTATATCTCCAAGAAACTTCTCTGTATCAAATGCAGTGCCATTTGCAATAGAGGCTAATAGAATATTTGATACTATG…
GCF_001704805	ATGCAAGATTATAAAAAAAATAAAAGAAGAATGATAAATCAGCCAATGTCTACAATGAATGAAGAAGAAGTGTATACAGATGAAATAAATTCAGAAGACATGAGAGGGTTTAAAAAATCACACCATCATAATGGATGTAATACTGATAATAAGTGTGAGTGCCATGATGAGTGTAATCCATGTAACCCATGCAATCCATGCAAACCTAATCCATGTGATGACAATTGTGGATGCCATGACAATTGTAAATGTGATTGTGAACCATGTGAAATGGATTCAGATGAATGTTTTGAAAACAAATGTGGACCAGAATGCTGTAATCCTATATCTCCAAGAAACTTCTCTGTATCAAATGCAGTGCCATTTGCAATAGAGGCTAATAGAATATTTGATACTATG…
GCF_001484895	ATGCAAGATTATAAAAAAAATAAAAGAAGAATGATGAATCAGCCAATGTCTACAATGAATGAAGAAGAAGTGTATACAGATGAAATAAATTCAGAAGACATGAGAGGGTTTAAAAAATCACACCATCATAATGGATGTAATACTGATAATAAGTGTGAGTGCCATGATGAGTGTAATCCATGTAACCCATGTAATCCATGTAAACCTAACCCATGCAATCCATGCAAACCTAATCCATGTGATGACAAATGTGAATGCCATGACAAGTGTAAATGTGATTGTGAACCATGTGAAATGGATTCAGATGAATGTTTTGAAAACAAATGTGGACCAGAATGTTGTAATCCGATATCTCCAAGAAACTTCTCTGTATCAAATGCAGTGCCATTTGCAATAGAG…
GCF_001577795	ATGCAAGATTATAAAAAAAATAAAAGAAGAATGATGAATCAGCCAATGTCTACAATGAATGAAGAAGAAGTGTATACAGATGAAATAAATTCAGAAGACATGAGAGGTTTTAAAAAATCACACCATCATAATGGATGTAATACTGATAATAAGTGTGAGTGCCATGATGATTGCAATCCATGCAACCCATGTAATCCATGTAAACCTAACCCATGCAATCCATGCAAACCTAATCCATGTGATGACAATTGTGGATGCCATGACAATTGTAAATGTGATTGTGAACCATGTGAAATGGATTCAGATGAATGTTTTGAAAACAAATGTGGACCAGAATGCTGTAATCCTATATCTCCAAGAAACTTCTCTGTATCAAATGCAGTGCCATTTGCAATAGAG…
GCF_001678145	ATGCAAGATTATAAAAAAAATAAAAGAAGAATGATGAATCAGCCAATGTCTACAATGAATGAAGAAGAAGTGTATACAGATGAAATAAATTCAGAAGACATGAGAGGTTTTAAAAAATCACACCATCATAATGGATGTAATACTGATAATAAGTGTGAGTGCCATGATGATTGCAATCCATGCAATCCATGTAAACCTAACCCATGCAATCCATGCAAACCTAATCCATGTGATGACAATTGTGGATGCCATGACAATTGTAAATGTGATTGTGAACCATGTGAAATGGATTCAGATGAATGTTTTGAAAACAAATGTGGACCAGAATGCTGTAATCCTATATCTCCAAGAAACTTCTCTGTATCAAATGCAGTGCCATTTGCAATAGAGGCTAATAGA…
GCF_001757585	ATGCAAGATTATAAAAAAAATAAAAGAAGAATGATGAATCAGCCAATGTCTACAATGAATGAAGAAGAAGTGTATACAGATGAAATAAATTCAGAAGACATGAGAGGTTTTAAAAAATCACACCATCATAATGGATGTAATACTGATAATAAGTGTGAGTGCCATGATGATTGCAATCCATGCAACCCATGTAATCCATGTAAACCTAACCCATGCAATCCATGCAAACCTAATCCATGTGATGACAATTGTGGATGCCATGACAATTGTAAATGTGATTGTGAACCATGTGAAATGGATTCAGATGAATGTTTTGAAAACAAATGTGGACCAGAATGCTGTAATCCTATATCTCCAAGAAACTTCTCTGTATCAAATGCAGTGCCATTTGCAATAGAG…
GCF_001857645	ATGCAAGATTATAAAAAAAATAAAAGAAGAATGATGAATCAGCCAATGTCTACAATGAATGAAGAAGAAGTGTATACAGATGAAATAAATTCAGAAGACATGAGAGGGTTTAAAAAATCACACCATCATAATGGATGTAATACTGATAATAAGTGTGAGTGCCATGATGAGTGTAATCCATGTAACCCATGTAATCCATGTAAACCTAACCCATGCAATCCATGCAAACCTAATCCATGTGATGACAAATGTGAATGCCATGACAAGTGTAAATGTGATTGTGAACCATGTGAAATGGATTCAGATGAATGTTTTGAAAACAAATGTGGACCAGAATGTTGTAATCCGATATCTCCAAGAAACTTCTCTGTATCAAATGCAGTGCCATTTGCAATAGAG…
GCF_001757615	ATGCAAGATTATAAAAAAAATAAAAGAAGAATGATGAATCAGCCAATGTCTACAATGAATGAAGAAGAAGTGTATACAGATGAAATAAATTCAGAAGACATGAGAGGTTTTAAAAAATCACACCATCATAATGGATGTAATACTGATAATAAGTGTGAGTGCCATGATGATTGCAATCCATGCAACCCATGTAATCCATGTAAACCTAACCCATGCAATCCATGCAAACCTAATCCATGTGATGACAATTGTGGATGCCATGACAATTGTAAATGTGATTGTGAACCATGTGAAATGGATTCAGATGAATGTTTTGAAAACAAATGTGGACCAGAATGCTGTAATCCTATATCTCCAAGAAACTTCTCTGTATCAAATGCAGTGCCATTTGCAATAGAG…
GCF_001757625	ATGCAAGATTATAAAAAAAATAAAAGAAGAATGATGAATCAGCCAATGTCTACAATGAATGAAGAAGAAGTGTATACAGATGAAATAAATTCAGAAGACATGAGAGGTTTTAAAAAATCACACCATCATAATGGATGTAATACTGATAATAAGTGTGAGTGCCATGATGATTGCAATCCATGCAACCCATGTAATCCATGTAAACCTAACCCATGCAATCCATGCAAACCTAATCCATGTGATGACAATTGTGGATGCCATGACAATTGTAAATGTGATTGTGAACCATGTGAAATGGATTCAGATGAATGTTTTGAAAACAAATGTGGACCAGAATGCTGTAATCCTATATCTCCAAGAAACTTCTCTGTATCAAATGCAGTGCCATTTGCAATAGAG…
GCF_001757605	ATGCAAGATTATAAAAAAAATAAAAGAAGAATGATGAATCAGCCAATGTCTACAATGAATGAAGAAGAAGTGTATACAGATGAAATAAATTCAGAAGACATGAGAGGTTTTAAAAAATCACACCATCATAATGGATGTAATACTGATAATAAGTGTGAGTGCCATGATGATTGCAATCCATGCAACCCATGTAATCCATGTAAACCTAACCCATGCAATCCATGCAAACCTAATCCATGTGATGACAATTGTGGATGCCATGACAATTGTAAATGTGATTGTGAACCATGTGAAATGGATTCAGATGAATGTTTTGAAAACAAATGTGGACCAGAATGCTGTAATCCTATATCTCCAAGAAACTTCTCTGTATCAAATGCAGTGCCATTTGCAATAGAG…
GCF_001939005	ATGCAAGATTATAAAAAAAATAAAAGAAGAATGATGAATCAGCCAATGTCTACAATGAATGAAGAAGAAGTGTATACAGATGAAATAAATTCAGAAGACATGAGAGGTTTTAAAAAATCACACCATCATAATGGATGTAATACTGATAATAAGTGTGAGTGCCATGATGATTGCAATCCATGCAACCCATGTAATCCATGTAAACCTAACCCATGCAATCCATGCAAACCTAATCCATGTGATGACAATTGTGGATGCCATGACAATTGTAAATGTGATTGTGAACCATGTGAAATGGATTCAGATGAATGTTTTGAAAACAAATGTGGACCAGAATGCTGTAATCCTATATCTCCAAGAAACTTCTCTGTATCAAATGCAGTGCCATTTGCAATAGAG…
GCF_001971865	ATGCAAGATTATAAAAAAAATAAAAGAAGAATGATGAATCAGCCAATGTCTACAATGAATGAAGAAGAAGTGTATACAGATGAAATAAATTCAGAAGACATGAGAGGGTTTAAAAAATCACACCATCATAATGGATGTAATACTGATAATAAGTGTGAGTGCCATGATGAGTGTAATCCATGTAAACCATGTAATCCATGTAAACCTAACCCATGCAATCCATGCAAACCTAATCCATGTGATGACAAATGTGAATGCCATGACAAGTGTAAATGTGATTGTGAACCATGTGAAATGGATTCAGATGAATGTTTTGAAAACAAATGTGGACCAGAATGTTGTAATCCGATATCTCCAAGAAACTTCTCTGTATCAAATGCAGTGCCATTTGCAATAGAG…
GCF_001971835	ATGCAAGATTATAAAAAAAATAAAAGAAGAATGATGAATCAGCCAATGTCTACAATGAATGAAGAAGAAGTGTATACAGATGAAATAAATTCAGAAGACATGAGAGGGTTTAAAAAATCACACCATCATAATGGATGTAATACTGATAATAAGTGTGAGTGCCATGATGAGTGTAATCCATGTAACCCATGTAATCCATGTAAACCTAACCCATGCAATCCATGCAAACCTAATCCATGTGATGACAAATGTGAATGCCATGACAAGTGTAAATGTGATTGTGAACCATGTGAAATGGATTCAGATGAATGTTTTGAAAACAAATGTGGACCAGAATGTTGTAATCCGATATCTCCAAGAAACTTCTCTGTATCAAATGCAGTGCCATTTGCAATAGAG…
GCF_001971905	ATGCAAGATTATAAAAAAAATAAAAGAAGAATGATGAATCAGCCAATGTCTACAATGAATGAAGAAGAAGTGTATACAGATGAAATAAATTCAGAAGACATGAGAGGTTTTAAAAAATCACACCATCATAATGGATGTAATACTGATAATAAGTGTGAGTGCCATGATGATTGCAATCCATGCAACCCATGTAATCCATGTAAACCTAACCCATGCAATCCATGCAAACCTAATCCATGTGATGACAATTGTGGATGCCATGACAATTGTAAATGTGATTGTGAACCATGTGAAATGGATTCAGATGAATGTTTTGAAAACAAATGTGGACCAGAATGCTGTAATCCTATATCTCCAAGAAACTTCTCTGTATCAAATGCAGTGCCATTTGCAATAGAG…
GCF_001971935	ATGCAAGATTATAAAAAAAATAAAAGAAGAATGATGAATCAGCCAATGTCTACAATGAATGAAGAAGAAGTGTATACAGATGAAATAAATTCAGAAGACATGAGAGGTTTTAAAAAATCACACCATCATAATGGATGTAATACTGATAATAAGTGTGAGTGCCATGATGATTGCAATCCATGCAACCCATGTAATCCATGTAAACCTAACCCATGCAATCCATGCAAACCTAATCCATGTGATGACAATTGTGGATGCCATGACAATTGTAAATGTGATTGTGAACCATGTCAAATGGATTCAGATGAATGTTTTGAAAACAAATGTGGACCAGAATGCTGTAATCCTATATCTCCAAGAAACTTCTCTGTATCAAATGCAGTGCCATTTGCAATAGAG…
GCF_001971945	ATGCAAGATTATAAAAAAAATAAAAGAAGAATGATGAATCAGCCAATGTCTACAATGAATGAAGAAGAAGTGTATACAGATGAAATAAATTCAGAAGACATGAGAGGTTTTAAAAAATCACACCATCATAATGGATGTAATACTGATAATAAGTGTGAGTGCCATGATGATTGCAATCCATGCAACCCATGTAATCCATGTAAACCTAACCCATGCAATCCATGCAAACCTAATCCATGTGATGACAATTGTGGATGCCATGACAATTGTAAATGTGATTGTGAACCATGTGAAATGGATTCAGATGAATGTTTTGAAAACAAATGTGGACCAGAATGCTGTAATCCTATATCTCCAAGAAACTTCTCTGTATCAAATGCAGTGCCATTTGCAATAGAG…
GCF_001971925	ATGCAAGATTATAAAAAAAATAAAAGAAGAATGATGAATCAGCCAATGTCTACAATGAATGAAGAAGAAGTGTATACAGATGAAATAAATTCAGAAGACATGAGAGGTTTTAAAAAATCACACCATCATAATGGATGTAATACTGATAATAAGTGTGAGTGCCATGATGATTGCAATCCATGCAACCCATGTAATCCATGTAAACCTAACCCATGCAATACATGCAAACCTAATCCATGTGATGACAATTGTGGATGCCATGACAATTGTAAATGTGATTGTGAACCATGTGAAATGGATTCAGATGAATGTTTTGAAAACAAATGTGGACCAGAATGCTGTAATCCTATATCTCCAAGAAACTTCTCTGTATCAAATGCAGTGCCATTTGCAATAGAG…
GCF_001971875	ATGCAAGATTATAAAAAAAATAAAAGAAGAATGATGAATCAGCCAATGTCTACAATGAATGAAGAAGAAGTGTATACAGATGAAATAAATTCAGAAGACATGAGAGGTTTTAAAAAATCACACCATCATAATGGATGTAATACTGATAATAAGTGTGAGTGCCATGATGATTGCAATCCATGCAACCCATGTAATCCATGTAAACCTAACCCATGCAATCCATGCAAACCTAATCCATGTGATGACAATTGTGGATGCCATGACAATTGTAAATGTGATTGTGAACCATGTGAAATGGATTCAGATGAATGTTTTGAAAACAAATGTGGACCAGAATGCTGTAATCCTATATCTCCAAGAAACTTCTCTGTATCAAATGCAGTGCCATTTGCAATAGAG…
GCF_001972065	ATGCAAGATTATAAAAAAAATAAAAGAAGAATGACAAATCAGCCAATGCCTACAATGAATGAAGAAGAAGTGTATACAGAGGAAATAAATTCAGAAGATATGAGAGGGTTTAAAAAATCACATCATCATAATGAATGTAATACTGATAATAAATGTGATTGTCATGATGATTGCAAACCATGTAATCCATGTAAACCTAATCCATGTAACCCATGTAAACCTAATCCATGCAACCCATGCAAACCTAATCCATGTGATGACAATTGTGGATGCCATGACCATTGTAAATGTGATTGTGAACCATGTGAAATGGATTCAGATGAATGTTTTGAAAACAAATGTGGACCAGAATGCTGTAATCCTATATCTCCAAGAAACTTCTCTGTATCAAATGCAGTG…
GCF_001972005	ATGCAAGATTATAAAAAAAATAAAAGAAGAATGATGAATCAGCCAATGTCTACAATGAATGAAGAAGAAGTGTATACAGATGAAATAAATTCAGAAGACATGAGAGGTTTTAAAAAATCACACCATCATAATGGATGTAATACTGATAATAAGTGTGAGTGCCATGATGATTGCAATCCATGCAACCCATGTAATCCATGTAAACCTAACCCATGCAATCCATGCAAACCTAATCCATGTGATGACAATTGTGGATGCCATGACAATTGTAAATGTGATTGTGAACCATGTGAAATGGATTCAGATGAATGTTTTGAAAACAAATGTGGACCAGAATGCTGTAATCCTATATCTCCAAGAAACTTCTCTGTATCAAATGCAGTGCCATTTGCAATAGAG…
GCF_001972115	ATGCAAGATTATAAAAAAAATAAAAGAAGAATGACAAATCAGCCAATGCCTACAATGAATGAAGAAGAAGTGTATACAGAGGAAATAAATTCAGAAGATATGAGAGGGTTTAAAAAATCACATCATCATAATGAATGTAATACTGATAATAAATGTGATTGTCATGATGATTGCAAACCATGTAATCCATGTAAACCTAATCCATGTAACCCATGTAAACCTAATCCATGCAACCCATGCAAACCTAATCCATGTGATGACAATTGTGGATGCCATGACCATTGTAAATGTGATTGTGAACCATGTGAAATGGATTCAGATGAATGTTTTGAAAACAAATGTGGACCAGAATGCTGTAATCCTATATCTCCAAGAAACTTCTCTGTATCAAATGCAGTG…
GCF_001972015	ATGCAAGATTATAAAAAAAATAAAAGAAGAATGATGAATCAGCCAATGTCTACAATGAATGAAGAAGAAGTGTATACAGATGAAATAAATTCAGAAGACATGAGAGGGTTTAAAAAATCACACCATCATAATGGATGTAATACTGATAATAAGTGTGAGTGCCATGATGAGTGTAATCCATGTAACCCATGTAATCCATGTAAACCTAACCCATGCAATCCATGCAAACCTAATCCATGTGATGACAAATGTGAATGCCATGACAAGTGTAAATGTGATTGTGAACCATGTGAAATGGATTCAGATGAATGTTTTGAAAACAAATGTGGACCAGAATGTTGTAATCCGATATCTCCAAGAAACTTCTCTGTATCAAATGCAGTGCCATTTGCAATAGAG…
GCF_001972085	ATGCAAGATTATAAAAAAAATAAAAGAAGAATGATGAATCAGCCAATGTCTACAATGAATGAAGAAGAAGTGTATACAGATGAAATAAATTCAGAAGACATGAGAGGTTTTAAAAAATCACACCATCATAATGGATGTAATACTGATAATAAGTGTGAGTGCCATGATGATTGCAATCCATGCAACCCATGTAATCCATGTAAACCTAACCCATGCAATCCATGCAAACCTAATCCATGTGATGACAATTGTGGATGCCATGACAATTGTAAATGTGATTGTGAACCATGTGAAATGGATTCAGATGAATGTTTTGAAAACAAATGTGGACCAGAATGCTGTAATCCTATATCTCCAAGAAACTTCTCTGTATCAAATGCAGTGCCATTTGCAATAGAG…
GCF_001972045	ATGCAAGATTATAAAAAAAATAAAAGAAGAATGATGAATCAGCCAATGTCTACAATGAATGAAGAAGAAGTGTATACAGATGAAATAAATTCAGAAGACATGAGAGGTTTTAAAAAATCACACCATCATAATGGATGTAATACTGATAATAAGTGTGAGTGCCATGATGATTGCAATCCATGCAATCCATGTAAACCTAACCCATGCAATCCATGCAAACCTAATCCATGTGATGACAATTGTGGATGCCATGACAATTGTAAATGTGATTGTGAACCATGTGAAATGGATTCAGATGAATGTTTTGAAAACAAATGTGGACCAGAATGCTGTAATCCTATATCTCCAAGAAACTTCTCTGTATCAAATGCAGTGCCATTTGCAATAGAGGCTAATAGA…
GCF_001971985	ATGCAAGATTATAAAAAAAATAAAAGAAGAATGATGAATCAGCCAATGTCTACAATGAATGAAGAAGAAGTGTATACAGATGAAATAAATTCAGAAGACATGAGAGGTTTTAAAAAATCACACCATCATAATGGATGTAATACTGATAATAAGTGTGAGTGCCATGATGATTGCAATCCATGCAACCCATGTAATCCATGTAAACCTAACCCATGCAATCCATGCAAACCTAATCCATGTGATGACAATTGTGGATGCCATGACAATTGTAAATGTGATTGTGAACCATGTGAAATGGATTCAGATGAATGTTTTGAAAACAAATGTGGACCAGAATGCTGTAATCCTATATCTCCAAGAAACTTCTCTGTATCAAATGCAGTGCCATTTGCAATAGAG…
GCF_001972135	ATGCAAGATTATAAAAAAAATAAAAGAAGAATGATGAATCAGCCAATGTCTACAATGAATGAAGAAGAAGTGTATACAGATGAAATAAATTCAGAAGACATGAGAGGTTTTAAAAAATCACACCATCATAATGGATGTAATACTGATAATAAGTGTGAGTGCCATGATGATTGCAATCCATGCAACCCATGTAATCCATGTAAACCTAACCCATGCAATCCATGCAAACCTAATCCATGTGATGACAATTGTGGATGCCATGACAATTGTAAATGTGATTGTGAACCATGTGAAATGGATTCAGATGAATGTTTTGAAAACAAATGTGGACCAGAATGCTGTAATCCTATATCTCCAAGAAACTTCTCTGTATCAAATGCAGTGCCATTTGCAATAGAG…
GCF_001972105	ATGCAAGATTATAAAAAAAATAAAAGAAGAATGATGAATCAGCCAATGTCTACAATGAATGAAGAAGAAGTGTATACAGATGAAATAAATTCAGAAGACATGAGAGGTTTTAAAAAATCACACCATCATAATGGATGTAATACTGATAATAAGTGTGAGTGCCATGATGATTGCAATCCATGCAACCCATGTAATCCATGTAAACCTAACCCATGCAATCCATGCAAACCTAATCCATGTGATGACAATTGTGGATGCCATGACAATTGTAAATGTGATTGTGAACCATGTGAAATGGATTCAGATGAATGTTTTGAAAACAAATGTGGACCAGAATGCTGTAATCCTATATCTCCAAGAAACTTCTCTGTATCAAATGCAGTGCCATTTGCAATAGAG…
GCF_002007885	ATGCAAGATTATAAAAAAAATAAAAGAAGAATGATGAATCAGCCAATGTCTACAATGAATGAAGAAGAAGTGTATACAGATGAAATAAATTCAGAAGACATGAGAGGTTTTAAAAAATCACACCATCATAATGGATGTAATACTGATAATAAGTGTGAGTGCCATGATGATTGCAATCCATGCAACCCATGTAATCCATGTAAACCTAACCCATGCAATCCATGCAAACCTAATCCATGTGATGACAATTGTGGATGCCATGACAATTGTAAATGTGATTGTGAACCATGTGAAATGGATTCAGATGAATGTTTTGAAAACAAATGTGGACCAGAATGCTGTAATCCTATATCTCCAAGAAACTTCTCTGTATCAAATGCAGTGCCATTTGCAATAGAG…
GCF_002165155	ATGCAAGATTATAAAAAAAATAAAAGAAGAATGATAAATCAGCCAATGTCTACAATGAATGAAGAAGAAGTGTATACAGATGAAATAAATTCAGAAGACATGAGAGGGTTTAAAAAATCACACCATCATAATGGATGTAATACTGATAATAAGTGTGAGTGCCATGATGAGTGTAATCCATGTAACCCATGCAATCCATGCAAACCTAATCCATGTGATGACAATTGTGGATGCCATGACAATTGTAAATGTGATTGTGAACCATGTGAAATGGATTCAGATGAATGTTTTGAAAACAAATGTGGACCAGAATGCTGTAATCCTATATCTCCAAGAAACTTCTCTGTATCAAATGCAGTGCCATTTGCAATAGAGGCTAATAGAATATTTGATACTATG…
GCF_001972165	ATGCAAGATTATAAAAAAAATAAAAGAAGAATGATGAATCAGCCAATGTCTACAATGAATGAAGAAGAAGTGTATACAGATGAAATAAATTCAGAAGACATGAGAGGTTTTAAAAAATCACACCATCATAATGGATGTAATACTGATAATAAGTGTGAGTGCCATGATGATTGCAATCCATGCAACCCATGTAATCCATGTAAACCTAACCCATGCAATCCATGCAAACCTAATCCATGTGATGACAATTGTGGATGCCATGACAATTGTAAATGTGATTGTGAACCATGTGAAATGGATTCAGATGAATGTTTTGAAAACAAATGTGGACCAGAATGCTGTAATCCTATATCTCCAAGAAACTTCTCTGTATCAAATGCAGTGCCATTTGCAATAGAG…
GCF_002073735	ATGCAAGATTATAAAAAAAATAAAAGAAGAATGATGAATCAGCCAATGTCTACAATGAATGAAGAAGAAGTGTATACAGATGAAATAAATTCAGAAGACATGAGAGGTTTTAAAAAATCACACCATCATAATGGATGTAATACTGATAATAAGTGTGAGTGCCATGATGATTGCAATCCATGCAACCCATGTAATCCATGTAAACCTAACCCATGCAATCCATGCAAACCTAATCCATGTGATGACAATTGTGGATGCCATGACAATTGTAAATGTGATTGTGAACCATGTGAAATGGATTCAGATGAATGTTTTGAAAACAAATGTGGACCAGAATGCTGTAATCCTATATCTCCAAGAAACTTCTCTGTATCAAATGCAGTGCCATTTGCAATAGAG…
GCF_001972195	ATGCAAGATTATAAAAAAAATAAAAGAAGAATGATGAATCAGCCAATGTCTACAATGAATGAAGAAGAAGTGTATACAGATGAAATAAATTCAGAAGACATGAGAGGTTTTAAAAAATCACACCATCATAATGGATGTAATACTGATAATAAGTGTGAGTGCCATGATGATTGCAATCCATGCAACCCATGTAATCCATGTAAACCTAACCCATGCAATCCATGCAAACCTAATCCATGTGATGACAATTGTGGATGCCATGACAATTGTAAATGTGATTGTGAACCATGTGAAATGGATTCAGATGAATGTTTTGAAAACAAATGTGGACCAGAATGCTGTAATCCTATATCTCCAAGAAACTTCTCTGTATCAAATGCAGTGCCATTTGCAATAGAG…
GCF_001972185	ATGCAAGATTATAAAAAAAATAAAAGAAGAATGATGAATCAGCCAATGTCTACAATGAATGAAGAAGAAGTGTATACAGATGAAATAAATTCAGAAGACATGAGAGGTTTTAAAAAATCACACCATCATAATGGATGTAATACTGATAATAAGTGTGAGTGCCATGATGATTGCAATCCATGCAACCCATGTAATCCATGTAAACCTAACCCATGCAATCCATGCAAACCTAATCCATGTGATGACAATTGTGGATGCCATGACAATTGTAAATGTGATTGTGAACCATGTGAAATGGATTCAGATGAATGTTTTGAAAACAAATGTGGACCAGAATGCTGTAATCCTATATCTCCAAGAAACTTCTCTGTATCAAATGCAGTGCCATTTGCAATAGAG…
GCF_002165175	ATGCAAGATTATAAAAAAAATAAAAGAAGAATGATAAATCAGCCAATGTCTACAATGAATGAAGAAGAAGTGTATACAGATGAAATAAATTCAGAAGACATGAGAGGGTTTAAAAAATCACACCATCATAATGGATGTAATACTGATAATAAGTGTGAGTGCCATGATGAGTGTAATCCATGTAACCCATGCAATCCATGCAAACCTAATCCATGTGATGACAATTGTGGATGCCATGACAATTGTAAATGTGATTGTGAACCATGTGAAATGGATTCAGATGAATGTTTTGAAAACAAATGTGGACCAGAATGCTGTAATCCTATATCTCCAAGAAACTTCTCTGTATCAAATGCAGTGCCATTTGCAATAGAGGCTAATAGAATATTTGATACTATG…
GCF_002082985	ATGCAAGATTATAAAAAAAATAAAAGAAGAATGATGAATCAGCCAATGTCTACAATGAATGAAGAAGAAGTGTATACAGATGAAATAAATTCAGAAGACATGAGAGGTTTTAAAAAATCACACCATCATAATGGATGTAATACTGATAATAAGTGTGAGTGCCATGATGATTGCAATCCATGCAACCCATGTAATCCATGTAAACCTAACCCATGCAATCCATGCAAACCTAATCCATGTGATGACAATTGTGGATGCCATGACAATTGTAAATGTGATTGTGAACCATGTGAAATGGATTCAGATGAATGTTTTGAAAACAAATGTGGACCAGAATGCTGTAATCCTATATCTCCAAGAAACTTCTCTGTATCAAATGCAGTGCCATTTGCAATAGAG…
GCF_002080065	ATGCAAGATTATAAAAAAAATAAAAGAAGAATGATGAATCAGCCAATGTCTACAATGAATGAAGAAGAAGTGTATACAGATGAAATAAATTCAGAAGACATGAGAGGTTTTAAAAAATCACACCATCATAATGGATGTAATACTGATAATAAGTGTGAGTGCCATGATGATTGCAATCCATGCAACCCATGTAATCCATGTAAACCTAACCCATGCAATCCATGCAAACCTAATCCATGTGATGACAATTGTGGATGCCATGACAATTGTAAATGTGATTGTGAACCATGTGAAATGGATTCAGATGAATGTTTTGAAAACAAATGTGGACCAGAATGCTGTAATCCTATATCTCCAAGAAACTTCTCTGTATCAAATGCAGTGCCATTTGCAATAGAG…
GCF_002082945	ATGCAAGATTATAAAAAAAATAAAAGAAGAATGATGAATCAGCCAATGTCTACAATGAATGAAGAAGAAGTGTATACAGATGAAATAAATTCAGAAGACATGAGAGGTTTTAAAAAATCACACCATCATAATGGATGTAATACTGATAATAAGTGTGAGTGCCATGATGATTGCAATCCATGCAACCCATGTAATCCATGTAAACCTAACCCATGCAATCCATGCAAACCTAATCCATGTGATGACAATTGTGGATGCCATGACAATTGTAAATGTGATTGTGAACCATGTGAAATGGATTCAGATGAATGTTTTGAAAACAAATGTGGACCAGAATGCTGTAATCCTATATCTCCAAGAAACTTCTCTGTATCAAATGCAGTGCCATTTGCAATAGAG…
GCF_002234355	ATGCAAGATTATAAAAAAAATAAAAGAAGAATGATGAATCAGCCAATGTCTACAATGAATGAAGAAGAAGTGTATACAGATGAAATAAATTCAGAAGACATGAGAGGTTTTAAAAAATCACACCATCATAATGGATGTAATACTGATAATAAGTGTGAGTGCCATGATGATTGCAATCCATGCAACCCATGTAATCCATGTAAACCTAACCCATGCAATCCATGCAAACCTAATCCATGTGATGACAATTGTGGATGCCATGACAATTGTAAATGTGATTGTGAACCATGTGAAATGGATTCAGATGAATGTTTTGAAAACAAATGTGGACCAGAATGCTGTAATCCTATATCTCCAAGAAACTTCTCTGTATCAAATGCAGTGCCATTTGCAATAGAG…
GCF_002250295	ATGCAAGATTATAAAAAAAATAAAAGAAGAATGATAAATCAGCCAATGTCTACAATGAATGAAGAAGAAGTGTATACAGATGAAATAAATTCAGAAGACATGAGAGGGTTTAAAAAATCACACCATCATAATGGATGTAATACTGATAATAAGTGTGAGTGCCATGATGAGTGTAATCCATGTAACCCATGCAATCCATGCAAACCTAATCCATGTGATGACAATTGTGGATGCCATGACAATTGTAAATGTGATTGTGAACCATGTGAAATGGATTCAGATGAATGTTTTGAAAACAAATGTGGACCAGAATGCTGTAATCCTATATCTCCAAGAAACTTCTCTGTATCAAATGCAGTGCCATTTGCAATAGAGGCTAATAGAATATTTGATACTATG…
GCF_002300915	ATGCAAGATTATAAAAAAAATAAAAGAAGAATGATGAATCAGCCAATGTCTACAATGAATGAAGAAGAAGTGTATACAGATGAAATAAATTCAGAAGACATGAGAGGTTTTAAAAAATCACACCATCATAATGGATGTAATACTGATAATAAGTGTGAGTGCCATGATGATTGCAATCCATGCAACCCATGTAATCCATGTAAACCTAACCCATGCAATCCATGCAAACCTAATCCATGTGATGACAATTGTGGATGCCATGACAATTGTAAATGTGATTGTGAACCATGTGAAATGGATTCAGATGAATGTTTTGAAAACAAATGTGGACCAGAATGCTGTAATCCTATATCTCCAAGAAACTTCTCTGTATCAAATGCAGTGCCATTTGCAATAGAG…
GCF_002300835	ATGCAAGATTATAAAAAAAATAAAAGAAGAATGATGAATCAGCCAATGTCTACAATGAATGAAGAAGAAGTGTATACAGATGAAATAAATTCAGAAGACATGAGAGGTTTTAAAAAATCACACCATCATAATGGATGTAATACTGATAATAAGTGTGAGTGCCATGATGATTGCAATCCATGCAACCCATGTAATCCATGTAAACCTAACCCATGCAATCCATGCAAACCTAATCCATGTGATGACAATTGTGGATGCCATGACAATTGTAAATGTGATTGTGAACCATGTGAAATGGATTCAGATGAATGTTTTGAAAACAAATGTGGACCAGAATGCTGTAATCCTATATCTCCAAGAAACTTCTCTGTATCAAATGCAGTGCCATTTGCAATAGAG…
GCF_002300865	ATGCAAGATTATAAAAAAAATAAAAGAAGAATGATGAATCAGCCAATGTCTACAATGAATGAAGAAGAAGTGTATACAGATGAAATAAATTCAGAAGACATGAGAGGTTTTAAAAAATCACACCATCATAATGGATGTAATACTGATAATAAGTGTGAGTGCCATGATGATTGCAATCCATGCAACCCATGTAATCCATGTAAACCTAACCCATGCAATCCATGCAAACCTAATCCATGTGATGACAATTGTGGATGCCATGACAATTGTAAATGTGATTGTGAACCATGTGAAATGGATTCAGATGAATGTTTTGAAAACAAATGTGGACCAGAATGCTGTAATCCTATATCTCCAAGAAACTTCTCTGTATCAAATGCAGTGCCATTTGCAATAGAG…
GCF_002300935	ATGCAAGATTATAAAAAAAATAAAAGAAGAATGATGAATCAGCCAATGTCTACAATGAATGAAGAAGAAGTGTATACAGATGAAATAAATTCAGAAGACATGAGAGGTTTTAAAAAATCACACCATCATAATGGATGTAATACTGATAATAAGTGTGAGTGCCATGATGATTGCAATCCATGCAACCCATGTAATCCATGTAAACCTAACCCATGCAATCCATGCAAACCTAATCCATGTGATGACAATTGTGGATGCCATGACAATTGTAAATGTGATTGTGAACCATGTGAAATGGATTCAGATGAATGTTTTGAAAACAAATGTGGACCAGAATGCTGTAATCCTATATCTCCAAGAAACTTCTCTGTATCAAATGCAGTGCCATTTGCAATAGAG…
GCF_002301015	ATGCAAGATTATAAAAAAAATAAAAGAAGAATGATGAATCAGCCAATGTCTACAATGAATGAAGAAGAAGTGTATACAGATGAAATAAATTCAGAAGACATGAGAGGTTTTAAAAAATCACACCATCATAATGGATGTAATACTGATAATAAGTGTGAGTGCCATGATGATTGCAATCCATGCAACCCATGTAATCCATGTAAACCTAACCCATGCAATCCATGCAAACCTAATCCATGTGATGACAATTGTGGATGCCATGACAATTGTAAATGTGATTGTGAACCATGTGAAATGGATTCAGATGAATGTTTTGAAAACAAATGTGGACCAGAATGCTGTAATCCTATATCTCCAAGAAACTTCTCTGTATCAAATGCAGTGCCATTTGCAATAGAG…
GCF_002301025	ATGCAAGATTATAAAAAAAATAAAAGAAGAATGATGAATCAGCCAATGTCTACAATGAATGAAGAAGAAGTGTATACAGATGAAATAAATTCAGAAGACATGAGAGGTTTTAAAAAATCACACCATCATAATGGATGTAATACTGATAATAAGTGTGAGTGCCATGATGATTGCAATCCATGCAACCCATGTAATCCATGTAAACCTAACCCATGCAATCCATGCAAACCTAATCCATGTGATGACAATTGTGGATGCCATGACAATTGTAAATGTGATTGTGAACCATGTGAAATGGATTCAGATGAATGTTTTGAAAACAAATGTGGACCAGAATGCTGTAATCCTATATCTCCAAGAAACTTCTCTGTATCAAATGCAGTGCCATTTGCAATAGAG…
GCF_002300955	ATGCAAGATTATAAAAAAAATAAAAGAAGAATGATGAATCAGCCAATGTCTACAATGAATGAAGAAGAAGTGTATACAGATGAAATAAATTCAGAAGACATGAGAGGTTTTAAAAAATCACACCATCATAATGGATGTAATACTGATAATAAGTGTGAGTGCCATGATGATTGCAATCCATGCAACCCATGTAATCCATGTAAACCTAACCCATGCAATCCATGCAAACCTAATCCATGTGATGACAATTGTGGATGCCATGACAATTGTAAATGTGATTGTGAACCATGTGAAATGGATTCAGATGAATGTTTTGAAAACAAATGTGGACCAGAATGCTGTAATCCTATATCTCCAAGAAACTTCTCTGTATCAAATGCAGTGCCATTTGCAATAGAG…
GCF_002300925	ATGCAAGATTATAAAAAAAATAAAAGAAGAATGATGAATCAGCCAATGTCTACAATGAATGAAGAAGAAGTGTATACAGATGAAATAAATTCAGAAGACATGAGAGGTTTTAAAAAATCACACCATCATAATGGATGTAATACTGATAATAAGTGTGAGTGCCATGATGATTGCAATCCATGCAACCCATGTAATCCATGTAAACCTAACCCATGCAATCCATGCAAACCTAATCCATGTGATGACAATTGTGGATGCCATGACAATTGTAAATGTGATTGTGAACCATGTGAAATGGATTCAGATGAATGTTTTGAAAACAAATGTGGACCAGAATGCTGTAATCCTATATCTCCAAGAAACTTCTCTGTATCAAATGCAGTGCCATTTGCAATAGAG…
GCF_002301075	ATGCAAGATTATAAAAAAAATAAAAGAAGAATGATGAATCAGCCAATGTCTACAATGAATGAAGAAGAAGTGTATACAGATGAAATAAATTCAGAAGACATGAGAGGTTTTAAAAAATCACACCATCATAATGGATGTAATACTGATAATAAGTGTGAGTGCCATGATGATTGCAATCCATGCAACCCATGTAATCCATGTAAACCTAACCCATGCAATCCATGCAAACCTAATCCATGTGATGACAATTGTGGATGCCATGACAATTGTAAATGTGATTGTGAACCATGTGAAATGGATTCAGATGAATGTTTTGAAAACAAATGTGGACCAGAATGCTGTAATCCTATATCTCCAAGAAACTTCTCTGTATCAAATGCAGTGCCATTTGCAATAGAG…
GCF_002300845	ATGCAAGATTATAAAAAAAATAAAAGAAGAATGATGAATCAGCCAATGTCTACAATGAATGAAGAAGAAGTGTATACAGATGAAATAAATTCAGAAGACATGAGAGGTTTTAAAAAATCACACCATCATAATGGATGTAATACTGATAATAAGTGTGAGTGCCATGATGATTGCAATCCATGCAACCCATGTAAACCTAACCCATGCAATCCATGCAAACCTAATCCATGTGATGACAATTGTGGATGCCATGACAATTGTAAATGTGATTGTGAACCATGTCAAATGGATTCAGATGAATGTTTTGAAAACAAATGTGGACCAGAATGCTGTAATCCTATATCTCCAAGAAACTTCTCTGTATCAAATGCAGTGCCATTTGCAATAGAGGCTAATAGA…
GCF_002300855	ATGCAAGATTATAAAAAAAATAAAAGAAGAATGATAAATCAGCCAATGTCTACAATGAATGAAGAAGAAGTGTATACAGATGAAATAAATTCAGAAGACATGAGAGGTTTTAAAAAATCACACCATCATAATGGATGTAATACTGATAATAAGTGTGAGTGTCATGATGAGTGTAATCCATGTAACCCATGTAATCCATGTAAACCTAACCCATGCAATCCATGCAAACCTAATCCATGTGATGACAATTGTGGATGTCATGACAATTGTAAATGTGATTGTGAACCATGTGAAATGGATTCAGATGAATGTTTTGAAAACAAATGTGGACCAGAATGCTGTAATCCTATATCTCCAAGAAACTTCTCTGTATCAAATGCAGTACCATTTGCAATAGAG…
GCF_002301035	ATGCAAGATTATAAAAAAAATAAAAGAAGAATGATAAATCAGCCAATGTCTACAATGAATGAAGAAGAAGTGTATACAGATGAAATAAATTCAGAAGACATGAGAGGGTTTAAAAAATCACACCATCATAATGGATGTAATACTGATAATAAGTGTGAGTGCCATGATGATTGCAATCCATGCAACCCATGTAATCCATGTAAACCTAACCCATGCAATCCATGCAAACCTAATCCATGTGATGACAATTGTGGATGCCATGACAATTGTAAATGTGATTGTGAACCATGTGAAATGGATTCAGATGAATGTTTTGAAAACAAATGTGGACCAGAATGCTGTAATCCTATATCTCCAAGAAACTTCTCTGTATCAAATGCAGTGCCATTTGCAATAGAG…
GCF_002301125	ATGCAAGATTATAAAAAAAATAAAAGAAGAATGATGAATCAGCCAATGTCTACAATGAATGAAGAAGAAGTGTATACAGATGAAATAAATTCAGAAGACATGAGAGGTTTTAAAAAATCACACCATCATAATGGATGTAATACTGATAATAAGTGTGAGTGCCATGATGATTGCAATCCATGCAACCCATGTAATCCATGTAAACCTAACCCATGCAATCCATGCAAACCTAATCCATGTGATGACAATTGTGGATGCCATGACAATTGTAAATGTGATTGTGAACCATGTGAAATGGATTCAGATGAATGTTTTGAAAACAAATGTGGACCAGAATGCTGTAATCCTATATCTCCAAGAAACTTCTCTGTATCAAATGCAGTGCCATTTGCAATAGAG…
GCF_002301145	ATGCAAGATTATAAAAAAAATAAAAGAAGAATGATGAATCAGCCAATGTCTACAATGAATGAAGAAGAAGTGTATACAGATGAAATAAATTCAGAAGACATGAGAGGTTTTAAAAAATCACACCATCATAATGGATGTAATACTGATAATAAGTGTGAGTGCCATGATGATTGCAATCCATGCAACCCATGTAATCCATGTAAACCTAACCCATGCAATCCATGCAAACCTAATCCATGTGATGACAATTGTGGATGCCATGACAATTGTAAATGTGATTGTGAACCATGTGAAATGGATTCAGATGAATGTTTTGAAAACAAATGTGGACCAGAATGCTGTAATCCTATATCTCCAAGAAACTTCTCTGTATCAAATGCAGTGCCATTTGCAATAGAG…
GCF_002301185	ATGCAAGATTATAAAAAAAATAAAAGAAGAATGATGAATCAGCCAATGTCTACAATGAATGAAGAAGAAGTGTATACAGATGAAATAAATTCAGAAGACATGAGAGGTTTTAAAAAATCACACCATCATAATGGATGTAATACTGATAATAAGTGTGAGTGCCATGATGATTGCAATCCATGCAACCCATGTAATCCATGTAAACCTAACCCATGCAATCCATGCAAACCTAATCCATGTGATGACAATTGTGGATGCCATGACAATTGTAAATGTGATTGTGAACCATGTGAAATGGATTCAGATGAATGTTTTGAAAACAAATGTGGACCAGAATGCTGTAATCCTATATCTCCAAGAAACTTCTCTGTATCAAATGCAGTGCCATTTGCAATAGAG…
GCF_002301085	ATGCAAGATTATAAAAAAAATAAAAGAAGAATGATGAATCAGCCAATGTCTACAATGAATGAAGAAGAAGTGTATACAGATGAAATAAATTCAGAAGACATGAGAGGTTTTAAAAAATCACACCATCATAATGGATGTAATACTGATAATAAGTGTGAGTGCCATGATGATTGCAATCCATGCAACCCATGTAATCCATGTAAACCTAACCCATGCAATCCATGCAAACCTAATCCATGTGATGACAATTGTGGATGCCATGACAATTGTAAATGTGATTGTGAACCATGTGAAATGGATTCAGATGAATGTTTTGAAAACAAATGTGGACCAGAATGCTGTAATCCTATATCTCCAAGAAACTTCTCTGTATCAAATGCAGTGCCATTTGCAATAGAG…
GCF_002301105	ATGCAAGATTATAAAAAAAATAAAAGAAGAATGATGAATCAGCCAATGTCTACAATGAATGAAGAAGAAGTGTATACAGATGAAATAAATTCAGAAGACATGAGAGGTTTTAAAAAATCACACCATCATAATGGATGTAATACTGATAATAAGTGTGAGTGCCATGATGATTGCAATCCATGCAACCCATGTAATCCATGTAAACCTAACCCATGCAATCCATGCAAACCTAATCCATGTGATGACAATTGTGGATGCCATGACAATTGTAAATGTGATTGTGAACCATGTGAAATGGATTCAGATGAATGTTTTGAAAACAAATGTGGACCAGAATGCTGTAATCCTATATCTCCAAGAAACTTCTCTGTATCAAATGCAGTGCCATTTGCAATAGAG…
GCF_002301095	ATGCAAGATTATAAAAAAAATAAAAGAAGAATGATGAATCAGCCAATGTCTACAATGAATGAAGAAGAAGTGTATACAGATGAAATAAATTCAGAAGACATGAGAGGTTTTAAAAAATCACACCATCATAATGGATGTAATACTGATAATAAGTGTGAGTGCCATGATGATTGCAATCCATGCAACCCATGTAATCCATGTAAACCTAACCCATGCAATCCATGCAAACCTAATCCATGTGATGACAATTGTGGATGCCATGACAATTGTAAATGTGATTGTGAACCATGTGAAATGGATTCAGATGAATGTTTTGAAAACAAATGTGGACCAGAATGCTGTAATCCTATATCTCCAAGAAACTTCTCTGTATCAAATGCAGTGCCATTTGCAATAGAG…
GCF_002301235	ATGCAAGATTATAAAAAAAATAAAAGAAGAATGATGAATCAGCCAATGTCTACAATGAATGAAGAAGAAGTGTATACAGATGAAATAAATTCAGAAGACATGAGAGGTTTTAAAAAATCACACCATCATAATGGATGTAATACTGATAATAAGTGTGAGTGCCATGATGATTGCAATCCATGCAACCCATGTAATCCATGTAAACCTAACCCATGCAATCCATGCAAACCTAATCCATGTGATGACAATTGTGGATGCCATGACAATTGTAAATGTGATTGTGAACCATGTGAAATGGATTCAGATGAATGTTTTGAAAACAAATGTGGACCAGAATGCTGTAATCCTATATCTCCAAGAAACTTCTCTGTATCAAATGCAGTGCCATTTGCAATAGAG…
GCF_002301265	ATGCAAGATTATAAAAAAAATAAAAGAAGAATGATGAATCAGCCAATGTCTACAATGAATGAAGAAGAAGTGTATACAGATGAAATAAATTCAGAAGACATGAGAGGTTTTAAAAAATCACACCATCATAATGGATGTAATACTGATAATAAGTGTGAGTGCCATGATGATTGCAATCCATGCAACCCATGTAATCCATGTAAACCTAACCCATGCAATCCATGCAAACCTAATCCATGTGATGACAATTGTGGATGCCATGACAATTGTAAATGTGATTGTGAACCATGTGAAATGGATTCAGATGAATGTTTTGAAAACAAATGTGGACCAGAATGCTGTAATCCTATATCTCCAAGAAACTTCTCTGTATCAAATGCAGTGCCATTTGCAATAGAG…
GCF_002301335	ATGCAAGATTATAAAAAAAATAAAAGAAGAATGATGAATCAGCCAATGTCTACAATGAATGAAGAAGAAGTGTATACAGATGAAATAAATTCAGAAGACATGAGAGGTTTTAAAAAATCACACCATCATAATGGATGTAATACTGATAATAAGTGTGAGTGCCATGATGATTGCAATCCATGCAACCCATGTAATCCATGTAAACCTAACCCATGCAATCCATGCAAACCTAATCCATGTGATGACAATTGTGGATGCCATGACAATTGTAAATGTGATTGTGAACCATGTGAAATGGATTCAGATGAATGTTTTGAAAACAAATGTGGACCAGAATGCTGTAATCCTATATCTCCAAGAAACTTCTCTGTATCAAATGCAGTGCCATTTGCAATAGAG…
GCF_002301325	ATGCAAGATTATAAAAAAAATAAAAGAAGAATGATGAATCAGCCAATGTCTACAATGAATGAAGAAGAAGTGTATACAGATGAAATAAATTCAGAAGACATGAGAGGTTTTAAAAAATCACACCATCATAATGGATGTAATACTGATAATAAGTGTGAGTGCCATGATGATTGCAATCCATGCAACCCATGTAATCCATGTAAACCTAACCCATGCAATCCATGCAAACCTAATCCATGTGATGACAATTGTGGATGCCATGACAATTGTAAATGTGATTGTGAACCATGTGAAATGGATTCAGATGAATGTTTTGAAAACAAATGTGGACCAGAATGCTGTAATCCTATATCTCCAAGAAACTTCTCTGTATCAAATGCAGTGCCATTTGCAATAGAG…
GCF_002301165	ATGCAAGATTATAAAAAAAATAAAAGAAGAATGATGAATCAGCCAATGTCTACAATGAATGAAGAAGAAGTGTATACAGATGAAATAAATTCAGAAGACATGAGAGGGTTTAAAAAATCACACCATCATAATGGATGTAATACTGATAATAAGTGTGAGTGCCATGATGAGTGTAATCCATGTAAACCATGTAAACCTAACCCATGCAATCCATGCAAACCTAATCCATGTGATGACAAATGTGAATGCCATGACAAGTGTAAATGTGATTGTGAACCATGTGAAATGGATTCAGATGAATGTTTTGAAAACAAATGTGGACCAGAATGTTGTAATCCGATATCTCCAAGAAACTTCTCTGTATCAAATGCAGTGCCATTTGCAATAGAGGCTAATAGA…
GCF_002301255	ATGCAAGATTATAAAAAAAATAAAAGAAGAATGATGAATCAGCCAATGTCTACAATGAATGAAGAAGAAGTGTATACAGATGAAATAAATTCAGAAGACATGAGAGGGTTTAAAAAATCACACCATCATAATGGATGTAATACTGATAATAAGTGTGAGTGCCATGATGAGTGTAATCCATGTAAACCATGTAATCCATGTAAACCTAACCCATGCAATCCATGCAAACCTAATCCATGTGATGACAAATGTGAATGCCATGACAAGTGTAAATGTGATTGTGAACCATGTGAAATGGATTCAGATGAATGTTTTGAAAACAAATGTGGACCAGAATGTTGTAATCCGATATCTCCAAGAAACTTCTCTGTATCAAATGCAGTGCCATTTGCAATAGAG…
GCF_002301465	ATGCAAGATTATAAAAAAAATAAAAGAAGAATGATGAATCAGCCAATGTCTACAATGAATGAAGAAGAAGTGTATACAGATGAAATAAATTCAGAAGACATGAGAGGGTTTAAAAAATCACACCATCATAATGGATGTAATACTGATAATAAGTGTGAGTGCCATGATGAGTGTAATCCATGTAAACCATGTAATCCATGTAAACCTAACCCATGCAATCCATGCAAACCTAATCCATGTGATGACAAATGTGAATGCCATGACAAGTGTAAATGTGATTGTGAACCATGTGAAATGGATTCAGATGAATGTTTTGAAAACAAATGTGGACCAGAATGTTGTAATCCGATATCTCCAAGAAACTTCTCTGTATCAAATGCAGTGCCATTTGCAATAGAG…
GCF_002301405	ATGCAAGATTATAAAAAAAATAAAAGAAGAATGATGAATCAGCCAATGTCTACAATGAATGAAGAAGAAGTGTATACAGATGAAATAAATTCAGAAGACATGAGAGGTTTTAAAAAATCACACCATCATAATGGATGTAATACTGATAATAAGTGTGAGTGCCATGATGATTGCAATCCATGCAACCCATGTAATCCATGTAAACCTAACCCATGCAATCCATGCAAACCTAATCCATGTGATGACAATTGTGGATGCCATGACAATTGTAAATGTGATTGTGAACCATGTGAAATGGATTCAGATGAATGTTTTGAAAACAAATGTGGACCAGAATGCTGTAATCCTATATCTCCAAGAAACTTCTCTGTATCAAATGCAGTGCCATTTGCAATAGAG…
GCF_002301245	ATGCAAGATTATAAAAAAAATAAAAGAAGAATGATGAATCAGCCAATGTCTACAATGAATGAAGAAGAAGTGTATACAGATGAAATAAATTCAGAAGACATGAGAGGTTTTAAAAAATCACACCATCATAATGGATGTAATACTGATAATAAGTGTGAGTGCCATGATGATTGCAATCCATGCAACCCATGTAATCCATGTAAACCTAACCCATGCAATCCATGCAAACCTAATCCATGTGATGACAATTGTGGATGCCATGACAATTGTAAATGTGATTGTGAACCATGTGAAATGGATTCAGATGAATGTTTTGAAAACAAATGTGGACCAGAATGCTGTAATCCTATATCTCCAAGAAACTTCTCTGTATCAAATGCAGTGCCATTTGCAATAGAG…
GCF_002301305	ATGCAAGATTATAAAAAAAATAAAAGAAGAATGATGAATCAGCCAATGTCTACAATGAATGAAGAAGAAGTGTATACAGATGAAATAAATTCAGAAGACATGAGAGGTTTTAAAAAATCACACCATCATAATGGATGTAATACTGATAATAAGTGTGAGTGCCATGATGATTGCAATCCATGCAACCCATGTAATCCATGTAAACCTAACCCATGCAATCCATGCAAACCTAATCCATGTGATGACAATTGTGGATGCCATGACAATTGTAAATGTGATTGTGAACCATGTGAAATGGATTCAGATGAATGTTTTGAAAACAAATGTGGACCAGAATGCTGTAATCCTATATCTCCAAGAAACTTCTCTGTATCAAATGCAGTGCCATTTGCAATAGAG…
GCF_002301525	ATGCAAGATTATAAAAAAAATAAAAGAAGAATGATGAATCAGCCAATGTCTACAATGAATGAAGAAGAAGTGTATACAGATGAAATAAATTCAGAAGACATGAGAGGGTTTAAAAAATCACACCATCATAATGGATGTAATACTGATAATAAGTGTGAGTGCCATGATGAGTGTAATCCATGTAAACCATGTAATCCATGTAAACCTAACCCATGCAATCCATGCAAACCTAATCCATGTGATGACAAATGTGAATGCCATGACAAGTGTAAATGTGATTGTGAACCATGTGAAATGGATTCAGATGAATGTTTTGAAAACAAATGTGGACCAGAATGTTGTAATCCGATATCTCCAAGAAACTTCTCTGTATCAAATGCAGTGCCATTTGCAATAGAG…
GCF_002301375	ATGCAAGATTATAAAAAAAATAAAAGAAGAATGATGAATCAGCCAATGTCTACAATGAATGAAGAAGAAGTGTATACAGATGAAATAAATTCAGAAGACATGAGAGGTTTTAAAAAATCACACCATCATAATGGATGTAATACTGATAATAAGTGTGAGTGCCATGATGATTGCAATCCATGCAACCCATGTAATCCATGTAAACCTAACCCATGCAATCCATGCAAACCTAATCCATGTGATGACAATTGTGGATGCCATGACAATTGTAAATGTGATTGTGAACCATGTGAAATGGATTCAGATGAATGTTTTGAAAACAAATGTGGACCAGAATGCTGTAATCCTATATCTCCAAGAAACTTCTCTGTATCAAATGCAGTGCCATTTGCAATAGAG…
GCF_002301455	ATGCAAGATTATAAAAAAAATAAAAGAAGAATGATGAATCAGCCAATGTCTACAATGAATGAAGAAGAAGTGTATACAGATGAAATAAATTCAGAAGACATGAGAGGTTTTAAAAAATCACACCATCATAATGGATGTAATACTGATAATAAGTGTGAGTGCCATGATGATTGCAATCCATGCAACCCATGTAATCCATGTAAACCTAACCCATGCAATCCATGCAAACCTAATCCATGTGATGACAATTGTGGATGCCATGACAATTGTAAATGTGATTGTGAACCATGTGAAATGGATTCAGATGAATGTTTTGAAAACAAATGTGGACCAGAATGCTGTAATCCTATATCTCCAAGAAACTTCTCTGTATCAAATGCAGTGCCATTTGCAATAGAG…
GCF_002301505	ATGCAAGATTATAAAAAAAATAAAAGAAGAATGATGAATCAGCCAATGTCTACAATGAATGAAGAAGAAGTGTATACAGATGAAATAAATTCAGAAGACATGAGAGGTTTTAAAAAATCACACCATCATAATGGATGTAATACTGATAATAAGTGTGAGTGTCATGATGATTGCAATCCATGCAACCCATGTAATCCATGTAAACCTAACCCATGCAATCCATGCAAACCTAATCCATGTGATGACAATTGTGGATGCCATGACAATTGTAAATGTGATTGTGAACCATGTGAAATGGATTCAGATGAATGTTTTGAAAACAAATGTGGACCAGAATGCTGTAATCCTATATCTCCAAGAAACTTCTCTGTATCAAATGCAGTGCCATTTGCAATAGAG…
GCF_002301435	ATGCAAGATTATAAAAAAAATAAAAGAAGAATGATGAATCAGCCAATGTCTACAATGAATGAAGAAGAAGTGTATACAGATGAAATAAATTCAGAAGACATGAGAGGTTTTAAAAAATCACACCATCATAATGGATGTAATACTGATAATAAGTGTGAGTGCCATGATGATTGCAATCCATGCAACCCATGTAATCCATGTAAACCTAACCCATGCAATCCATGCAAACCTAATCCATGTGATGACAATTGTGGATGCCATGACAATTGTAAATGTGATTGTGAACCATGTGAAATGGATTCAGATGAATGTTTTGAAAACAAATGTGGACCAGAATGCTGTAATCCTATATCTCCAAGAAACTTCTCTGTATCAAATGCAGTGCCATTTGCAATAGAG…
GCF_002301555	ATGCAAGATTATAAAAAAAATAAAAGAAGAATGATGAATCAGCCAATGTCTACAATGAATGAAGAAGAAGTGTATACAGATGAAATAAATTCAGAAGACATGAGAGGTTTTAAAAAATCACACCATCATAATGGATGTAATACTGATAATAAGTGTGAGTGCCATGATGATTGCAATCCATGCAACCCATGTAATCCATGTAAACCTAACCCATGCAATCCATGCAAACCTAATCCATGTGATGACAATTGTGGATGCCATGACAATTGTAAATGTGATTGTGAACCATGTGAAATGGATTCAGATGAATGTTTTGAAAACAAATGTGGACCAGAATGCTGTAATCCTATATCTCCAAGAAACTTCTCTGTATCAAATGCAGTGCCATTTGCAATAGAG…
GCF_002301395	ATGCAAGATTATAAAAAAAATAAAAGAAGAATGATGAATCAGCCAATGTCTACAATGAATGAAGAAGAAGTGTATACAGATGAAATAAATTCAGAAGACATGAGAGGTTTTAAAAAATCACACCATCATAATGGATGTAATACTGATAATAAGTGTGAGTGCCATGATGATTGCAATCCATGCAACCCATGTAATCCATGTAAACCTAACCCATGCAATCCATGCAAACCTAATCCATGTGATGACAATTGTGGATGCCATGACAATTGTAAATGTGATTGTGAACCATGTGAAATGGATTCAGATGAATGTTTTGAAAACAAATGTGGACCAGAATGCTGTAATCCTATATCTCCAAGAAACTTCTCTGTATCAAATGCAGTGCCATTTGCAATAGAG…
GCF_002301495	ATGCAAGATTATAAAAAAAATAAAAGAAGAATGATGAATCAGCCAATGTCTACAATGAATGAAGAAGAAGTGTATACAGATGAAATAAATTCAGAAGACATGAGAGGTTTTAAAAAATCACACCATCATAATGGATGTAATACTGATAATAAGTGTGAGTGCCATGATGATTGCAATCCATGCAACCCATGTAATCCATGTAAACCTAACCCATGCAATCCATGCAAACCTAATCCATGTGATGACAATTGTGGATGCCATGACAATTGTAAATGTGATTGTGAACCATGTGAAATGGATTCAGATGAATGTTTTGAAAACAAATGTGGACCAGAATGCTGTAATCCTATATCTCCAAGAAACTTCTCTGTATCAAATGCAGTGCCATTTGCAATAGAG…
GCF_002301575	ATGCAAGATTATAAAAAAAATAAAAGAAGAATGATGAATCAGCCAATGTCTACAATGAATGAAGAAGAAGTGTATACAGATGAAATAAATTCAGAAGACATGAGAGGTTTTAAAAAATCACACCATCATAATGGATGTAATACTGATAATAAGTGTGAGTGCCATGATGATTGCAATCCATGCAACCCATGTAATCCATGTAAACCTAACCCATGCAATCCATGCAAACCTAATCCATGTGATGACAATTGTGGATGCCATGACAATTGTAAATGTGATTGTGAACCATGTGAAATGGATTCAGATGAATGTTTTGAAAACAAATGTGGACCAGAATGCTGTAATCCTATATCTCCAAGAAACTTCTCTGTATCAAATGCAGTGCCATTTGCAATAGAG…
GCF_002301595	ATGCAAGATTATAAAAAAAATAAAAGAAGAATGATGAATCAGCCAATGTCTACAATGAATGAAGAAGAAGTGTATACAGATGAAATAAATTCAGAAGACATGAGAGGTTTTAAAAAATCACACCATCATAATGGATGTAATACTGATAATAAGTGTGAGTGCCATGATGATTGCAATCCATGCAACCCATGTAATCCATGTAAACCTAACCCATGCAATCCATGCAAACCTAATCCATGTGATGACAATTGTGGATGCCATGACAATTGTAAATGTGATTGTGAACCATGTGAAATGGATTCAGATGAATGTTTTGAAAACAAATGTGGACCAGAATGCTGTAATCCTATATCTCCAAGAAACTTCTCTGTATCAAATGCAGTGCCATTTGCAATAGAG…
GCF_002301615	ATGCAAGATTATAAAAAAAATAAAAGAAGAATGATGAATCAGCCAATGTCTACAATGAATGAAGAAGAAGTGTATACAGATGAAATAAATTCAGAAGACATGAGAGGGTTTAAAAAATCACACCATCATAATGGATGTAATACTGATAATAAGTGTGAGTGCCATGATGAGTGTAATCCATGTAAACCATGTAATCCATGTAAACCTAACCCATGCAATCCATGCAAACCTAATCCATGTGATGACAAATGTGAATGCCATGACAAGTGTAAATGTGATTGTGAACCATGTGAAATGGATTCAGATGAATGTTTTGAAAACAAATGTGGACCAGAATGTTGTAATCCGATATCTCCAAGAAACTTCTCTGTATCAAATGCAGTGCCATTTGCAATAGAG…
GCF_002301655	ATGCAAGATTATAAAAAAAATAAAAGAAGAATGATGAATCAGCCAATGTCTACAATGAATGAAGAAGAAGTGTATACAGATGAAATAAATTCAGAAGACATGAGAGGTTTTAAAAAATCACACCATCATAATGGATGTAATACTGATAATAAGTGTGAGTGCCATGATGATTGCAATCCATGCAACCCATGTAATCCATGTAAACCTAACCCATGCAATCCATGCAAACCTAATCCATGTGATGACAATTGTGGATGCCATGACAATTGTAAATGTGATTGTGAACCATGTGAAATGGATTCAGATGAATGTTTTGAAAACAAATGTGGACCAGAATGCTGTAATCCTATATCTCCAAGAAACTTCTCTGTATCAAATGCAGTGCCATTTGCAATAGAG…
GCF_002301635	ATGCAAGATTATAAAAAAAATAAAAGAAGAATGATGAATCAGCCAATGTCTACAATGAATGAAGAAGAAGTGTATACAGATGAAATAAATTCAGAAGACATGAGAGGTTTTAAAAAATCACACCATCATAATGGATGTAATACTGATAATAAGTGTGAGTGCCATGATGATTGCAATCCATGCAACCCATGTAATCCATGTAAACCTAACCCATGCAATCCATGCAAACCTAATCCATGTGATGACAATTGTGGATGCCATGACAATTGTAAATGTGATTGTGAACCATGTGAAATGGATTCAGATGAATGTTTTGAAAACAAATGTGGACCAGAATGCTGTAATCCTATATCTCCAAGAAACTTCTCTGTATCAAATGCAGTGCCATTTGCAATAGAG…
GCF_002301695	ATGCAAGATTATAAAAAAAATAAAAGAAGAATGACAAATCAGCCAATGCCTACAATGAATGAAGAAGAAGTGTATACAGAGGAAATAAATTCAGAAGATATGAGAGGGTTTAAAAAATCACATCATCATAATGAATGTAATACTGATAATAAATGTGATTGTCATGATGATTGCAAACCATGTAATCCATGTAAACCTAATCCATGTAACCCATGTAAACCTAATCCATGCAACCCATGCAAACCTAATCCATGTGATGACAATTGTGGATGCCATGACCATTGTAAATGTGATTGTGAACCATGTGAAATGGATTCAGATGAATGTTTTGAAAACAAATGTGGACCAGAATGCTGTAATCCTATATCTCCAAGAAACTTCTCTGTATCAAATGCAGTG…
GCF_002301675	ATGCAAGATTATAAAAAAAATAAAAGAAGAATGATGAATCAGCCAATGTCTACAATGAATGAAGAAGAAGTGTATACAGATGAAATAAATTCAGAAGACATGAGAGGTTTTAAAAAATCACACCATCATAATGGATGTAATACTGATAATAAGTGTGAGTGCCATGATGATTGCAATCCATGCAACCCATGTAATCCATGTAAACCTAACCCATGCAATCCATGCAAACCTAATCCATGTGATGACAATTGTGGATGCCATGACAATTGTAAATGTGATTGTGAACCATGTGAAATGGATTCAGATGAATGTTTTGAAAACAAATGTGGACCAGAATGCTGTAATCCTATATCTCCAAGAAACTTCTCTGTATCAAATGCAGTGCCATTTGCAATAGAG…
GCF_002301765	ATGCAAGATTATAAAAAAAATAAAAGAAGAATGATGAATCAGCCAATGTCTACAATGAATGAAGAAGAAGTGTATACAGATGAAATAAATTCAGAAGACATGAGAGGTTTTAAAAAATCACACCATCATAATGGATGTAATACTGATAATAAGTGTGAGTGCCATGATGATTGCAATCCATGCAACCCATGTAATCCATGTAAACCTAACCCATGCAATCCATGCAAACCTAATCCATGTGATGACAATTGTGGATGCCATGACAATTGTAAATGTGATTGTGAACCATGTGAAATGGATTCAGATGAATGTTTTGAAAACAAATGTGGACCAGAATGCTGTAATCCTATATCTCCAAGAAACTTCTCTGTATCAAATGCAGTGCCATTTGCAATAGAG…
GCF_002301785	ATGCAAGATTATAAAAAAAATAAAAGAAGAATGATGAATCAGCCAATGTCTACAATGAATGAAGAAGAAGTGTATACAGATGAAATAAATTCAGAAGACATGAGAGGTTTTAAAAAATCACACCATCATAATGGATGTAATACTGATAATAAGTGTGAGTGCCATGATGATTGCAATCCATGCAACCCATGTAATCCATGTAAACCTAACCCATGCAATCCATGCAAACCTAATCCATGTGATGACAATTGTGGATGCCATGACAATTGTAAATGTGATTGTGAACCATGTGAAATGGATTCAGATGAATGTTTTGAAAACAAATGTGGACCAGAATGCTGTAATCCTATATCTCCAAGAAACTTCTCTGTATCAAATGCAGTGCCATTTGCAATAGAG…
GCF_002301845	ATGCAAGATTATAAAAAAAATAAAAGAAGAATGATGAATCAGCCAATGTCTACAATGAATGAAGAAGAAGTGTATACAGATGAAATAAATTCAGAAGACATGAGAGGTTTTAAAAAATCACACCATCATAATGGATGTAATACTGATAATAAGTGTGAGTGCCATGATGATTGCAATCCATGCAACCCATGTAATCCATGTAAACCTAACCCATGCAATCCATGCAAACCTAATCCATGTGATGACAATTGTGGATGCCATGACAATTGTAAATGTGATTGTGAACCATGTGAAATGGATTCAGATGAATGTTTTGAAAACAAATGTGGACCAGAATGCTGTAATCCTATATCTCCAAGAAACTTCTCTGTATCAAATGCAGTGCCATTTGCAATAGAG…
GCF_002301895	ATGCAAGATTATAAAAAAAATAAAAGAAGAATGATGAATCAGCCAATGTCTACAATGAATGAAGAAGAAGTGTATACAGATGAAATAAATTCAGAAGACATGAGAGGTTTTAAAAAATCACACCATCATAATGGATGTAATACTGATAATAAGTGTGAGTGCCATGATGATTGCAATCCATGCAACCCATGTAATCCATGTAAACCTAACCCATGCAATCCATGCAAACCTAATCCATGTGATGACAATTGTGGATGCCATGACAATTGTAAATGTGATTGTGAACCATGTGAAATGGATTCAGATGAATGTTTTGAAAACAAATGTGGACCAGAATGCTGTAATCCTATATCTCCAAGAAACTTCTCTGTATCAAATGCAGTGCCATTTGCAATAGAG…
GCF_002301705	ATGCAAGATTATAAAAAAAATAAAAGAAGAATGATGAATCAGCCAATGTCTACAATGAATGAAGAAGAAGTGTATACAGATGAAATAAATTCAGAAGACATGAGAGGTTTTAAAAAATCACACCATCATAATGGATGTAATACTGATAATAAGTGTGAGTGCCATGATGATTGCAATCCATGCAACCCATGTAATCCATGTAAACCTAACCCATGCAATCCATGCAAACCTAATCCATGTGATGACAATTGTGGATGCCATGACAATTGTAAATGTGATTGTGAACCATGTGAAATGGATTCAGATGAATGTTTTGAAAACAAATGTGGACCAGAATGCTGTAATCCTATATCTCCAAGAAACTTCTCTGTATCAAATGCAGTGCCATTTGCAATAGAG…
GCF_002301715	ATGCAAGATTATAAAAAAAATAAAAGAAGAATGATGAATCAGCCAATGTCTACAATGAATGAAGAAGAAGTGTATACAGATGAAATAAATTCAGAAGACATGAGAGGGTTTAAAAAATCACACCATCATAATGGATGTAATACTGATAATAAGTGTGAGTGCCATGATGAGTGTAATCCATGTAAACCATGTAATCCATGTAAACCTAACCCATGCAATCCATGCAAACCTAATCCATGTGATGACAAATGTGAATGCCATGACAAGTGTAAATGTGATTGTGAACCATGTGAAATGGATTCAGATGAATGTTTTGAAAACAAATGTGGACCAGAATGTTGTAATCCGATATCTCCAAGAAACTTCTCTGTATCAAATGCAGTGCCATTTGCAATAGAG…
GCF_002301835	ATGCAAGATTATAAAAAAAATAAAAGAAGAATGATGAATCAGCCAATGTCTACAATGAATGAAGAAGAAGTGTATACAGATGAAATAAATTCAGAAGACATGAGAGGTTTTAAAAAATCACACCATCATAATGGATGTAATACTGATAATAAGTGTGAGTGCCATGATGATTGCAATCCATGCAACCCATGTAATCCATGTAAACCTAACCCATGCAATCCATGCAAACCTAATCCATGTGATGACAATTGTGGATGCCATGACAATTGTAAATGTGATTGTGAACCATGTGAAATGGATTCAGATGAATGTTTTGAAAACAAATGTGGACCAGAATGCTGTAATCCTATATCTCCAAGAAACTTCTCTGTATCAAATGCAGTGCCATTTGCAATAGAG…
GCF_002301805	ATGCAAGATTATAAAAAAAATAAAAGAAGAATGATGAATCAGCCAATGTCTACAATGAATGAAGAAGAAGTGTATACAGATGAAATAAATTCAGAAGACATGAGAGGTTTTAAAAAATCACACCATCATAATGGATGTAATACTGATAATAAGTGTGAGTGCCATGATGATTGCAATCCATGCAACCCATGTAATCCATGTAAACCTAACCCATGCAATCCATGCAAACCTAATCCATGTGATGACAATTGTGGATGCCATGACAATTGTAAATGTGATTGTGAACCATGTGAAATGGATTCAGATGAATGTTTTGAAAACAAATGTGGACCAGAATGCTGTAATCCTATATCTCCAAGAAACTTCTCTGTATCAAATGCAGTGCCATTTGCAATAGAG…
GCF_002301735	ATGCAAGATTATAAAAAAAATAAAAGAAGAATGATGAATCAGCCAATGTCTACAATGAATGAAGAAGAAGTGTATACAGATGAAATAAATTCAGAAGACATGAGAGGTTTTAAAAAATCACACCATCATAATGGATGTAATACTGATAATAAGTGTGAGTGCCATGATGATTGCAATCCATGCAACCCATGTAAACCTAACCCATGCAATCCATGCAAACCTAATCCATGTGATGACAATTGTGGATGCCATGACAATTGTAAATGTGATTGTGAACCATGTCAAATGGATTCAGATGAATGTTTTGAAAACAAATGTGGACCAGAATGCTGTAATCCTATATCTCCAAGAAACTTCTCTGTATCAAATGCAGTGCCATTTGCAATAGAGGCTAATAGA…
GCF_002301925	ATGCAAGATTATAAAAAAAATAAAAGAAGAATGATGAATCAGCCAATGTCTACAATGAATGAAGAAGAAGTGTATACAGATGAAATAAATTCAGAAGACATGAGAGGTTTTAAAAAATCACACCATCATAATGGATGTAATACTGATAATAAGTGTGAGTGCCATGATGATTGCAATCCATGCAACCCATGTAATCCATGTAAACCTAACCCATGCAATCCATGCAAACCTAATCCATGTGATGACAATTGTGGATGCCATGACAATTGTAAATGTGATTGTGAACCATGTGAAATGGATTCAGATGAATGTTTTGAAAACAAATGTGGACCAGAATGCTGTAATCCTATATCTCCAAGAAACTTCTCTGTATCAAATGCAGTGCCATTTGCAATAGAG…
GCF_002301945	ATGCAAGATTATAAAAAAAATAAAAGAAGAATGATGAATCAGCCAATGTCTACAATGAATGAAGAAGAAGTGTATACAGATGAAATAAATTCAGAAGACATGAGAGGGTTTAAAAAATCACACCATCATAATGGATGTAATACTGATAATAAGTGTGAGTGCCATGATGAGTGTAATCCATGTAACCCATGTAATCCATGTAAACCTAACCCATGCAATCCATGCAAACCTAATCCATGTGATGACAAATGTGAATGCCATGACAAGTGTAAATGTGATTGTGAACCATGTGAAATGGATTCAGATGAATGTTTTGAAAACAAATGTGGACCAGAATGTTGTAATCCGATATCTCCAAGAAACTTCTCTGTATCAAATGCAGTGCCATTTGCAATAGAG…
GCF_002301985	ATGCAAGATTATAAAAAAAATAAAAGAAGAATGATGAATCAGCCAATGTCTACAATGAATGAAGAAGAAGTGTATACAGATGAAATAAATTCAGAAGACATGAGAGGTTTTAAAAAATCACACCATCATAATGGATGTAATACTGATAATAAGTGTGAGTGCCATGATGATTGCAATCCATGCAACCCATGTAATCCATGTAAACCTAACCCATGCAATCCATGCAAACCTAATCCATGTGATGACAATTGTGGATGCCATGACAATTGTAAATGTGATTGTGAACCATGTGAAATGGATTCAGATGAATGTTTTGAAAACAAATGTGGACCAGAATGCTGTAATCCTATATCTCCAAGAAACTTCTCTGTATCAAATGCAGTGCCATTTGCAATAGAG…
GCF_002301905	ATGCAAGATTATAAAAAAAATAAAAGAAGAATGATGAATCAGCCAATGTCTACAATGAATGAAGAAGAAGTGTATACAGATGAAATAAATTCAGAAGACATGAGAGGTTTTAAAAAATCACACCATCATAATGGATGTAATACTGATAATAAGTGTGAGTGCCATGATGATTGCAATCCATGCAACCCATGTAATCCATGTAAACCTAACCCATGCAATCCATGCAAACCTAATCCATGTGATGACAATTGTGGATGCCATGACAATTGTAAATGTGATTGTGAACCATGTGAAATGGATTCAGATGAATGTTTTGAAAACAAATGTGGACCAGAATGCTGTAATCCTATATCTCCAAGAAACTTCTCTGTATCAAATGCAGTGCCATTTGCAATAGAG…
GCF_002301855	ATGCAAGATTATAAAAAAAATAAAAGAAGAATGATGAATCAGCCAATGTCTACAATGAATGAAGAAGAAGTGTATACAGATGAAATAAATTCAGAAGACATGAGAGGTTTTAAAAAATCACACCATCATAATGGATGTAATACTGATAATAAGTGTGAGTGCCATGATGATTGCAATCCATGCAACCCATGTAATCCATGTAAACCTAACCCATGCAATCCATGCAAACCTAATCCATGTGATGACAATTGTGGATGCCATGACAATTGTAAATGTGATTGTGAACCATGTGAAATGGATTCAGATGAATGTTTTGAAAACAAATGTGGACCAGAATGCTGTAATCCTATATCTCCAAGAAACTTCTCTGTATCAAATGCAGTGCCATTTGCAATAGAG…
GCF_002302055	ATGCAAGATTATAAAAAAAATAAAAGAAGAATGATGAATCAGCCAATGTCTACAATGAATGAAGAAGAAGTGTATACAGATGAAATAAATTCAGAAGACATGAGAGGTTTTAAAAAATCACACCATCATAATGGATGTAATACTGATAATAAGTGTGAGTGCCATGATGATTGCAATCCATGCAACCCATGTAATCCATGTAAACCTAACCCATGCAATCCATGCAAACCTAATCCATGTGATGACAATTGTGGATGCCATGACAATTGTAAATGTGATTGTGAACCATGTGAAATGGATTCAGATGAATGTTTTGAAAACAAATGTGGACCAGAATGCTGTAATCCTATATCTCCAAGAAACTTCTCTGTATCAAATGCAGTGCCATTTGCAATAGAG…
GCF_002302125	ATGCAAGATTATAAAAAAAATAAAAGAAGAATGATGAATCAGCCAATGTCTACAATGAATGAAGAAGAAGTGTATACAGATGAAATAAATTCAGAAGACATGAGAGGTTTTAAAAAATCACACCATCATAATGGATGTAATACTGATAATAAGTGTGAGTGCCATGATGATTGCAATCCATGCAACCCATGTAATCCATGTAAACCTAACCCATGCAATCCATGCAAACCTAATCCATGTGATGACAATTGTGGATGCCATGACAATTGTAAATGTGATTGTGAACCATGTGAAATGGATTCAGATGAATGTTTTGAAAACAAATGTGGACCAGAATGCTGTAATCCTATATCTCCAAGAAACTTCTCTGTATCAAATGCAGTGCCATTTGCAATAGAG…
GCF_002302005	ATGCAAGATTATAAAAAAAATAAAAGAAGAATGATGAATCAGCCAATGTCTACAATGAATGAAGAAGAAGTGTATACAGATGAAATAAATTCAGAAGACATGAGAGGTTTTAAAAAATCACACCATCATAATGGATGTAATACTGATAATAAGTGTGAGTGCCATGATGATTGCAATCCATGCAACCCATGTAATCCATGTAAACCTAACCCATGCAATCCATGCAAACCTAATCCATGTGATGACAATTGTGGATGCCATGACAATTGTAAATGTGATTGTGAACCATGTGAAATGGATTCAGATGAATGTTTTGAAAACAAATGTGGACCAGAATGCTGTAATCCTATATCTCCAAGAAACTTCTCTGTATCAAATGCAGTGCCATTTGCAATAGAG…
GCF_002301975	ATGCAAGATTATAAAAAAAATAAAAGAAGAATGATGAATCAGCCAATGTCTACAATGAATGAAGAAGAAGTGTATACAGATGAAATAAATTCAGAAGACATGAGAGGTTTTAAAAAATCACACCATCATAATGGATGTAATACTGATAATAAGTGTGAGTGCCATGATGATTGCAATCCATGCAACCCATGTAATCCATGTAAACCTAACCCATGCAATCCATGCAAACCTAATCCATGTGATGACAATTGTGGATGCCATGACAATTGTAAATGTGATTGTGAACCATGTGAAATGGATTCAGATGAATGTTTTGAAAACAAATGTGGACCAGAATGCTGTAATCCTATATCTCCAAGAAACTTCTCTGTATCAAATGCAGTGCCATTTGCAATAGAG…
GCF_002302075	ATGCAAGATTATAAAAAAAATAAAAGAAGAATGATGAATCAGCCAATGTCTACAATGAATGAAGAAGAAGTGTATACAGATGAAATAAATTCAGAAGACATGAGAGGTTTTAAAAAATCACACCATCATAATGGATGTAATACTGATAATAAGTGTGAGTGCCATGATGATTGCAATCCATGCAACCCATGTAATCCATGTAAACCTAACCCATGCAATCCATGCAAACCTAATCCATGTGATGACAATTGTGGATGCCATGACAATTGTAAATGTGATTGTGAACCATGTGAAATGGATTCAGATGAATGTTTTGAAAACAAATGTGGACCAGAATGCTGTAATCCTATATCTCCAAGAAACTTCTCTGTATCAAATGCAGTGCCATTTGCAATAGAG…
GCF_002302265	ATGCAAGATTATAAAAAAAATAAAAGAAGAATGATGAATCAGCCAATGTCTACAATGAATGAAGAAGAAGTGTATACAGATGAAATAAATTCAGAAGACATGAGAGGTTTTAAAAAATCACACCATCATAATGGATGTAATACTGATAATAAGTGTGAGTGCCATGATGATTGCAATCCATGCAACCCATGTAATCCATGTAAACCTAACCCATGCAATCCATGCAAACCTAATCCATGTGATGACAATTGTGGATGCCATGACAATTGTAAATGTGATTGTGAACCATGTGAAATGGATTCAGATGAATGTTTTGAAAACAAATGTGGACCAGAATGCTGTAATCCTATATCTCCAAGAAACTTCTCTGTATCAAATGCAGTGCCATTTGCAATAGAG…
GCF_002302115	ATGCAAGATTATAAAAAAAATAAAAGAAGAATGATGAATCAGCCAATGTCTACAATGAATGAAGAAGAAGTGTATACAGATGAAATAAATTCAGAAGACATGAGAGGTTTTAAAAAATCACACCATCATAATGGATGTAATACTGATAATAAGTGTGAGTGCCATGATGATTGCAATCCATGCAACCCATGTAATCCATGTAAACCTAACCCATGCAATCCATGCAAACCTAATCCATGTGATGACAATTGTGGATGCCATGACAATTGTAAATGTGATTGTGAACCATGTCAAATGGATTCAGATGAATGTTTTGAAAACAAATGTGGACCAGAATGCTGTAATCCTATATCTCCAAGAAACTTCTCTGTATCAAATGCAGTGCCATTTGCAATAGAG…
GCF_002302225	ATGCAAGATTATAAAAAAAATAAAAGAAGAATGATGAATCAGCCAATGTCTACAATGAATGAAGAAGAAGTGTATACAGATGAAATAAATTCAGAAGACATGAGAGGTTTTAAAAAATCACACCATCATAATGGATGTAATACTGATAATAAGTGTGAGTGCCATGATGATTGCAATCCATGCAACCCATGTAATCCATGTAAACCTAACCCATGCAATCCATGCAAACCTAATCCATGTGATGACAATTGTGGATGCCATGACAATTGTAAATGTGATTGTGAACCATGTGAAATGGATTCAGATGAATGTTTTGAAAACAAATGTGGACCAGAATGCTGTAATCCTATATCTCCAAGAAACTTCTCTGTATCAAATGCAGTGCCATTTGCAATAGAG…
GCF_002302745	ATGCAAGATTATAAAAAAAATAAAAGAAGAATGATGAATCAGCCAATGTCTACAATGAATGAAGAAGAAGTGTATACAGATGAAATAAATTCAGAAGACATGAGAGGTTTTAAAAAATCACACCATCATAATGGATGTAATACTGATAATAAGTGTGAGTGCCATGATGATTGCAATCCATGCAACCCATGTAATCCATGTAAACCTAACCCATGCAATCCATGCAAACCTAATCCATGTGATGACAATTGTGGATGCCATGACAATTGTAAATGTGATTGTGAACCATGTGAAATGGATTCAGATGAATGTTTTGAAAACAAATGTGGACCAGAATGCTGTAATCCTATATCTCCAAGAAACTTCTCTGTATCAAATGCAGTGCCATTTGCAATAGAG…
GCF_002302245	ATGCAAGATTATAAAAAAAATAAAAGAAGAATGATGAATCAGCCAATGTCTACAATGAATGAAGAAGAAGTGTATACAGATGAAATAAATTCAGAAGACATGAGAGGTTTTAAAAAATCACACCATCATAATGGATGTAATACTGATAATAAGTGTGAGTGCCATGATGATTGCAATCCATGCAACCCATGTAATCCATGTAAACCTAACCCATGCAATCCATGCAAACCTAATCCATGTGATGACAATTGTGGATGCCATGACAATTGTAAATGTGATTGTGAACCATGTGAAATGGATTCAGATGAATGTTTTGAAAACAAATGTGGACCAGAATGCTGTAATCCTATATCTCCAAGAAACTTCTCTGTATCAAATGCAGTGCCATTTGCAATAGAG…
GCF_002302085	ATGCAAGATTATAAAAAAAATAAAAGAAGAATGATGAATCAGCCAATGTCTACAATGAATGAAGAAGAAGTGTATACAGATGAAATAAATTCAGAAGACATGAGAGGTTTTAAAAAATCACACCATCATAATGGATGTAATACTGATAATAAGTGTGAGTGCCATGATGATTGCAATCCATGCAACCCATGTAATCCATGTAAACCTAACCCATGCAATCCATGCAAACCTAATCCATGTGATGACAATTGTGGATGCCATGACAATTGTAAATGTGATTGTGAACCATGTGAAATGGATTCAGATGAATGTTTTGAAAACAAATGTGGACCAGAATGCTGTAATCCTATATCTCCAAGAAACTTCTCTGTATCAAATGCAGTGCCATTTGCAATAGAG…
GCF_002302305	ATGCAAGATTATAAAAAAAATAAAAGAAGAATGATGAATCAGCCAATGTCTACAATGAATGAAGAAGAAGTGTATACAGATGAAATAAATTCAGAAGACATGAGAGGTTTTAAAAAATCACACCATCATAATGGATGTAATACTGATAATAAGTGTGAGTGCCATGATGATTGCAATCCATGCAACCCATGTAATCCATGTAAACCTAACCCATGCAATCCATGCAAACCTAATCCATGTGATGACAATTGTGGATGCCATGACAATTGTAAATGTGATTGTGAACCATGTGAAATGGATTCAGATGAATGTTTTGAAAACAAATGTGGACCAGAATGCTGTAATCCTATATCTCCAAGAAACTTCTCTGTATCAAATGCAGTGCCATTTGCAATAGAG…
GCF_002302465	ATGCAAGATTATAAAAAAAATAAAAGAAGAATGATGAATCAGCCAATGTCTACAATGAATGAAGAAGAAGTGTATACAGATGAAATAAATTCAGAAGACATGAGAGGTTTTAAAAAATCACACCATCATAATGGATGTAATACTGATAATAAGTGTGAGTGCCATGATGATTGCAATCCATGCAACCCATGTAATCCATGTAAACCTAACCCATGCAATCCATGCAAACCTAATCCATGTGATGACAATTGTGGATGCCATGACAATTGTAAATGTGATTGTGAACCATGTGAAATGGATTCAGATGAATGTTTTGAAAACAAATGTGGACCAGAATGCTGTAATCCTATATCTCCAAGAAACTTCTCTGTATCAAATGCAGTGCCATTTGCAATAGAG…
GCF_002302285	ATGCAAGATTATAAAAAAAATAAAAGAAGAATGATGAATCAGCCAATGTCTACAATGAATGAAGAAGAAGTGTATACAGATGAAATAAATTCAGAAGACATGAGAGGGTTTAAAAAATCACACCATCATAATGGATGTAATACTGATAATAAGTGTGAGTGCCATGATGAGTGTAATCCATGCAACCCATGTAATCCATGTAAACCTAACCCATGCAATCCATGCAAACCTAATCCATGTGATGACAATTGTGGATGCCATGACAATTGTAAATGTGATTGTGAACCATGTGAAATGGATTCAGATGAATGTTTTGAAAACAAATGTGGACCAGAATGCTGTAATCCTATATCTCCAAGAAACTTCTCTGTATCAAATGCAGTGCCATTTGCAATAGAG…
GCF_002302165	ATGCAAGATTATAAAAAAAATAAAAGAAGAATGATGAATCAGCCAATGTCTACAATGAATGAAGAAGAAGTGTATACAGATGAAATAAATTCAGAAGACATGAGAGGTTTTAAAAAATCACACCATCATAATGGATGTAATACTGATAATAAGTGTGAGTGCCATGATGATTGCAATCCATGCAACCCATGTAATCCATGTAAACCTAACCCATGCAATCCATGCAAACCTAATCCATGTGATGACAATTGTGGATGCCATGACAATTGTAAATGTGATTGTGAACCATGTGAAATGGATTCAGATGAATGTTTTGAAAACAAATGTGGACCAGAATGCTGTAATCCTATATCTCCAAGAAACTTCTCTGTATCAAATGCAGTGCCATTTGCAATAGAG…
GCF_002302585	ATGCAAGATTATAAAAAAAATAAAAGAAGAATGATGAATCAGCCAATGTCTACAATGAATGAAGAAGAAGTGTATACAGATGAAATAAATTCAGAAGACATGAGAGGTTTTAAAAAATCACACCATCATAATGGATGTAATACTGATAATAAGTGTGAGTGCCATGATGATTGCAATCCATGCAACCCATGTAATCCATGTAAACCTAACCCATGCAATCCATGCAAACCTAATCCATGTGATGACAATTGTGGATGCCATGACAATTGTAAATGTGATTGTGAACCATGTGAAATGGATTCAGATGAATGTTTTGAAAACAAATGTGGACCAGAATGCTGTAATCCTATATCTCCAAGAAACTTCTCTGTATCAAATGCAGTGCCATTTGCAATAGAG…
GCF_002302145	ATGCAAGATTATAAAAAAAATAAAAGAAGAATGATGAATCAGCCAATGTCTACAATGAATGAAGAAGAAGTGTATACAGATGAAATAAATTCAGAAGACATGAGAGGTTTTAAAAAATCACACCATCATAATGGATGTAATACTGATAATAAGTGTGAGTGCCATGATGATTGCAATCCATGCAACCCATGTAATCCATGTAAACCTAACCCATGCAATCCATGCAAACCTAATCCATGTGATGACAATTGTGGATGCCATGACAATTGTAAATGTGATTGTGAACCATGTGAAATGGATTCAGATGAATGTTTTGAAAACAAATGTGGACCAGAATGCTGTAATCCTATATCTCCAAGAAACTTCTCTGTATCAAATGCAGTGCCATTTGCAATAGAG…
GCF_002302185	ATGCAAGATTATAAAAAAAATAAAAGAAGAATGATGAATCAGCCAATGTCTACAATGAATGAAGAAGAAGTGTATACAGATGAAATAAATTCAGAAGACATGAGAGGTTTTAAAAAATCACACCATCATAATGGATGTAATACTGATAATAAGTGTGAGTGCCATGATGATTGCAATCCATGCAACCCATGTAATCCATGTAAACCTAACCCATGCAATCCATGCAAACCTAATCCATGTGATGACAATTGTGGATGCCATGACAATTGTAAATGTGATTGTGAACCATGTGAAATGGATTCAGATGAATGTTTTGAAAACAAATGTGGACCAGAATGCTGTAATCCTATATCTCCAAGAAACTTCTCTGTATCAAATGCAGTGCCATTTGCAATAGAG…
GCF_002302685	ATGCAAGATTATAAAAAAAATAAAAGAAGAATGACAAATCAGCCAATGCCTACAATGAATGAAGAAGAAGTGTATACAGAGGAAATAAATTCAGAAGATATGAGAGGGTTTAAAAAATCACATCATCATAATGAATGTAATACTGATAATAAATGTGATTGTCATGATGATTGCAAACCATGTAATCCATGTAAACCTAATCCATGTAACCCATGTAAACCTAATCCATGCAACCCATGCAAACCTAATCCATGTGATGACAATTGTGGATGCCATGACCATTGTAAATGTGATTGTGAACCATGTGAAATGGATTCAGATGAATGTTTTGAAAACAAATGTGGACCAGAATGCTGTAATCCTATATCTCCAAGAAACTTCTCTGTATCAAATGCAGTG…
GCF_002302065	ATGCAAGATTATAAAAAAAATAAAAGAAGAATGATGAATCAGCCAATGTCTACAATGAATGAAGAAGAAGTGTATACAGATGAAATAAATTCAGAAGACATGAGAGGTTTTAAAAAATCACACCATCATAATGGATGTAATACTGATAATAAGTGTGAGTGCCATGATGATTGCAATCCATGCAACCCATGTAATCCATGTAAACCTAACCCATGCAATCCATGCAAACCTAATCCATGTGATGACAATTGTGGATGCCATGACAATTGTAAATGTGATTGTGAACCATGTGAAATGGATTCAGATGAATGTTTTGAAAACAAATGTGGACCAGAATGCTGTAATCCTATATCTCCAAGAAACTTCTCTGTATCAAATGCAGTGCCATTTGCAATAGAG…
GCF_002302205	ATGCAAGATTATAAAAAAAATAAAAGAAGAATGATGAATCAGCCAATGTCTACAATGAATGAAGAAGAAGTGTATACAGATGAAATAAATTCAGAAGACATGAGAGGTTTTAAAAAATCACACCATCATAATGGATGTAATACTGATAATAAGTGTGAGTGCCATGATGATTGCAATCCATGCAACCCATGTAATCCATGTAAACCTAACCCATGCAATCCATGCAAACCTAATCCATGTGATGACAATTGTGGATGCCATGACAATTGTAAATGTGATTGTGAACCATGTGAAATGGATTCAGATGAATGTTTTGAAAACAAATGTGGACCAGAATGCTGTAATCCTATATCTCCAAGAAACTTCTCTGTATCAAATGCAGTGCCATTTGCAATAGAG…
GCF_002302725	ATGCAAGATTATAAAAAAAATAAAAGAAGAATGATGAATCAGCCAATGTCTACAATGAATGAAGAAGAAGTGTATACAGATGAAATAAATTCAGAAGACATGAGAGGTTTTAAAAAATCACACCATCATAATGGATGTAATACTGATAATAAGTGTGAGTGCCATGATGATTGCAATCCATGCAACCCATGTAATCCATGTAAACCTAACCCATGCAATCCATGCAAACCTAATCCATGTGATGACAATTGTGGATGCCATGACAATTGTAAATGTGATTGTGAACCATGTGAAATGGATTCAGATGAATGTTTTGAAAACAAATGTGGACCAGAATGCTGTAATCCTATATCTCCAAGAAACTTCTCTGTATCAAATGCAGTGCCATTTGCAATAGAG…
GCF_002302795	ATGCAAGATTATAAAAAAAATAAAAGAAGAATGATGAATCAGCCAATGTCTACAATGAATGAAGAAGAAGTGTATACAGATGAAATAAATTCAGAAGACATGAGAGGTTTTAAAAAATCACACCATCATAATGGATGTAATACTGATAATAAGTGTGAGTGCCATGATGATTGCAATCCATGCAACCCATGTAATCCATGTAAACCTAACCCATGCAATCCATGCAAACCTAATCCATGTGATGACAATTGTGGATGCCATGACAATTGTAAATGTGATTGTGAACCATGTGAAATGGATTCAGATGAATGTTTTGAAAACAAATGTGGACCAGAATGCTGTAATCCTATATCTCCAAGAAACTTCTCTGTATCAAATGCAGTGCCATTTGCAATAGAG…
GCF_002302805	ATGCAAGATTATAAAAAAAATAAAAGAAGAATGATGAATCAGCCAATGTCTACAATGAATGAAGAAGAAGTGTATACAGATGAAATAAATTCAGAAGACATGAGAGGTTTTAAAAAATCACACCATCATAATGGATGTAATACTGATAATAAGTGTGAGTGCCATGATGATTGCAATCCATGCAACCCATGTAATCCATGTAAACCTAACCCATGCAATCCATGCAAACCTAATCCATGTGATGACAATTGTGGATGCCATGACAATTGTAAATGTGATTGTGAACCATGTGAAATGGATTCAGATGAATGTTTTGAAAACAAATGTGGACCAGAATGCTGTAATCCTATATCTCCAAGAAACTTCTCTGTATCAAATGCAGTGCCATTTGCAATAGAG…
GCF_002302755	ATGCAAGATTATAAAAAAAATAAAAGAAGAATGATGAATCAGCCAATGTCTACAATGAATGAAGAAGAAGTGTATACAGATGAAATAAATTCAGAAGACATGAGAGGTTTTAAAAAATCACACCATCATAATGGATGTAATACTGATAATAAGTGTGAGTGCCATGATGATTGCAATCCATGCAACCCATGTAATCCATGTAAACCTAACCCATGCAATCCATGCAAACCTAATCCATGTGATGACAATTGTGGATGCCATGACAATTGTAAATGTGATTGTGAACCATGTGAAATGGATTCAGATGAATGTTTTGAAAACAAATGTGGACCAGAATGCTGTAATCCTATATCTCCAAGAAACTTCTCTGTATCAAATGCAGTGCCATTTGCAATAGAG…
GCF_002302765	ATGCAAGATTATAAAAAAAATAAAAGAAGAATGATGAATCAGCCAATGTCTACAATGAATGAAGAAGAAGTGTATACAGATGAAATAAATTCAGAAGACATGAGAGGGTTTAAAAAATCACACCATCATAATGGATGTAATACTGATAATAAGTGTGAGTGCCATGATGAGTGTAATCCATGTAACCCATGTAATCCATGTAAACCTAACCCATGCAATCCATGCAAACCTAATCCATGTGATGACAAATGTGAATGCCATGACAAGTGTAAATGTGATTGTGAACCATGTGAAATGGATTCAGATGAATGTTTTGAAAACAAATGTGGACCAGAATGTTGTAATCCGATATCTCCAAGAAACTTCTCTGTATCAAATGCAGTGCCATTTGCAATAGAG…
GCF_002302905	ATGCAAGATTATAAAAAAAATAAAAGAAGAATGATGAATCAGCCAATGTCTACAATGAATGAAGAAGAAGTGTATACAGATGAAATAAATTCAGAAGACATGAGAGGTTTTAAAAAATCACACCATCATAATGGATGTAATACTGATAATAAGTGTGAGTGCCATGATGATTGCAATCCATGCAACCCATGTAATCCATGTAAACCTAACCCATGCAATCCATGCAAACCTAATCCATGTGATGACAATTGTGGATGCCATGACAATTGTAAATGTGATTGTGAACCATGTGAAATGGATTCAGATGAATGTTTTGAAAACAAATGTGGACCAGAATGCTGTAATCCTATATCTCCAAGAAACTTCTCTGTATCAAATGCAGTGCCATTTGCAATAGAG…
GCF_002302845	ATGCAAGATTATAAAAAAAATAAAAGAAGAATGATAAATCAGCCAATGTCTACAATGAATGAAGAAGAAGTGTATACAGATGAAATAAATTCAGAAGACATGAGAGGGTTTAAAAAATCACACCATCATAATGGATGTAATACTGATAATAAGTGTGAGTGTCATGATGAGTGTAATCCATGTAACCCATGTAATCCATGTAAACCTAACCCATGCAATCCATGCAAACCTAATCCATGTGATGACAATTGTGGATGTCATGACAATTGTAAATGTGATTGTGAACCATGTGAAATGGATTCAGATGAATGTTTTGAAAACAAATGTGGACCAGAATGCTGTAATCCTATATCTCCAAGAAACTTCTCTGTATCAAATGCAGTACCATTTGCAATAGAG…
GCF_002302885	ATGCAAGATTATAAAAAAAATAAAAGAAGAATGATGAATCAGCCAATGTCTACAATGAATGAAGAAGAAGTGTATACAGATGAAATAAATTCAGAAGACATGAGAGGTTTTAAAAAATCACACCATCATAATGGATGTAATACTGATAATAAGTGTGAGTGCCATGATGATTGCAATCCATGCAACCCATGTAATCCATGTAAACCTAACCCATGCAATCCATGCAAACCTAATCCATGTGATGACAATTGTGGATGCCATGACAATTGTAAATGTGATTGTGAACCATGTGAAATGGATTCAGATGAATGTTTTGAAAACAAATGTGGACCAGAATGCTGTAATCCTATATCTCCAAGAAACTTCTCTGTATCAAATGCAGTGCCATTTGCAATAGAG…
GCF_002302835	ATGCAAGATTATAAAAAAAATAAAAGAAGAATGATGAATCAGCCAATGTCTACAATGAATGAAGAAGAAGTGTATACAGATGAAATAAATTCAGAAGACATGAGAGGTTTTAAAAAATCACACCATCATAATGGATGTAATACTGATAATAAGTGTGAGTGCCATGATGATTGCAATCCATGCAACCCATGTAATCCATGTAAACCTAACCCATGCAATCCATGCAAACCTAATCCATGTGATGACAATTGTGGATGCCATGACAATTGTAAATGTGATTGTGAACCATGTCAAATGGATTCAGATGAATGTTTTGAAAACAAATGTGGACCAGAATGCTGTAATCCTATATCTCCAAGAAACTTCTCTGTATCAAATGCAGTGCCATTTGCAATAGAG…
GCF_002302865	ATGCAAGATTATAAAAAAAATAAAAGAAGAATGATGAATCAGCCAATGTCTACAATGAATGAAGAAGAAGTGTATACAGATGAAATAAATTCAGAAGACATGAGAGGGTTTAAAAAATCACACCATCATAATGGATGTAATACTGATAATAAGTGTGAGTGCCATGATGAGTGTAATCCATGCAACCCATGTAATCCATGTAAACCTAACCCATGCAATCCATGCAAACCTAATCCATGTGATGACAATTGTGGATGCCATGACAATTGTAAATGTGATTGTGAACCATGTGAAATGGATTCAGATGAATGTTTTGAAAACAAATGTGGACCAGAATGCTGTAATCCTATATCTCCAAGAAACTTCTCTGTATCAAATGCAGTGCCATTTGCAATAGAG…
GCF_002302985	ATGCAAGATTATAAAAAAAATAAAAGAAGAATGATGAATCAGCCAATGTCTACAATGAATGAAGAAGAAGTGTATACAGATGAAATAAATTCAGAAGACATGAGAGGTTTTAAAAAATCACACCATCATAATGGATGTAATACTGATAATAAGTGTGAGTGCCATGATGATTGCAATCCATGCAACCCATGTAATCCATGTAAACCTAACCCATGCAATCCATGCAAACCTAATCCATGTGATGACAATTGTGGATGCCATGACAATTGTAAATGTGATTGTGAACCATGTGAAATGGATTCAGATGAATGTTTTGAAAACAAATGTGGACCAGAATGCTGTAATCCTATATCTCCAAGAAACTTCTCTGTATCAAATGCAGTGCCATTTGCAATAGAG…
GCF_002303025	ATGCAAGATTATAAAAAAAATAAAAGAAGAATGATGAATCAGCCAATGTCTACAATGAATGAAGAAGAAGTGTATACAGATGAAATAAATTCAGAAGACATGAGAGGTTTTAAAAAATCACACCATCATAATGGATGTAATACTGATAATAAGTGTGAGTGCCATGATGATTGCAATCCATGCAACCCATGTAATCCATGTAAACCTAACCCATGCAATCCATGCAAACCTAATCCATGTGATGACAATTGTGGATGCCATGACAATTGTAAATGTGATTGTGAACCATGTGAAATGGATTCAGATGAATGTTTTGAAAACAAATGTGGACCAGAATGCTGTAATCCTATATCTCCAAGAAACTTCTCTGTATCAAATGCAGTGCCATTTGCAATAGAG…
GCF_002302945	ATGCAAGATTATAAAAAAAATAAAAGAAGAATGATGAATCAGCCAATGTCTACAATGAATGAAGAAGAAGTGTATACAGATGAAATAAATTCAGAAGACATGAGAGGTTTTAAAAAATCACACCATCATAATGGATGTAATACTGATAATAAGTGTGAGTGCCATGATGATTGCAATCCATGCAACCCATGTAATCCATGTAAACCTAACCCATGCAATCCATGCAAACCTAATCCATGTGATGACAATTGTGGATGCCATGACAATTGTAAATGTGATTGTGAACCATGTGAAATGGATTCAGATGAATGTTTTGAAAACAAATGTGGACCAGAATGCTGTAATCCTATATCTCCAAGAAACTTCTCTGTATCAAATGCAGTGCCATTTGCAATAGAG…
GCF_002302925	ATGCAAGATTATAAAAAAAATAAAAGAAGAATGATGAATCAGCCAATGTCTACAATGAATGAAGAAGAAGTGTATACAGATGAAATAAATTCAGAAGACATGAGAGGTTTTAAAAAATCACACCATCATAATGGATGTAATACTGATAATAAGTGTGAGTGCCATGATGATTGCAATCCATGCAACCCATGTAATCCATGTAAACCTAACCCATGCAATCCATGCAAACCTAATCCATGTGATGACAATTGTGGATGCCATGACAATTGTAAATGTGATTGTGAACCATGTGAAATGGATTCAGATGAATGTTTTGAAAACAAATGTGGACCAGAATGCTGTAATCCTATATCTCCAAGAAACTTCTCTGTATCAAATGCAGTGCCATTTGCAATAGAG…
GCF_002303005	ATGCAAGATTATAAAAAAAATAAAAGAAGAATGATGAATCAGCCAATGTCTACAATGAATGAAGAAGAAGTGTATACAGATGAAATAAATTCAGAAGACATGAGAGGTTTTAAAAAATCACACCATCATAATGGATGTAATACTGATAATAAGTGTGAGTGCCATGATGATTGCAATCCATGCAACCCATGTAATCCATGTAAACCTAACCCATGCAATCCATGCAAACCTAATCCATGTGATGACAATTGTGGATGCCATGACAATTGTAAATGTGATTGTGAACCATGTGAAATGGATTCAGATGAATGTTTTGAAAACAAATGTGGACCAGAATGCTGTAATCCTATATCTCCAAGAAACTTCTCTGTATCAAATGCAGTGCCATTTGCAATAGAG…
GCF_002303075	ATGCAAGATTATAAAAAAAATAAAAGAAGAATGATGAATCAGCCAATGTCTACAATGAATGAAGAAGAAGTGTATACAGATGAAATAAATTCAGAAGACATGAGAGGTTTTAAAAAATCACACCATCATAATGGATGTAATACTGATAATAAGTGTGAGTGCCATGATGATTGCAATCCATGCAACCCATGTAATCCATGTAAACCTAACCCATGCAATCCATGCAAACCTAATCCATGTGATGACAATTGTGGATGCCATGACAATTGTAAATGTGATTGTGAACCATGTGAAATGGATTCAGATGAATGTTTTGAAAACAAATGTGGACCAGAATGCTGTAATCCTATATCTCCAAGAAACTTCTCTGTATCAAATGCAGTGCCATTTGCAATAGAG…
GCF_002303045	ATGCAAGATTATAAAAAAAATAAAAGAAGAATGATGAATCAGCCAATGTCTACAATGAATGAAGAAGAAGTGTATACAGATGAAATAAATTCAGAAGACATGAGAGGTTTTAAAAAATCACACCATCATAATGGATGTAATACTGATAATAAGTGTGAGTGCCATGATGATTGCAATCCATGCAACCCATGTAATCCATGTAAACCTAACCCATGCAATCCATGCAAACCTAATCCATGTGATGACAATTGTGGATGCCATGACAATTGTAAATGTGATTGTGAACCATGTGAAATGGATTCAGATGAATGTTTTGAAAACAAATGTGGACCAGAATGCTGTAATCCTATATCTCCAAGAAACTTCTCTGTATCAAATGCAGTGCCATTTGCAATAGAG…
GCF_002303225	ATGCAAGATTATAAAAAAAATAAAAGAAGAATGATGAATCAGCCAATGTCTACAATGAATGAAGAAGAAGTGTATACAGATGAAATAAATTCAGAAGACATGAGAGGTTTTAAAAAATCACACCATCATAATGGATGTAATACTGATAATAAGTGTGAGTGCCATGATGATTGCAATCCATGCAACCCATGTAATCCATGTAAACCTAACCCATGCAATCCATGCAAACCTAATCCATGTGATGACAATTGTGGATGCCATGACAATTGTAAATGTGATTGTGAACCATGTGAAATGGATTCAGATGAATGTTTTGAAAACAAATGTGGACCAGAATGCTGTAATCCTATATCTCCAAGAAACTTCTCTGTATCAAATGCAGTGCCATTTGCAATAGAG…
GCF_002303155	ATGCAAGATTATAAAAAAAATAAAAGAAGAATGATGAATCAGCCAATGTCTACAATGAATGAAGAAGAAGTGTATACAGATGAAATAAATTCAGAAGACATGAGAGGTTTTAAAAAATCACACCATCATAATGGATGTAATACTGATAATAAGTGTGAGTGCCATGATGATTGCAATCCATGCAACCCATGTAATCCATGTAAACCTAACCCATGCAATCCATGCAAACCTAATCCATGTGATGACAATTGTGGATGCCATGACAATTGTAAATGTGATTGTGAACCATGTGAAATGGATTCAGATGAATGTTTTGAAAACAAATGTGGACCAGAATGCTGTAATCCTATATCTCCAAGAAACTTCTCTGTATCAAATGCAGTGCCATTTGCAATAGAG…
GCF_002303085	ATGCAAGATTATAAAAAAAATAAAAGAAGAATGATGAATCAGCCAATGTCTACAATGAATGAAGAAGAAGTGTATACAGATGAAATAAATTCAGAAGACATGAGAGGTTTTAAAAAATCACACCATCATAATGGATGTAATACTGATAATAAGTGTGAGTGCCATGATGATTGCAATCCATGCAACCCATGTAATCCATGTAAACCTAACCCATGCAATCCATGCAAACCTAATCCATGTGATGACAATTGTGGATGCCATGACAATTGTAAATGTGATTGTGAACCATGTGAAATGGATTCAGATGAATGTTTTGAAAACAAATGTGGACCAGAATGCTGTAATCCTATATCTCCAAGAAACTTCTCTGTATCAAATGCAGTGCCATTTGCAATAGAG…
GCF_002303305	ATGCAAGATTATAAAAAAAATAAAAGAAGAATGACAAATCAGCCAATGCCTACAATGAATGAAGAAGAAGTGTATACAGAGGAAATAAATTCAGAAGATATGAGAGGGTTTAAAAAATCACATCATCATAATGAATGTAATACTGATAATAAATGTGATTGTCATGATGATTGCAAACCATGTAATCCATGTAAACCTAATCCATGTAACCCATGTAAACCTAATCCATGCAACCCATGCAAACCTAATCCATGTGATGACAATTGTGGATGCCATGACCATTGTAAATGTGATTGTGAACCATGTGAAATGGATTCAGATGAATGTTTTGAAAACAAATGTGGACCAGAATGCTGTAATCCTATATCTCCAAGAAACTTCTCTGTATCAAATGCAGTG…
GCF_002303165	ATGCAAGATTATAAAAAAAATAAAAGAAGAATGATGAATCAGCCAATGTCTACAATGAATGAAGAAGAAGTGTATACAGATGAAATAAATTCAGAAGACATGAGAGGGTTTAAAAAATCACACCATCATAATGGATGTAATACTGATAATAAGTGTGAGTGCCATGATGAGTGTAATCCATGTAACCCATGTAATCCATGTAAACCTAACCCATGCAATCCATGCAAACCTAATCCATGTGATGACAAATGTGAATGCCATGACAAGTGTAAATGTGATTGTGAACCATGTGAAATGGATTCAGATGAATGTTTTGAAAACAAATGTGGACCAGAATGTTGTAATCCGATATCTCCAAGAAACTTCTCTGTATCAAATGCAGTGCCATTTGCAATAGAG…
GCF_002303185	ATGCAAGATTATAAAAAAAATAAAAGAAGAATGATGAATCAGCCAATGTCTACAATGAATGAAGAAGAAGTGTATACAGATGAAATAAATTCAGAAGACATGAGAGGTTTTAAAAAATCACACCATCATAATGGATGTAATACTGATAATAAGTGTGAGTGCCATGATGATTGCAATCCATGCAACCCATGTAATCCATGTAAACCTAACCCATGCAATCCATGCAAACCTAATCCATGTGATGACAATTGTGGATGCCATGACAATTGTAAATGTGATTGTGAACCATGTGAAATGGATTCAGATGAATGTTTTGAAAACAAATGTGGACCAGAATGCTGTAATCCTATATCTCCAAGAAACTTCTCTGTATCAAATGCAGTGCCATTTGCAATAGAG…
GCF_002303105	ATGCAAGATTATAAAAAAAATAAAAGAAGAATGATGAATCAGCCAATGTCTACAATGAATGAAGAAGAAGTGTATACAGATGAAATAAATTCAGAAGACATGAGAGGGTTTAAAAAATCACACCATCATAATGGATGTAATACTGATAATAAGTGTGAGTGCCATGATGAGTGTAATCCATGTAAACCATGTAATCCATGTAAACCTAACCCATGCAATCCATGCAAACCTAATCCATGTGATGACAAATGTGAATGCCATGACAAGTGTAAATGTGATTGTGAACCATGTGAAATGGATTCAGATGAATGTTTTGAAAACAAATGTGGACCAGAATGTTGTAATCCGATATCTCCAAGAAACTTCTCTGTATCAAATGCAGTGCCATTTGCAATAGAG…
GCF_002303245	ATGCAAGATTATAAAAAAAATAAAAGAAGAATGATGAATCAGCCAATGTCTACAATGAATGAAGAAGAAGTGTATACAGATGAAATAAATTCAGAAGACATGAGAGGTTTTAAAAAATCACACCATCATAATGGATGTAATACTGATAATAAGTGTGAGTGCCATGATGATTGCAATCCATGCAACCCATGTAATCCATGTAAACCTAACCCATGCAATCCATGCAAACCTAATCCATGTGATGACAATTGTGGATGCCATGACAATTGTAAATGTGATTGTGAACCATGTGAAATGGATTCAGATGAATGTTTTGAAAACAAATGTGGACCAGAATGCTGTAATCCTATATCTCCAAGAAACTTCTCTGTATCAAATGCAGTGCCATTTGCAATAGAG…
GCF_002303215	ATGCAAGATTATAAAAAAAATAAAAGAAGAATGATGAATCAGCCAATGTCTACAATGAATGAAGAAGAAGTGTATACAGATGAAATAAATTCAGAAGACATGAGAGGTTTTAAAAAATCACACCATCATAATGGATGTAATACTGATAATAAGTGTGAGTGCCATGATGATTGCAATCCATGCAACCCATGTAATCCATGTAAACCTAACCCATGCAATCCATGCAAACCTAATCCATGTGATGACAATTGTGGATGCCATGACAATTGTAAATGTGATTGTGAACCATGTGAAATGGATTCAGATGAATGTTTTGAAAACAAATGTGGACCAGAATGCTGTAATCCTATATCTCCAAGAAACTTCTCTGTATCAAATGCAGTGCCATTTGCAATAGAG…
GCF_002303365	ATGCAAGATTATAAAAAAAATAAAAGAAGAATGATGAATCAGCCAATGTCTACAATGAATGAAGAAGAAGTGTATACAGATGAAATAAATTCAGAAGACATGAGAGGTTTTAAAAAATCACACCATCATAATGGATGTAATACTGATAATAAGTGTGAGTGCCATGATGATTGCAATCCATGCAACCCATGTAATCCATGTAAACCTAACCCATGCAATCCATGCAAACCTAATCCATGTGATGACAATTGTGGATGCCATGACAATTGTAAATGTGATTGTGAACCATGTGAAATGGATTCAGATGAATGTTTTGAAAACAAATGTGGACCAGAATGCTGTAATCCTATATCTCCAAGAAACTTCTCTGTATCAAATGCAGTGCCATTTGCAATAGAG…
GCF_002303125	ATGCAAGATTATAAAAAAAATAAAAGAAGAATGATGAATCAGCCAATGTCTACAATGAATGAAGAAGAAGTGTATACAGATGAAATAAATTCAGAAGACATGAGAGGTTTTAAAAAATCACACCATCATAATGGATGTAATACTGATAATAAGTGTGAGTGCCATGATGATTGCAATCCATGCAACCCATGTAATCCATGTAAACCTAACCCATGCAATCCATGCAAACCTAATCCATGTGATGACAATTGTGGATGCCATGACAATTGTAAATGTGATTGTGAACCATGTGAAATGGATTCAGATGAATGTTTTGAAAACAAATGTGGACCAGAATGCTGTAATCCTATATCTCCAAGAAACTTCTCTGTATCAAATGCAGTGCCATTTGCAATAGAG…
GCF_002303325	ATGCAAGATTATAAAAAAAATAAAAGAAGAATGATGAATCAGCCAATGTCTACAATGAATGAAGAAGAAGTGTATACAGATGAAATAAATTCAGAAGACATGAGAGGTTTTAAAAAATCACACCATCATAATGGATGTAATACTGATAATAAGTGTGAGTGCCATGATGATTGCAATCCATGCAACCCATGTAATCCATGTAAACCTAACCCATGCAATCCATGCAAACCTAATCCATGTGATGACAATTGTGGATGCCATGACAATTGTAAATGTGATTGTGAACCATGTGAAATGGATTCAGATGAATGTTTTGAAAACAAATGTGGACCAGAATGCTGTAATCCTATATCTCCAAGAAACTTCTCTGTATCAAATGCAGTGCCATTTGCAATAGAG…
GCF_002303465	ATGCAAGATTATAAAAAAAATAAAAGAAGAATGATGAATCAGCCAATGTCTACAATGAATGAAGAAGAAGTGTATACAGATGAAATAAATTCAGAAGACATGAGAGGTTTTAAAAAATCACACCATCATAATGGATGTAATACTGATAATAAGTGTGAGTGCCATGATGATTGCAATCCATGCAACCCATGTAATCCATGTAAACCTAACCCATGCAATACATGCAAACCTAATCCATGTGATGACAATTGTGGATGCCATGACAATTGTAAATGTGATTGTGAACCATGTGAAATGGATTCAGATGAATGTTTTGAAAACAAATGTGGACCAGAATGCTGTAATCCTATATCTCCAAGAAACTTCTCTGTATCAAATGCAGTGCCATTTGCAATAGAG…
GCF_002303345	ATGCAAGATTATAAAAAAAATAAAAGAAGAATGATGAATCAGCCAATGTCTACAATGAATGAAGAAGAAGTGTATACAGATGAAATAAATTCAGAAGACATGAGAGGTTTTAAAAAATCACACCATCATAATGGATGTAATACTGATAATAAGTGTGAGTGCCATGATGATTGCAATCCATGCAACCCATGTAATCCATGTAAACCTAACCCATGCAATCCATGCAAACCTAATCCATGTGATGACAATTGTGGATGCCATGACAATTGTAAATGTGATTGTGAACCATGTGAAATGGATTCAGATGAATGTTTTGAAAACAAATGTGGACCAGAATGCTGTAATCCTATATCTCCAAGAAACTTCTCTGTATCAAATGCAGTGCCATTTGCAATAGAG…
GCF_002303485	ATGCAAGATTATAAAAAAAATAAAAGAAGAATGATGAATCAGCCAATGTCTACAATGAATGAAGAAGAAGTGTATACAGATGAAATAAATTCAGAAGACATGAGAGGTTTTAAAAAATCACACCATCATAATGGATGTAATACTGATAATAAGTGTGAGTGCCATGATGATTGCAATCCATGCAACCCATGTAATCCATGTAAACCTAACCCATGCAATCCATGCAAACCTAATCCATGTGATGACAATTGTGGATGCCATGACAATTGTAAATGTGATTGTGAACCATGTGAAATGGATTCAGATGAATGTTTTGAAAACAAATGTGGACCAGAATGCTGTAATCCTATATCTCCAAGAAACTTCTCTGTATCAAATGCAGTGCCATTTGCAATAGAG…
GCF_002303445	ATGCAAGATTATAAAAAAAATAAAAGAAGAATGATGAATCAGCCAATGTCTACAATGAATGAAGAAGAAGTGTATACAGATGAAATAAATTCAGAAGACATGAGAGGTTTTAAAAAATCACACCATCATAATGGATGTAATACTGATAATAAGTGTGAGTGCCATGATGATTGCAATCCATGCAACCCATGTAATCCATGTAAACCTAACCCATGCAATCCATGCAAACCTAATCCATGTGATGACAATTGTGGATGCCATGACAATTGTAAATGTGATTGTGAACCATGTCAAATGGATTCAGATGAATGTTTTGAAAACAAATGTGGACCAGAATGCTGTAATCCTATATCTCCAAGAAACTTCTCTGTATCAAATGCAGTGCCATTTGCAATAGAG…
GCF_002303425	ATGCAAGATTATAAAAAAAATAAAAGAAGAATGACAAATCAGCCAATGCCTACAATGAATGAAGAAGAAGTGTATACAGAGGAAATAAATTCAGAAGATATGAGAGGGTTTAAAAAATCACATCATCATAATGAATGTAATACTGATAATAAATGTGATTGTCATGATGATTGCAAACCATGTAATCCATGTAAACCTAATCCATGTAACCCATGTAAACCTAATCCATGCAACCCATGCAAACCTAATCCATGTGATGACAATTGTGGATGCCATGACCATTGTAAATGTGATTGTGAACCATGTGAAATGGATTCAGATGAATGTTTTGAAAACAAATGTGGACCAGAATGCTGTAATCCTATATCTCCAAGAAACTTCTCTGTATCAAATGCAGTG…
GCF_002303415	ATGCAAGATTATAAAAAAAATAAAAGAAGAATGATGAATCAGCCAATGTCTACAATGAATGAAGAAGAAGTGTATACAGATGAAATAAATTCAGAAGACATGAGAGGTTTTAAAAAATCACACCATCATAATGGATGTAATACTGATAATAAGTGTGAGTGCCATGATGATTGCAATCCATGCAACCCATGTAATCCATGTAAACCTAACCCATGCAATCCATGCAAACCTAATCCATGTGATGACAATTGTGGATGCCATGACAATTGTAAATGTGATTGTGAACCATGTGAAATGGATTCAGATGAATGTTTTGAAAACAAATGTGGACCAGAATGCTGTAATCCTATATCTCCAAGAAACTTCTCTGTATCAAATGCAGTGCCATTTGCAATAGAG…
GCF_002303505	ATGCAAGATTATAAAAAAAATAAAAGAAGAATGATGAATCAGCCAATGTCTACAATGAATGAAGAAGAAGTGTATACAGATGAAATAAATTCAGAAGACATGAGAGGTTTTAAAAAATCACACCATCATAATGGATGTAATACTGATAATAAGTGTGAGTGCCATGATGATTGCAATCCATGCAACCCATGTAATCCATGTAAACCTAACCCATGCAATCCATGCAAACCTAATCCATGTGATGACAATTGTGGATGCCATGACAATTGTAAATGTGATTGTGAACCATGTGAAATGGATTCAGATGAATGTTTTGAAAACAAATGTGGACCAGAATGCTGTAATCCTATATCTCCAAGAAACTTCTCTGTATCAAATGCAGTGCCATTTGCAATAGAG…
GCF_002304245	ATGCAAGATTATAAAAAAAATAAAAGAAGAATGATGAATCAGCCAATGTCTACAATGAATGAAGAAGAAGTGTATACAGATGAAATAAATTCAGAAGACATGAGAGGTTTTAAAAAATCACACCATCATAATGGATGTAATACTGATAATAAGTGTGAGTGCCATGATGATTGCAATCCATGCAACCCATGTAATCCATGTAAACCTAACCCATGCAATCCATGCAAACCTAATCCATGTGATGACAATTGTGGATGCCATGACAATTGTAAATGTGATTGTGAACCATGTGAAATGGATTCAGATGAATGTTTTGAAAACAAATGTGGACCAGAATGCTGTAATCCTATATCTCCAAGAAACTTCTCTGTATCAAATGCAGTGCCATTTGCAATAGAG…
GCF_002303605	ATGCAAGATTATAAAAAAAATAAAAGAAGAATGATGAATCAGCCAATGTCTACAATGAATGAAGAAGAAGTGTATACAGATGAAATAAATTCAGAAGACATGAGAGGTTTTAAAAAATCACACCATCATAATGGATGTAATACTGATAATAAGTGTGAGTGCCATGATGATTGCAATCCATGCAACCCATGTAATCCATGTAAACCTAACCCATGCAATCCATGCAAACCTAATCCATGTGATGACAATTGTGGATGCCATGACAATTGTAAATGTGATTGTGAACCATGTGAAATGGATTCAGATGAATGTTTTGAAAACAAATGTGGACCAGAATGCTGTAATCCTATATCTCCAAGAAACTTCTCTGTATCAAATGCAGTGCCATTTGCAATAGAG…
GCF_002303545	ATGCAAGATTATAAAAAAAATAAAAGAAGAATGATGAATCAGCCAATGTCTACAATGAATGAAGAAGAAGTGTATACAGATGAAATAAATTCAGAAGACATGAGAGGTTTTAAAAAATCACACCATCATAATGGATGTAATACTGATAATAAGTGTGAGTGCCATGATGATTGCAATCCATGCAACCCATGTAATCCATGTAAACCTAACCCATGCAATCCATGCAAACCTAATCCATGTGATGACAATTGTGGATGCCATGACAATTGTAAATGTGATTGTGAACCATGTGAAATGGATTCAGATGAATGTTTTGAAAACAAATGTGGACCAGAATGCTGTAATCCTATATCTCCAAGAAACTTCTCTGTATCAAATGCAGTGCCATTTGCAATAGAG…
GCF_002303585	ATGCAAGATTATAAAAAAAATAAAAGAAGAATGATGAATCAGCCAATGTCTACAATGAATGAAGAAGAAGTGTATACAGATGAAATAAATTCAGAAGACATGAGAGGTTTTAAAAAATCACACCATCATAATGGATGTAATACTGATAATAAGTGTGAGTGCCATGATGATTGCAATCCATGCAACCCATGTAATCCATGTAAACCTAACCCATGCAATCCATGCAAACCTAATCCATGTGATGACAATTGTGGATGCCATGACAATTGTAAATGTGATTGTGAACCATGTGAAATGGATTCAGATGAATGTTTTGAAAACAAATGTGGACCAGAATGCTGTAATCCTATATCTCCAAGAAACTTCTCTGTATCAAATGCAGTGCCATTTGCAATAGAG…
GCF_002303655	ATGCAAGATTATAAAAAAAATAAAAGAAGAATGATGAATCAGCCAATGTCTACAATGAATGAAGAAGAAGTGTATACAGATGAAATAAATTCAGAAGACATGAGAGGTTTTAAAAAATCACACCATCATAATGGATGTAATACTGATAATAAGTGTGAGTGCCATGATGATTGCAATCCATGCAACCCATGTAATCCATGTAAACCTAACCCATGCAATCCATGCAAACCTAATCCATGTGATGACAATTGTGGATGCCATGACAATTGTAAATGTGATTGTGAACCATGTGAAATGGATTCAGATGAATGTTTTGAAAACAAATGTGGACCAGAATGCTGTAATCCTATATCTCCAAGAAACTTCTCTGTATCAAATGCAGTGCCATTTGCAATAGAG…
GCF_002303525	ATGCAAGATTATAAAAAAAATAAAAGAAGAATGATGAATCAGCCAATGTCTACAATGAATGAAGAAGAAGTGTATACAGATGAAATAAATTCAGAAGACATGAGAGGTTTTAAAAAATCACACCATCATAATGGATGTAATACTGATAATAAGTGTGAGTGCCATGATGATTGCAATCCATGCAACCCATGTAATCCATGTAAACCTAACCCATGCAATCCATGCAAACCTAATCCATGTGATGACAATTGTGGATGCCATGACAATTGTAAATGTGATTGTGAACCATGTGAAATGGATTCAGATGAATGTTTTGAAAACAAATGTGGACCAGAATGCTGTAATCCTATATCTCCAAGAAACTTCTCTGTATCAAATGCAGTGCCATTTGCAATAGAG…
GCF_002303635	ATGCAAGATTATAAAAAAAATAAAAGAAGAATGATGAATCAGCCAATGTCTACAATGAATGAAGAAGAAGTGTATACAGATGAAATAAATTCAGAAGACATGAGAGGTTTTAAAAAATCACACCATCATAATGGATGTAATACTGATAATAAGTGTGAGTGCCATGATGATTGCAATCCATGCAACCCATGTAATCCATGTAAACCTAACCCATGCAATCCATGCAAACCTAATCCATGTGATGACAATTGTGGATGCCATGACAATTGTAAATGTGATTGTGAACCATGTGAAATGGATTCAGATGAATGTTTTGAAAACAAATGTGGACCAGAATGCTGTAATCCTATATCTCCAAGAAACTTCTCTGTATCAAATGCAGTGCCATTTGCAATAGAG…
GCF_002304255	ATGCAAGATTATAAAAAAAATAAAAGAAGAATGATGAATCAGCCAATGTCTACAATGAATGAAGAAGAAGTGTATACAGATGAAATAAATTCAGAAGACATGAGAGGTTTTAAAAAATCACACCATCATAATGGATGTAATACTGATAATAAGTGTGAGTGCCATGATGATTGCAATCCATGCAACCCATGTAATCCATGTAAACCTAACCCATGCAATCCATGCAAACCTAATCCATGTGATGACAATTGTGGATGCCATGACAATTGTAAATGTGATTGTGAACCATGTGAAATGGATTCAGATGAATGTTTTGAAAACAAATGTGGACCAGAATGCTGTAATCCTATATCTCCAAGAAACTTCTCTGTATCAAATGCAGTGCCATTTGCAATAGAG…
GCF_002303715	ATGCAAGATTATAAAAAAAATAAAAGAAGAATGATGAATCAGCCAATGTCTACAATGAATGAAGAAGAAGTGTATACAGATGAAATAAATTCAGAAGACATGAGAGGTTTTAAAAAATCACACCATCATAATGGATGTAATACTGATAATAAGTGTGAGTGCCATGATGATTGCAATCCATGCAACCCATGTAATCCATGTAAACCTAACCCATGCAATCCATGCAAACCTAATCCATGTGATGACAATTGTGGATGCCATGACAATTGTAAATGTGATTGTGAACCATGTGAAATGGATTCAGATGAATGTTTTGAAAACAAATGTGGACCAGAATGCTGTAATCCTATATCTCCAAGAAACTTCTCTGTATCAAATGCAGTGCCATTTGCAATAGAG…
GCF_002303695	ATGCAAGATTATAAAAAAAATAAAAGAAGAATGATGAATCAGCCAATGTCTACAATGAATGAAGAAGAAGTGTATACAGATGAAATAAATTCAGAAGACATGAGAGGTTTTAAAAAATCACACCATCATAATGGATGTAATACTGATAATAAGTGTGAGTGCCATGATGATTGCAATCCATGCAACCCATGTAATCCATGTAAACCTAACCCATGCAATCCATGCAAACCTAATCCATGTGATGACAATTGTGGATGCCATGACAATTGTAAATGTGATTGTGAACCATGTGAAATGGATTCAGATGAATGTTTTGAAAACAAATGTGGACCAGAATGCTGTAATCCTATATCTCCAAGAAACTTCTCTGTATCAAATGCAGTGCCATTTGCAATAGAG…
GCF_002412385	ATGCAAGATTATAAAAAAAATAAAAGAAGAATGACAAATCAGCCAATGCCTACAATGAATGAAGAAGAAGTGTATACAGAGGAAATAAATTCAGAAGATATGAGAGGGTTTAAAAAATCACATCATCATAATGAATGTAATACTGATAATAAATGTGATTGTCATGATGATTGCAAACCATGTAATCCATGTAAACCTAATCCATGTAACCCATGTAAACCTAATCCATGCAACCCATGCAAACCTAATCCATGTGATGACAATTGTGGATGCCATGACCATTGTAAATGTGATTGTGAACCATGTGAAATGGATTCAGATGAATGTTTTGAAAACAAATGTGGACCAGAATGCTGTAATCCTATATCTCCAAGAAACTTCTCTGTATCAAATGCAGTG…
GCF_002303675	ATGCAAGATTATAAAAAAAATAAAAGAAGAATGATGAATCAGCCAATGTCTACAATGAATGAAGAAGAAGTGTATACAGATGAAATAAATTCAGAAGACATGAGAGGTTTTAAAAAATCACACCATCATAATGGATGTAATACTGATAATAAGTGTGAGTGCCATGATGATTGCAATCCATGCAACCCATGTAATCCATGTAAACCTAACCCATGCAATCCATGCAAACCTAATCCATGTGATGACAATTGTGGATGCCATGACAATTGTAAATGTGATTGTGAACCATGTGAAATGGATTCAGATGAATGTTTTGAAAACAAATGTGGACCAGAATGCTGTAATCCTATATCTCCAAGAAACTTCTCTGTATCAAATGCAGTGCCATTTGCAATAGAG…
GCF_002304585	ATGCAAGATTATAAAAAAAATAAAAGAAGAATGATGAATCAGCCAATGTCTACAATGAATGAAGAAGAAGTGTATACAGATGAAATAAATTCAGAAGACATGAGAGGTTTTAAAAAATCACACCATCATAATGGATGTAATACTGATAATAAGTGTGAGTGCCATGATGATTGCAATCCATGCAACCCATGTAATCCATGTAAACCTAACCCATGCAATCCATGCAAACCTAATCCATGTGATGACAATTGTGGATGCCATGACAATTGTAAATGTGATTGTGAACCATGTGAAATGGATTCAGATGAATGTTTTGAAAACAAATGTGGACCAGAATGCTGTAATCCTATATCTCCAAGAAACTTCTCTGTATCAAATGCAGTGCCATTTGCAATAGAG…
GCF_002352505	ATGCAAGATTATAAAAAAAATAAAAGAAGAATGACAAATCAGCCAATGCCTACAATGAATGAAGAAGAAGTGTATACAGAGGAAATAAATTCAGAAGATATGAGAGGGTTTAAAAAATCACATCATCATAATGAATGTAATACTGATAATAAATGTGATTGTCATGATGATTGCAAACCATGTAATCCATGTAAACCTAATCCATGTAACCCATGTAAACCTAATCCATGCAACCCATGCAAACCTAATCCATGTGATGACAATTGTGGATGCCATGACCATTGTAAATGTGATTGTGAACCATGTGAAATGGATTCAGATGAATGTTTTGAAAACAAATGTGGACCAGAATGCTGTAATCCTATATCTCCAAGAAACTTCTCTGTATCAAATGCAGTG…
GCF_002304265	ATGCAAGATTATAAAAAAAATAAAAGAAGAATGATGAATCAGCCAATGTCTACAATGAATGAAGAAGAAGTGTATACAGATGAAATAAATTCAGAAGACATGAGAGGTTTTAAAAAATCACACCATCATAATGGATGTAATACTGATAATAAGTGTGAGTGCCATGATGATTGCAATCCATGCAACCCATGTAATCCATGTAAACCTAACCCATGCAATCCATGCAAACCTAATCCATGTGATGACAATTGTGGATGCCATGACAATTGTAAATGTGATTGTGAACCATGTCAAATGGATTCAGATGAATGTTTTGAAAACAAATGTGGACCAGAATGCTGTAATCCTATATCTCCAAGAAACTTCTCTGTATCAAATGCAGTGCCATTTGCAATAGAG…
GCF_002304575	ATGCAAGATTATAAAAAAAATAAAAGAAGAATGATGAATCAGCCAATGTCTACAATGAATGAAGAAGAAGTGTATACAGATGAAATAAATTCAGAAGACATGAGAGGTTTTAAAAAATCACACCATCATAATGGATGTAATACTGATAATAAGTGTGAGTGCCATGATGATTGCAATCCATGCAACCCATGTAATCCATGTAAACCTAACCCATGCAATCCATGCAAACCTAATCCATGTGATGACAATTGTGGATGCCATGACAATTGTAAATGTGATTGTGAACCATGTGAAATGGATTCAGATGAATGTTTTGAAAACAAATGTGGACCAGAATGCTGTAATCCTATATCTCCAAGAAACTTCTCTGTATCAAATGCAGTGCCATTTGCAATAGAG…
GCF_002352515	ATGCAAGATTATAAAAAAAATAAAAGAAGAATGATGAATCAGCCAATGTCTACAATGAATGAAGAAGAAGTGTATACAGATGAAATAAATTCAGAAGACATGAGAGGTTTTAAAAAATCACACCATCATAATGGATGTAATACTGATAATAAGTGTGAGTGCCATGATGATTGCAATCCATGCAACCCATGTAATCCATGTAAACCTAACCCATGCAATCCATGCAAACCTAATCCATGTGATGACAATTGTGGATGCCATGACAATTGTAAATGTGATTGTGAACCATGTGAAATGGATTCAGATGAATGTTTTGAAAACAAATGTGGACCAGAATGCTGTAATCCTATATCTCCAAGAAACTTCTCTGTATCAAATGCAGTGCCATTTGCAATAGAG…
GCF_002335485	ATGCAAGATTATAAAAAAAATAAAAGAAGAATGATGAATCAGCCAATGTCTACAATGAATGAAGAAGAAGTGTATACAGATGAAATAAATTCAGAAGACATGAGAGGGTTTAAAAAATCACACCATCATAATGGATGTAATACTGATAATAAGTGTGAGTGCCATGATGAGTGTAATCCATGTAACCCATGTAATCCATGTAAACCTAACCCATGCAATCCATGCAAACCTAATCCATGTGATGACAAATGTGAATGCCATGACAAGTGTAAATGTGATTGTGAACCATGTGAAATGGATTCAGATGAATGTTTTGAAAACAAATGTGGACCAGAATGTTGTAATCCGATATCTCCAAGAAACTTCTCTGTATCAAATGCAGTGCCATTTGCAATAGAG…
GCF_002812645	ATGCAAGATTATAAAAAAAATAAAAGAAGAATGATGAATCAGCCAATGTCTACAATGAATGAAGAAGAAGTGTATACAGATGAAATAAATTCAGAAGACATGAGAGGTTTTAAAAAATCACACCATCATAATGGATGTAATACTGATAATAAGTGTGAGTGCCATGATGATTGCAATCCATGCAACCCATGTAATCCATGTAAACCTAACCCATGCAATCCATGCAAACCTAATCCATGTGATGACAATTGTGGATGCCATGACAATTGTAAATGTGATTGTGAACCATGTGAAATGGATTCAGATGAATGTTTTGAAAACAAATGTGGACCAGAATGCTGTAATCCTATATCTCCAAGAAACTTCTCTGTATCAAATGCAGTGCCATTTGCAATAGAG…
GCF_002812605	ATGCAAGATTATAAAAAAAATAAAAGAAGAATGATGAATCAGCCAATGTCTACAATGAATGAAGAAGAAGTGTATACAGATGAAATAAATTCAGAAGACATGAGAGGTTTTAAAAAATCACACCATCATAATGGATGTAATACTGATAATAAGTGTGAGTGCCATGATGATTGCAATCCATGCAACCCATGTAATCCATGTAAACCTAACCCATGCAATCCATGCAAACCTAATCCATGTGATGACAATTGTGGATGCCATGACAATTGTAAATGTGATTGTGAACCATGTGAAATGGATTCAGATGAATGTTTTGAAAACAAATGTGGACCAGAATGCTGTAATCCTATATCTCCAAGAAACTTCTCTGTATCAAATGCAGTGCCATTTGCAATAGAG…
GCF_002891605	ATGCAAGATTATAAAAAAAATAAAAGAAGAATGATAAATCAGCCAATGTCTACAATGAATGAAGAAGAAGTGTATACAGATGAAATAAATTCAGAAGACATGAGAGGGTTTAAAAAATCACACCATCATAATGGATGTAATACTGATAATAAGTGTGAGTGCCATGATGAGTGTAATCCATGTAACCCATGTAATCCATGTAAACCTAACCCATGCAATCCATGCAAACCTAATCCATGTGATGACAATTGTGGATGCCATGACAATTGTAAATGTGATTGTGAACCATGTCAAATGGATTCAGATGAATGTTTTAAAAACAAATGTGGACCAGAATGTTGTAATCCTATATCTCCAAGAGATTTCTCCGTATCAAATGCAGTGCCACTTGCAATAGAG…
GCF_002891495	ATGCAAGATTATAAAAAAAATAAAAGAAGAATGATGAATCAGCCAATGTCTACAATGAATGAAGAAGAAGTGTATACAGATGAAATAAATTCAGAAGACATGAGAGGGTTTAAAAAATCACACCATCATAATGGATGTAATACTGATAATAAGTGTGAGTGCCATGATGAGTGTAATCCATGTAACCCATGTAATCCATGTAAACCTAACCCATGCAATCCATGCAAACCTAATCCATGTGATGACAAATGTGAATGCCATGACAAGTGTAAATGTGATTGTGAACCATGTGAAATGGATTCAGATGAATGTTTTGAAAACAAATGTGGACCAGAATGTTGTAATCCGATATCTCCAAGAAACTTCTCTGTATCAAATGCAGTGCCATTTGCAATAGAG…
GCF_002812625	ATGCAAGATTATAAAAAAAATAAAAGAAGAATGATGAATCAGCCAATGTCTACAATGAATGAAGAAGAAGTGTATACAGATGAAATAAATTCAGAAGACATGAGAGGTTTTAAAAAATCACACCATCATAATGGATGTAATACTGATAATAAGTGTGAGTGCCATGATGATTGCAATCCATGCAACCCATGTAATCCATGTAAACCTAACCCATGCAATCCATGCAAACCTAATCCATGTGATGACAATTGTGGATGCCATGACAATTGTAAATGTGATTGTGAACCATGTGAAATGGATTCAGATGAATGTTTTGAAAACAAATGTGGACCAGAATGCTGTAATCCTATATCTCCAAGAAACTTCTCTGTATCAAATGCAGTGCCATTTGCAATAGAG…
GCF_002812585	ATGCAAGATTATAAAAAAAATAAAAGAAGAATGATGAATCAGCCAATGTCTACAATGAATGAAGAAGAAGTGTATACAGATGAAATAAATTCAGAAGACATGAGAGGGTTTAAAAAATCACACCATCATAATGGATGTAATACTGATAATAAGTGTGAGTGCCATGATGAGTGTAATCCATGTAACCCATGTAATCCATGTAAACCTAACCCATGCAATCCATGCAAACCTAATCCATGTGATGACAAATGTGAATGCCATGACAAGTGTAAATGTGATTGTGAACCATGTGAAATGGATTCAGATGAATGTTTTGAAAACAAATGTGGACCAGAATGTTGTAATCCGATATCTCCAAGAAACTTCTCTGTATCAAATGCAGTGCCATTTGCAATAGAG…
GCF_002891625	ATGCAAGATTATAAAAAAAATAAAAGAAGAATGATGAATCAGCCAATGTCTACAATGAATGAAGAAGAAGTGTATACAGATGAAATAAATTCAGAAGACATGAGAGGGTTTAAAAAATCACACCATCATAATGGATGTAATACTGATAATAAGTGTGAGTGCCATGATGAGTGTAATCCATGTAACCCATGTAATCCATGTAAACCTAACCCATGCAATCCATGCAAACCTAATCCATGTGATGACAAATGTGAATGCCATGACAAGTGTAAATGTGATTGTGAACCATGTGAAATGGATTCAGATGAATGTTTTGAAAACAAATGTGGACCAGAATGCTGTAATCCTATATCTCCAAGAAACTTCTCTGTATCAAATGCAGTGCCATTTGCAATAGAG…
GCF_002891615	ATGCAAGATTATAAAAAAAATAAAAGAAGAATGATGAATCAGCCAATGTCTACAATGAATGAAGAAGAAGTGTATACAGATGAAATAAATTCAGAAGACATGAGAGGGTTTAAAAAATCACACCATCATAATGGATGTAATACTGATAATAAGTGTGAGTGCCATGATGAGTGTAATCCATGTAAACCATGTAAACCTAACCCATGCAATCCATGCAAACCTAATCCATGTGATGACAAATGTGAATGCCATGACAAGTGTAAATGTGATTGTGAACCATGTGAAATGGATTCAGATGAATGTTTTGAAAACAAATGTGGACCAGAATGTTGTAATCCGATATCTCCAAGAAACTTCTCTGTATCAAATGCAGTGCCATTTGCAATAGAGGCTAATAGA…
GCF_002940825	ATGCAAGATTATAAAAAAAATAAAAGAAGAATGATGAATCAGCCAATGTCTACAATGAATGAAGAAGAAGTGTATACAGATGAAATAAATTCAGAAGACATGAGAGGTTTTAAAAAATCACACCATCATAATGGATGTAATACTGATAATAAGTGTGAGTGCCATGATGATTGCAATCCATGCAACCCATGTAATCCATGTAAACCTAACCCATGCAATCCATGCAAACCTAATCCATGTGATGACAATTGTGGATGCCATGACAATTGTAAATGTGATTGTGAACCATGTGAAATGGATTCAGATGAATGTTTTGAAAACAAATGTGGACCAGAATGCTGTAATCCTATATCTCCAAGAAACTTCTCTGTATCAAATGCAGTGCCATTTGCAATAGAG…
GCF_002940845	ATGCAAGATTATAAAAAAAATAAAAGAAGAATGATGAATCAGCCAATGTCTACAATGAATGAAGAAGAAGTGTATACAGATGAAATAAATTCAGAAGACATGAGAGGTTTTAAAAAATCACACCATCATAATGGATGTAATACTGATAATAAGTGTGAGTGCCATGATGATTGCAATCCATGCAACCCATGTAATCCATGTAAACCTAACCCATGCAATCCATGCAAACCTAATCCATGTGATGACAATTGTGGATGCCATGACAATTGTAAATGTGATTGTGAACCATGTGAAATGGATTCAGATGAATGTTTTGAAAACAAATGTGGACCAGAATGCTGTAATCCTATATCTCCAAGAAACTTCTCTGTATCAAATGCAGTGCCATTTGCAATAGAG…
GCF_002945415	ATGCAAGATTATAAAAAAAATAAAAGAAGAATGATGAATCAGCCAATGTCTACAATGAATGAAGAAGAAGTGTATACAGATGAAATAAATTCAGAAGACATGAGAGGGTTTAAAAAATCACACCATCATAATGGATGTAATACTGATAATAAGTGTGAGTGCCATGATGAGTGTAATCCATGTAACCCATGTAATCCATGTAAACCTAACCCATGCAATCCATGCAAACCTAATCCATGTGATGACAAATGTGAATGCCATGACAAGTGTAAATGTGATTGTGAACCATGTGAAATGGATTCAGATGAATGTTTTGAAAACAAATGTGGACCAGAATGTTGTAATCCGATATCTCCAAGAAACTTCTCTGTATCAAATGCAGTGCCATTTGCAATAGAG…
GCF_002945515	ATGCAAGATTATAAAAAAAATAAAAGAAGAATGATGAATCAGCCAATGTCTACAATGAATGAAGAAGAAGTGTATACAGATGAAATAAATTCAGAAGACATGAGAGGGTTTAAAAAATCACACCATCATAATGGATGTAATACTGATAATAAGTGTGAGTGCCATGATGAGTGTAATCCATGTAACCCATGTAATCCATGTAAACCTAACCCATGCAATCCATGCAAACCTAATCCATGTGATGACAAATGTGAATGCCATGACAAGTGTAAATGTGATTGTGAACCATGTGAAATGGATTCAGATGAATGTTTTGAAAACAAATGTGGACCAGAATGTTGTAATCCGATATCTCCAAGAAACTTCTCTGTATCAAATGCAGTGCCATTTGCAATAGAG…
GCF_002945945	ATGCAAGATTATAAAAAAAATAAAAGAAGAATGATGAATCAGCCAATGTCTACAATGAATGAAGAAGAAGTGTATACAGATGAAATAAATTCAGAAGACATGAGAGGGTTTAAAAAATCACACCATCATAATGGATGTAATACTGATAATAAGTGTGAGTGCCATGATGAGTGTAATCCATGTAACCCATGTAATCCATGTAAACCTAACCCATGCAATCCATGCAAACCTAATCCATGTGATGACAAATGTGAATGCCATGACAAGTGTAAATGTGATTGTGAACCATGTGAAATGGATTCAGATGAATGTTTTGAAAACAAATGTGGACCAGAATGTTGTAATCCGATATCTCCAAGAAACTTCTCTGTATCAAATGCAGTGCCATTTGCAATAGAG…
GCF_002946195	ATGCAAGATTATAAAAAAAATAAAAGAAGAATGATGAATCAGCCAATGTCTACAATGAATGAAGAAGAAGTGTATACAGATGAAATAAATTCAGAAGACATGAGAGGGTTTAAAAAATCACACCATCATAATGGATGTAATACTGATAATAAGTGTGAGTGCCATGATGAGTGTAATCCATGTAACCCATGTAATCCATGTAAACCTAACCCATGCAATCCATGCAAACCTAATCCATGTGATGACAAATGTGAATGCCATGACAAGTGTAAATGTGATTGTGAACCATGTGAAATGGATTCAGATGAATGTTTTGAAAACAAATGTGGACCAGAATGTTGTAATCCGATATCTCCAAGAAACTTCTCTGTATCAAATGCAGTGCCATTTGCAATAGAG…
GCF_002945665	ATGCAAGATTATAAAAAAAATAAAAGAAGAATGATGAATCAGCCAATGTCTACAATGAATGAAGAAGAAGTGTATACAGATGAAATAAATTCAGAAGACATGAGAGGGTTTAAAAAATCACACCATCATAATGGATGTAATACTGATAATAAGTGTGAGTGCCATGATGAGTGTAATCCATGTAACCCATGTAATCCATGTAAACCTAACCCATGCAATCCATGCAAACCTAATCCATGTGATGACAAATGTGAATGCCATGACAAGTGTAAATGTGATTGTGAACCATGTGAAATGGATTCAGATGAATGTTTTGAAAACAAATGTGGACCAGAATGTTGTAATCCGATATCTCCAAGAAACTTCTCTGTATCAAATGCAGTGCCATTTGCAATAGAG…
GCF_002946135	ATGCAAGATTATAAAAAAAATAAAAGAAGAATGATGAATCAGCCAATGTCTACAATGAATGAAGAAGAAGTGTATACAGATGAAATAAATTCAGAAGACATGAGAGGGTTTAAAAAATCACACCATCATAATGGATGTAATACTGATAATAAGTGTGAGTGCCATGATGAGTGTAATCCATGTAACCCATGTAATCCATGTAAACCTAACCCATGCAATCCATGCAAACCTAATCCATGTGATGACAAATGTGAATGCCATGACAAGTGTAAATGTGATTGTGAACCATGTGAAATGGATTCAGATGAATGTTTTGAAAACAAATGTGGACCAGAATGTTGTAATCCGATATCTCCAAGAAACTTCTCTGTATCAAATGCAGTGCCATTTGCAATAGAG…
GCF_002945755	ATGCAAGATTATAAAAAAAATAAAAGAAGAATGATGAATCAGCCAATGTCTACAATGAATGAAGAAGAAGTGTATACAGATGAAATAAATTCAGAAGACATGAGAGGGTTTAAAAAATCACACCATCATAATGGATGTAATACTGATAATAAGTGTGAGTGCCATGATGAGTGTAATCCATGTAACCCATGTAATCCATGTAAACCTAACCCATGCAATCCATGCAAACCTAATCCATGTGATGACAAATGTGAATGCCATGACAAGTGTAAATGTGATTGTGAACCATGTGAAATGGATTCAGATGAATGTTTTGAAAACAAATGTGGACCAGAATGTTGTAATCCGATATCTCCAAGAAACTTCTCTGTATCAAATGCAGTGCCATTTGCAATAGAG…
GCF_002954285	ATGCAAGATTATAAAAAAAATAAAAGAAGAATGATGAATCAGCCAATGTCTACAATGAATGAAGAAGAAGTGTATACAGATGAAATAAATTCAGAAGACATGAGAGGGTTTAAAAAATCACACCATCATAATGGATGTAATACTGATAATAAGTGTGAGTGCCATGATGAGTGTAATCCATGTAACCCATGTAATCCATGTAAACCTAACCCATGCAATCCATGCAAACCTAATCCATGTGATGACAAATGTGAATGCCATGACAAGTGTAAATGTGATTGTGAACCATGTGAAATGGATTCAGATGAATGTTTTGAAAACAAATGTGGACCAGAATGTTGTAATCCGATATCTCCAAGAAACTTCTCTGTATCAAATGCAGTGCCATTTGCAATAGAG…
GCF_003044155	ATGCAAGATTATAAAAAAAATAAAAGAAGAATGATGAATCAGCCAATGTCTACAATGAATGAAGAAGAAGTGTATACAGATGAAATAAATTCAGAAGACATGAGAGGTTTTAAAAAATCACACCATCATAATGGATGTAATACTGATAATAAGTGTGAGTGCCATGATGATTGCAATCCATGCAACCCATGTAATCCATGTAAACCTAACCCATGCAATCCATGCAAACCTAATCCATGTGATGACAATTGTGGATGCCATGACAATTGTAAATGTGATTGTGAACCATGTGAAATGGATTCAGATGAATGTTTTGAAAACAAATGTGGACCAGAATGCTGTAATCCTATATCTCCAAGAAACTTCTCTGTATCAAATGCAGTGCCATTTGCAATAGAG…
GCF_003044135	ATGCAAGATTATAAAAAAAATAAAAGAAGAATGATGAATCAGCCAATGTCTACAATGAATGAAGAAGAAGTGTATACAGATGAAATAAATTCAGAAGACATGAGAGGTTTTAAAAAATCACACCATCATAATGGATGTAATACTGATAATAAGTGTGAGTGCCATGATGATTGCAATCCATGCAACCCATGTAATCCATGTAAACCTAACCCATGCAATCCATGCAAACCTAATCCATGTGATGACAATTGTGGATGCCATGACAATTGTAAATGTGATTGTGAACCATGTGAAATGGATTCAGATGAATGTTTTGAAAACAAATGTGGACCAGAATGCTGTAATCCTATATCTCCAAGAAACTTCTCTGTATCAAATGCAGTGCCATTTGCAATAGAG…
GCF_002945855	ATGCAAGATTATAAAAAAAATAAAAGAAGAATGATGAATCAGCCAATGTCTACAATGAATGAAGAAGAAGTGTATACAGATGAAATAAATTCAGAAGACATGAGAGGGTTTAAAAAATCACACCATCATAATGGATGTAATACTGATAATAAGTGTGAGTGCCATGATGAGTGTAATCCATGTAACCCATGTAATCCATGTAAACCTAACCCATGCAATCCATGCAAACCTAATCCATGTGATGACAAATGTGAATGCCATGACAAGTGTAAATGTGATTGTGAACCATGTGAAATGGATTCAGATGAATGTTTTGAAAACAAATGTGGACCAGAATGTTGTAATCCGATATCTCCAAGAAACTTCTCTGTATCAAATGCAGTGCCATTTGCAATAGAG…
GCF_002946515	ATGCAAGATTATAAAAAAAATAAAAGAAGAATGACAAATCAGCCAATGCCTACAATGAATGAAGAAGAAGTGTATACAGAGGAAATAAATTCAGAAGATATGAGAGGGTTTAAAAAATCACATCATCATAATGAATGTAATACTGATAATAAATGTGATTGTCATGATGATTGCAAACCATGTAATCCATGTAAACCTAATCCATGTAACCCATGTAAACCTAATCCATGCAACCCATGCAAACCTAATCCATGTGATGACAATTGTGGATGCCATGACCATTGTAAATGTGATTGTGAACCATGTGAAATGGATTCAGATGAATGTTTTGAAAACAAATGTGGACCAGAATGCTGTAATCCTATATCTCCAAGAAACTTCTCTGTATCAAATGCAGTG…
GCF_002946535	ATGCAAGATTATAAAAAAAATAAAAGAAGAATGACAAATCAGCCAATGCCTACAATGAATGAAGAAGAAGTGTATACAGAGGAAATAAATTCAGAAGATATGAGAGGGTTTAAAAAATCACATCATCATAATGAATGTAATACTGATAATAAATGTGATTGTCATGATGATTGCAAACCATGTAATCCATGTAAACCTAATCCATGTAACCCATGTAAACCTAATCCATGCAACCCATGCAAACCTAATCCATGTGATGACAATTGTGGATGCCATGACCATTGTAAATGTGATTGTGAACCATGTGAAATGGATTCAGATGAATGTTTTGAAAACAAATGTGGACCAGAATGCTGTAATCCTATATCTCCAAGAAACTTCTCTGTATCAAATGCAGTG…
GCF_002946555	ATGCAAGATTATAAAAAAAATAAAAGAAGAATGACAAATCAGCCAATGCCTACAATGAATGAAGAAGAAGTGTATACAGAGGAAATAAATTCAGAAGATATGAGAGGGTTTAAAAAATCACATCATCATAATGAATGTAATACTGATAATAAATGTGATTGTCATGATGATTGCAAACCATGTAATCCATGTAAACCTAATCCATGTAACCCATGTAAACCTAATCCATGCAACCCATGCAAACCTAATCCATGTGATGACAATTGTGGATGCCATGACCATTGTAAATGTGATTGTGAACCATGTGAAATGGATTCAGATGAATGTTTTGAAAACAAATGTGGACCAGAATGCTGTAATCCTATATCTCCAAGAAACTTCTCTGTATCAAATGCAGTG…
GCF_002946035	ATGCAAGATTATAAAAAAAATAAAAGAAGAATGATGAATCAGCCAATGTCTACAATGAATGAAGAAGAAGTGTATACAGATGAAATAAATTCAGAAGACATGAGAGGGTTTAAAAAATCACACCATCATAATGGATGTAATACTGATAATAAGTGTGAGTGCCATGATGAGTGTAATCCATGTAACCCATGTAATCCATGTAAACCTAACCCATGCAATCCATGCAAACCTAATCCATGTGATGACAAATGTGAATGCCATGACAAGTGTAAATGTGATTGTGAACCATGTGAAATGGATTCAGATGAATGTTTTGAAAACAAATGTGGACCAGAATGTTGTAATCCGATATCTCCAAGAAACTTCTCTGTATCAAATGCAGTGCCATTTGCAATAGAG…
GCF_002954305	ATGCAAGATTATAAAAAAAATAAAAGAAGAATGATGAATCAGCCAATGTCTACAATGAATGAAGAAGAAGTGTATACAGATGAAATAAATTCAGAAGACATGAGAGGGTTTAAAAAATCACACCATCATAATGGATGTAATACTGATAATAAGTGTGAGTGCCATGATGAGTGTAATCCATGTAAACCATGTAATCCATGTAAACCTAACCCATGCAATCCATGCAAACCTAATCCATGTGATGACAAATGTGAATGCCATGACAAGTGTAAATGTGATTGTGAACCATGTGAAATGGATTCAGATGAATGTTTTGAAAACAAATGTGGACCAGAATGTTGTAATCCGATATCTCCAAGAAACTTCTCTGTATCAAATGCAGTGCCATTTGCAATAGAG…
GCF_003013435	ATGCAAGATTATAAAAAAAATAAAAGAAGAATGATGAATCAGCCAATGTCTACAATGAATGAAGAAGAAGTGTATACAGATGAAATAAATTCAGAAGACATGAGAGGTTTTAAAAAATCACACCATCATAATGGATGTAATACTGATAATAAGTGTGAGTGCCATGATGATTGCAATCCATGCAACCCATGTAATCCATGTAAACCTAACCCATGCAATCCATGCAAACCTAATCCATGTGATGACAATTGTGGATGCCATGACAATTGTAAATGTGATTGTGAACCATGTGAAATGGATTCAGATGAATGTTTTGAAAACAAATGTGGACCAGAATGCTGTAATCCTATATCTCCAAGAAACTTCTCTGTATCAAATGCAGTGCCATTTGCAATAGAG…
GCF_002954015	ATGCAAGATTATAAAAAAAATAAAAGAAGAATGATGAATCAGCCAATGTCTACAATGAATGAAGAAGAAGTGTATACAGATGAAATAAATTCAGAAGACATGAGAGGTTTTAAAAAATCACACCATCATAATGGATGTAATACTGATAATAAGTGTGAGTGCCATGATGATTGCAATCCATGCAACCCATGTAATCCATGTAAACCTAACCCATGCAATCCATGCAAACCTAATCCATGTGATGACAATTGTGGATGCCATGACAATTGTAAATGTGATTGTGAACCATGTGAAATGGATTCAGATGAATGTTTTGAAAACAAATGTGGACCAGAATGCTGTAATCCTATATCTCCAAGAAACTTCTCTGTATCAAATGCAGTGCCATTTGCAATAGAG…
GCF_003324015	ATGCAAGATTATAAAAAAAATAAAAGAAGAATGATGAATCAGCCAATGTCTACAATGAATGAAGAAGAAGTGTATACAGATGAAATAAATTCAGAAGACATGAGAGGTTTTAAAAAATCACACCATCATAATGGATGTAATACTGATAATAAGTGTGAGTGCCATGATGATTGCAATCCATGCAACCCATGTAATCCATGTAAACCTAACCCATGCAATCCATGCAAACCTAATCCATGTGATGACAATTGTGGATGCCATGACAATTGTAAATGTGATTGTGAACCATGTGAAATGGATTCAGATGAATGTTTTGAAAACAAATGTGGACCAGAATGCTGTAATCCTATATCTCCAAGAAACTTCTCTGTATCAAATGCAGTGCCATTTGCAATAGAG…
GCF_003324035	ATGCAAGATTATAAAAAAAATAAAAGAAGAATGATGAATCAGCCAATGTCTACAATGAATGAAGAAGAAGTGTATACAGATGAAATAAATTCAGAAGACATGAGAGGTTTTAAAAAATCACACCATCATAATGGATGTAATACTGATAATAAGTGTGAGTGCCATGATGATTGCAATCCATGCAACCCATGTAATCCATGTAAACCTAACCCATGCAATCCATGCAAACCTAATCCATGTGATGACAATTGTGGATGCCATGACAATTGTAAATGTGATTGTGAACCATGTGAAATGGATTCAGATGAATGTTTTGAAAACAAATGTGGACCAGAATGCTGTAATCCTATATCTCCAAGAAACTTCTCTGTATCAAATGCAGTGCCATTTGCAATAGAG…
GCF_003313545	ATGCAAGATTATAAAAAAAATAAAAGAAGAATGATGAATCAGCCAATGTCTACAATGAATGAAGAAGAAGTGTATACAGATGAAATAAATTCAGAAGACATGAGAGGGTTTAAAAAATCACACCATCATAATGGATGTAATACTGATAATAAGTGTGAGTGCCATGATGAGTGTAATCCATGTAACCCATGTAATCCATGTAAACCTAACCCATGCAATCCATGCAAACCTAATCCATGTGATGACAAATGTGAATGCCATGACAAGTGTAAATGTGATTGTGAACCATGTGAAATGGATTCAGATGAATGTTTTGAAAACAAATGTGGACCAGAATGTTGTAATCCGATATCTCCAAGAAACTTCTCTGTATCAAATGCAGTGCCATTTGCAATAGAG…
GCF_003324025	ATGCAAGATTATAAAAAAAATAAAAGAAGAATGATGAATCAGCCAATGTCTACAATGAATGAAGAAGAAGTGTATACAGATGAAATAAATTCAGAAGACATGAGAGGTTTTAAAAAATCACACCATCATAATGGATGTAATACTGATAATAAGTGTGAGTGCCATGATGATTGCAATCCATGCAACCCATGTAATCCATGTAAACCTAACCCATGCAATCCATGCAAACCTAATCCATGTGATGACAATTGTGGATGCCATGACAATTGTAAATGTGATTGTGAACCATGTGAAATGGATTCAGATGAATGTTTTGAAAACAAATGTGGACCAGAATGCTGTAATCCTATATCTCCAAGAAACTTCTCTGTATCAAATGCAGTGCCATTTGCAATAGAG…
GCF_003095695	ATGCAAGATTATAAAAAAAATAAAAGAAGAATGATGAATCAGCCAATGTCTACAATGAATGAAGAAGAAGTGTATACAGATGAAATAAATTCAGAAGACATGAGAGGTTTTAAAAAATCACACCATCATAATGGATGTAATACTGATAATAAGTGTGAGTGCCATGATGATTGCAATCCATGCAACCCATGTAATCCATGTAAACCTAACCCATGCAATCCATGCAAACCTAATCCATGTGATGACAATTGTGGATGCCATGACAATTGTAAATGTGATTGTGAACCATGTGAAATGGATTCAGATGAATGTTTTGAAAACAAATGTGGACCAGAATGCTGTAATCCTATATCTCCAAGAAACTTCTCTGTATCAAATGCAGTGCCATTTGCAATAGAG…
GCF_003313565	ATGCAAGATTATAAAAAAAATAAAAGAAGAATGATGAATCAGCCAATGTCTACAATGAATGAAGAAGAAGTGTATACAGATGAAATAAATTCAGAAGACATGAGAGGTTTTAAAAAATCACACCATCATAATGGATGTAATACTGATAATAAGTGTGAGTGCCATGATGATTGCAATCCATGCAACCCATGTAATCCATGTAAACCTAACCCATGCAATCCATGCAAACCTAATCCATGTGATGACAATTGTGGATGCCATGACAATTGTAAATGTGATTGTGAACCATGTGAAATGGATTCAGATGAATGTTTTGAAAACAAATGTGGACCAGAATGCTGTAATCCTATATCTCCAAGAAACTTCTCTGTATCAAATGCAGTGCCATTTGCAATAGAG…
GCF_003326945	ATGCAAGATTATAAAAAAAATAAAAGAAGAATGATGAATCAGCCAATGTCTACAATGAATGAAGAAGAAGTGTATACAGATGAAATAAATTCAGAAGACATGAGAGGTTTTAAAAAATCACACCATCATAATGGATGTAATACTGATAATAAGTGTGAGTGCCATGATGATTGCAATCCATGCAACCCATGTAATCCATGTAAACCTAACCCATGCAATCCATGCAAACCTAATCCATGTGATGACAATTGTGGATGCCATGACAATTGTAAATGTGATTGTGAACCATGTGAAATGGATTCAGATGAATGTTTTGAAAACAAATGTGGACCAGAATGCTGTAATCCTATATCTCCAAGAAACTTCTCTGTATCAAATGCAGTGCCATTTGCAATAGAG…
GCF_003326835	ATGCAAGATTATAAAAAAAATAAAAGAAGAATGATGAATCAGCCAATGTCTACAATGAATGAAGAAGAAGTGTATACAGATGAAATAAATTCAGAAGACATGAGAGGTTTTAAAAAATCACACCATCATAATGGATGTAATACTGATAATAAGTGTGAGTGCCATGATGATTGCAATCCATGCAACCCATGTAATCCATGTAAACCTAACCCATGCAATCCATGCAAACCTAATCCATGTGATGACAATTGTGGATGCCATGACAATTGTAAATGTGATTGTGAACCATGTGAAATGGATTCAGATGAATGTTTTGAAAACAAATGTGGACCAGAATGCTGTAATCCTATATCTCCAAGAAACTTCTCTGTATCAAATGCAGTGCCATTTGCAATAGAG…
GCF_003326845	ATGCAAGATTATAAAAAAAATAAAAGAAGAATGATGAATCAGCCAATGTCTACAATGAATGAAGAAGAAGTGTATACAGATGAAATAAATTCAGAAGACATGAGAGGTTTTAAAAAATCACACCATCATAATGGATGTAATACTGATAATAAGTGTGAGTGCCATGATGATTGCAATCCATGCAACCCATGTAATCCATGTAAACCTAACCCATGCAATCCATGCAAACCTAATCCATGTGATGACAATTGTGGATGCCATGACAATTGTAAATGTGATTGTGAACCATGTGAAATGGATTCAGATGAATGTTTTGAAAACAAATGTGGACCAGAATGCTGTAATCCTATATCTCCAAGAAACTTCTCTGTATCAAATGCAGTGCCATTTGCAATAGAG…
GCF_003326915	ATGCAAGATTATAAAAAAAATAAAAGAAGAATGATGAATCAGCCAATGTCTACAATGAATGAAGAAGAAGTGTATACAGATGAAATAAATTCAGAAGACATGAGAGGTTTTAAAAAATCACACCATCATAATGGATGTAATACTGATAATAAGTGTGAGTGCCATGATGATTGCAATCCATGCAACCCATGTAATCCATGTAAACCTAACCCATGCAATCCATGCAAACCTAATCCATGTGATGACAATTGTGGATGCCATGACAATTGTAAATGTGATTGTGAACCATGTGAAATGGATTCAGATGAATGTTTTGAAAACAAATGTGGACCAGAATGCTGTAATCCTATATCTCCAAGAAACTTCTCTGTATCAAATGCAGTGCCATTTGCAATAGAG…
GCF_003313585	ATGCAAGATTATAAAAAAAATAAAAGAAGAATGATGAATCAGCCAATGTCTACAATGAATGAAGAAGAAGTGTATACAGATGAAATAAATTCAGAAGACATGAGAGGGTTTAAAAAATCACACCATCATAATGGATGTAATACTGATAATAAGTGTGAGTGCCATGATGAGTGTAATCCATGTAACCCATGTAATCCATGTAAACCTAACCCATGCAATCCATGCAAACCTAATCCATGTGATGACAAATGTGAATGCCATGACAAGTGTAAATGTGATTGTGAACCATGTGAAATGGATTCAGATGAATGTTTTGAAAACAAATGTGGACCAGAATGTTGTAATCCGATATCTCCAAGAAACTTCTCTGTATCAAATGCAGTGCCATTTGCAATAGAG…
GCF_003095675	ATGCAAGATTATAAAAAAAATAAAAGAAGAATGATGAATCAGCCAATGTCTACAATGAATGAAGAAGAAGTGTATACAGATGAAATAAATTCAGAAGACATGAGAGGTTTTAAAAAATCACACCATCATAATGGATGTAATACTGATAATAAGTGTGAGTGCCATGATGATTGCAATCCATGCAACCCATGTAATCCATGTAAACCTAACCCATGCAATCCATGCAAACCTAATCCATGTGATGACAATTGTGGATGCCATGACAATTGTAAATGTGATTGTGAACCATGTGAAATGGATTCAGATGAATGTTTTGAAAACAAATGTGGACCAGAATGCTGTAATCCTATATCTCCAAGAAACTTCTCTGTATCAAATGCAGTGCCATTTGCAATAGAG…
GCF_003326875	ATGCAAGATTATAAAAAAAATAAAAGAAGAATGATGAATCAGCCAATGTCTACAATGAATGAAGAAGAAGTGTATACAGATGAAATAAATTCAGAAGACATGAGAGGTTTTAAAAAATCACACCATCATAATGGATGTAATACTGATAATAAGTGTGAGTGCCATGATGATTGCAATCCATGCAACCCATGTAATCCATGTAAACCTAACCCATGCAATCCATGCAAACCTAATCCATGTGATGACAATTGTGGATGCCATGACAATTGTAAATGTGATTGTGAACCATGTGAAATGGATTCAGATGAATGTTTTGAAAACAAATGTGGACCAGAATGCTGTAATCCTATATCTCCAAGAAACTTCTCTGTATCAAATGCAGTGCCATTTGCAATAGAG…
GCF_003326985	ATGCAAGATTATAAAAAAAATAAAAGAAGAATGATGAATCAGCCAATGTCTACAATGAATGAAGAAGAAGTGTATACAGATGAAATAAATTCAGAAGACATGAGAGGTTTTAAAAAATCACACCATCATAATGGATGTAATACTGATAATAAGTGTGAGTGCCATGATGATTGCAATCCATGCAACCCATGTAATCCATGTAAACCTAACCCATGCAATCCATGCAAACCTAATCCATGTGATGACAATTGTGGATGCCATGACAATTGTAAATGTGATTGTGAACCATGTGAAATGGATTCAGATGAATGTTTTGAAAACAAATGTGGACCAGAATGCTGTAATCCTATATCTCCAAGAAACTTCTCTGTATCAAATGCAGTGCCATTTGCAATAGAG…
GCF_003326965	ATGCAAGATTATAAAAAAAATAAAAGAAGAATGATGAATCAGCCAATGTCTACAATGAATGAAGAAGAAGTGTATACAGATGAAATAAATTCAGAAGACATGAGAGGTTTTAAAAAATCACACCATCATAATGGATGTAATACTGATAATAAGTGTGAGTGCCATGATGATTGCAATCCATGCAACCCATGTAATCCATGTAAACCTAACCCATGCAATCCATGCAAACCTAATCCATGTGATGACAATTGTGGATGCCATGACAATTGTAAATGTGATTGTGAACCATGTGAAATGGATTCAGATGAATGTTTTGAAAACAAATGTGGACCAGAATGCTGTAATCCTATATCTCCAAGAAACTTCTCTGTATCAAATGCAGTGCCATTTGCAATAGAG…
GCF_003326885	ATGCAAGATTATAAAAAAAATAAAAGAAGAATGATGAATCAGCCAATGTCTACAATGAATGAAGAAGAAGTGTATACAGATGAAATAAATTCAGAAGACATGAGAGGTTTTAAAAAATCACACCATCATAATGGATGTAATACTGATAATAAGTGTGAGTGCCATGATGATTGCAATCCATGCAACCCATGTAATCCATGTAAACCTAACCCATGCAATCCATGCAAACCTAATCCATGTGATGACAATTGTGGATGCCATGACAATTGTAAATGTGATTGTGAACCATGTGAAATGGATTCAGATGAATGTTTTGAAAACAAATGTGGACCAGAATGCTGTAATCCTATATCTCCAAGAAACTTCTCTGTATCAAATGCAGTGCCATTTGCAATAGAG…
GCF_003327015	ATGCAAGATTATAAAAAAAATAAAAGAAGAATGATGAATCAGCCAATGTCTACAATGAATGAAGAAGAAGTGTATACAGATGAAATAAATTCAGAAGACATGAGAGGTTTTAAAAAATCACACCATCATAATGGATGTAATACTGATAATAAGTGTGAGTGCCATGATGATTGCAATCCATGCAACCCATGTAATCCATGTAAACCTAACCCATGCAATCCATGCAAACCTAATCCATGTGATGACAATTGTGGATGCCATGACAATTGTAAATGTGATTGTGAACCATGTGAAATGGATTCAGATGAATGTTTTGAAAACAAATGTGGACCAGAATGCTGTAATCCTATATCTCCAAGAAACTTCTCTGTATCAAATGCAGTGCCATTTGCAATAGAG…
GCF_003326935	ATGCAAGATTATAAAAAAAATAAAAGAAGAATGATGAATCAGCCAATGTCTACAATGAATGAAGAAGAAGTGTATACAGATGAAATAAATTCAGAAGACATGAGAGGTTTTAAAAAATCACACCATCATAATGGATGTAATACTGATAATAAGTGTGAGTGCCATGATGATTGCAATCCATGCAACCCATGTAATCCATGTAAACCTAACCCATGCAATCCATGCAAACCTAATCCATGTGATGACAATTGTGGATGCCATGACAATTGTAAATGTGATTGTGAACCATGTGAAATGGATTCAGATGAATGTTTTGAAAACAAATGTGGACCAGAATGCTGTAATCCTATATCTCCAAGAAACTTCTCTGTATCAAATGCAGTGCCATTTGCAATAGAG…
GCF_003327065	ATGCAAGATTATAAAAAAAATAAAAGAAGAATGATGAATCAGCCAATGTCTACAATGAATGAAGAAGAAGTGTATACAGATGAAATAAATTCAGAAGACATGAGAGGTTTTAAAAAATCACACCATCATAATGGATGTAATACTGATAATAAGTGTGAGTGCCATGATGATTGCAATCCATGCAACCCATGTAATCCATGTAAACCTAACCCATGCAATCCATGCAAACCTAATCCATGTGATGACAATTGTGGATGCCATGACAATTGTAAATGTGATTGTGAACCATGTGAAATGGATTCAGATGAATGTTTTGAAAACAAATGTGGACCAGAATGCTGTAATCCTATATCTCCAAGAAACTTCTCTGTATCAAATGCAGTGCCATTTGCAATAGAG…
GCF_003327105	ATGCAAGATTATAAAAAAAATAAAAGAAGAATGATGAATCAGCCAATGTCTACAATGAATGAAGAAGAAGTGTATACAGATGAAATAAATTCAGAAGACATGAGAGGTTTTAAAAAATCACACCATCATAATGGATGTAATACTGATAATAAGTGTGAGTGCCATGATGATTGCAATCCATGCAACCCATGTAATCCATGTAAACCTAACCCATGCAATCCATGCAAACCTAATCCATGTGATGACAATTGTGGATGCCATGACAATTGTAAATGTGATTGTGAACCATGTGAAATGGATTCAGATGAATGTTTTGAAAACAAATGTGGACCAGAATGCTGTAATCCTATATCTCCAAGAAACTTCTCTGTATCAAATGCAGTGCCATTTGCAATAGAG…
GCF_003327115	ATGCAAGATTATAAAAAAAATAAAAGAAGAATGATGAATCAGCCAATGTCTACAATGAATGAAGAAGAAGTGTATACAGATGAAATAAATTCAGAAGACATGAGAGGTTTTAAAAAATCACACCATCATAATGGATGTAATACTGATAATAAGTGTGAGTGCCATGATGATTGCAATCCATGCAACCCATGTAATCCATGTAAACCTAACCCATGCAATCCATGCAAACCTAATCCATGTGATGACAATTGTGGATGCCATGACAATTGTAAATGTGATTGTGAACCATGTGAAATGGATTCAGATGAATGTTTTGAAAACAAATGTGGACCAGAATGCTGTAATCCTATATCTCCAAGAAACTTCTCTGTATCAAATGCAGTGCCATTTGCAATAGAG…
GCF_003327055	ATGCAAGATTATAAAAAAAATAAAAGAAGAATGATGAATCAGCCAATGTCTACAATGAATGAAGAAGAAGTGTATACAGATGAAATAAATTCAGAAGACATGAGAGGTTTTAAAAAATCACACCATCATAATGGATGTAATACTGATAATAAGTGTGAGTGCCATGATGATTGCAATCCATGCAACCCATGTAATCCATGTAAACCTAACCCATGCAATCCATGCAAACCTAATCCATGTGATGACAATTGTGGATGCCATGACAATTGTAAATGTGATTGTGAACCATGTGAAATGGATTCAGATGAATGTTTTGAAAACAAATGTGGACCAGAATGCTGTAATCCTATATCTCCAAGAAACTTCTCTGTATCAAATGCAGTGCCATTTGCAATAGAG…
GCF_003327025	ATGCAAGATTATAAAAAAAATAAAAGAAGAATGATGAATCAGCCAATGTCTACAATGAATGAAGAAGAAGTGTATACAGATGAAATAAATTCAGAAGACATGAGAGGTTTTAAAAAATCACACCATCATAATGGATGTAATACTGATAATAAGTGTGAGTGCCATGATGATTGCAATCCATGCAACCCATGTAATCCATGTAAACCTAACCCATGCAATCCATGCAAACCTAATCCATGTGATGACAATTGTGGATGCCATGACAATTGTAAATGTGATTGTGAACCATGTGAAATGGATTCAGATGAATGTTTTGAAAACAAATGTGGACCAGAATGCTGTAATCCTATATCTCCAAGAAACTTCTCTGTATCAAATGCAGTGCCATTTGCAATAGAG…
GCF_003327205	ATGCAAGATTATAAAAAAAATAAAAGAAGAATGATGAATCAGCCAATGTCTACAATGAATGAAGAAGAAGTGTATACAGATGAAATAAATTCAGAAGACATGAGAGGTTTTAAAAAATCACACCATCATAATGGATGTAATACTGATAATAAGTGTGAGTGCCATGATGATTGCAATCCATGCAACCCATGTAATCCATGTAAACCTAACCCATGCAATCCATGCAAACCTAATCCATGTGATGACAATTGTGGATGCCATGACAATTGTAAATGTGATTGTGAACCATGTGAAATGGATTCAGATGAATGTTTTGAAAACAAATGTGGACCAGAATGCTGTAATCCTATATCTCCAAGAAACTTCTCTGTATCAAATGCAGTGCCATTTGCAATAGAG…
GCF_003327265	ATGCAAGATTATAAAAAAAATAAAAGAAGAATGATGAATCAGCCAATGTCTACAATGAATGAAGAAGAAGTGTATACAGATGAAATAAATTCAGAAGACATGAGAGGTTTTAAAAAATCACACCATCATAATGGATGTAATACTGATAATAAGTGTGAGTGCCATGATGATTGCAATCCATGCAACCCATGTAATCCATGTAAACCTAACCCATGCAATCCATGCAAACCTAATCCATGTGATGACAATTGTGGATGCCATGACAATTGTAAATGTGATTGTGAACCATGTGAAATGGATTCAGATGAATGTTTTGAAAACAAATGTGGACCAGAATGCTGTAATCCTATATCTCCAAGAAACTTCTCTGTATCAAATGCAGTGCCATTTGCAATAGAG…
GCF_003327245	ATGCAAGATTATAAAAAAAATAAAAGAAGAATGATGAATCAGCCAATGTCTACAATGAATGAAGAAGAAGTGTATACAGATGAAATAAATTCAGAAGACATGAGAGGTTTTAAAAAATCACACCATCATAATGGATGTAATACTGATAATAAGTGTGAGTGCCATGATGATTGCAATCCATGCAACCCATGTAATCCATGTAAACCTAACCCATGCAATCCATGCAAACCTAATCCATGTGATGACAATTGTGGATGCCATGACAATTGTAAATGTGATTGTGAACCATGTGAAATGGATTCAGATGAATGTTTTGAAAACAAATGTGGACCAGAATGCTGTAATCCTATATCTCCAAGAAACTTCTCTGTATCAAATGCAGTGCCATTTGCAATAGAG…
GCF_003327305	ATGCAAGATTATAAAAAAAATAAAAGAAGAATGATGAATCAGCCAATGTCTACAATGAATGAAGAAGAAGTGTATACAGATGAAATAAATTCAGAAGACATGAGAGGTTTTAAAAAATCACACCATCATAATGGATGTAATACTGATAATAAGTGTGAGTGCCATGATGATTGCAATCCATGCAACCCATGTAATCCATGTAAACCTAACCCATGCAATCCATGCAAACCTAATCCATGTGATGACAATTGTGGATGCCATGACAATTGTAAATGTGATTGTGAACCATGTGAAATGGATTCAGATGAATGTTTTGAAAACAAATGTGGACCAGAATGCTGTAATCCTATATCTCCAAGAAACTTCTCTGTATCAAATGCAGTGCCATTTGCAATAGAG…
GCF_003327145	ATGCAAGATTATAAAAAAAATAAAAGAAGAATGATGAATCAGCCAATGTCTACAATGAATGAAGAAGAAGTGTATACAGATGAAATAAATTCAGAAGACATGAGAGGTTTTAAAAAATCACACCATCATAATGGATGTAATACTGATAATAAGTGTGAGTGCCATGATGATTGCAATCCATGCAACCCATGTAATCCATGTAAACCTAACCCATGCAATCCATGCAAACCTAATCCATGTGATGACAATTGTGGATGCCATGACAATTGTAAATGTGATTGTGAACCATGTGAAATGGATTCAGATGAATGTTTTGAAAACAAATGTGGACCAGAATGCTGTAATCCTATATCTCCAAGAAACTTCTCTGTATCAAATGCAGTGCCATTTGCAATAGAG…
GCF_003327185	ATGCAAGATTATAAAAAAAATAAAAGAAGAATGATGAATCAGCCAATGTCTACAATGAATGAAGAAGAAGTGTATACAGATGAAATAAATTCAGAAGACATGAGAGGTTTTAAAAAATCACACCATCATAATGGATGTAATACTGATAATAAGTGTGAGTGCCATGATGATTGCAATCCATGCAACCCATGTAATCCATGTAAACCTAACCCATGCAATCCATGCAAACCTAATCCATGTGATGACAATTGTGGATGCCATGACAATTGTAAATGTGATTGTGAACCATGTGAAATGGATTCAGATGAATGTTTTGAAAACAAATGTGGACCAGAATGCTGTAATCCTATATCTCCAAGAAACTTCTCTGTATCAAATGCAGTGCCATTTGCAATAGAG…
GCF_003328455	ATGCAAGATTATAAAAAAAATAAAAGAAGAATGATGAATCAGCCAATGTCTACAATGAATGAAGAAGAAGTGTATACAGATGAAATAAATTCAGAAGACATGAGAGGTTTTAAAAAATCACACCATCATAATGGATGTAATACTGATAATAAGTGTGAGTGCCATGATGATTGCAATCCATGCAACCCATGTAATCCATGTAAACCTAACCCATGCAATCCATGCAAACCTAATCCATGTGATGACAATTGTGGATGCCATGACAATTGTAAATGTGATTGTGAACCATGTGAAATGGATTCAGATGAATGTTTTGAAAACAAATGTGGACCAGAATGCTGTAATCCTATATCTCCAAGAAACTTCTCTGTATCAAATGCAGTGCCATTTGCAATAGAG…
GCF_003327165	ATGCAAGATTATAAAAAAAATAAAAGAAGAATGATGAATCAGCCAATGTCTACAATGAATGAAGAAGAAGTGTATACAGATGAAATAAATTCAGAAGACATGAGAGGTTTTAAAAAATCACACCATCATAATGGATGTAATACTGATAATAAGTGTGAGTGCCATGATGATTGCAATCCATGCAACCCATGTAATCCATGTAAACCTAACCCATGCAATCCATGCAAACCTAATCCATGTGATGACAATTGTGGATGCCATGACAATTGTAAATGTGATTGTGAACCATGTGAAATGGATTCAGATGAATGTTTTGAAAACAAATGTGGACCAGAATGCTGTAATCCTATATCTCCAAGAAACTTCTCTGTATCAAATGCAGTGCCATTTGCAATAGAG…
GCF_003327385	ATGCAAGATTATAAAAAAAATAAAAGAAGAATGATGAATCAGCCAATGTCTACAATGAATGAAGAAGAAGTGTATACAGATGAAATAAATTCAGAAGACATGAGAGGTTTTAAAAAATCACACCATCATAATGGATGTAATACTGATAATAAGTGTGAGTGCCATGATGATTGCAATCCATGCAACCCATGTAATCCATGTAAACCTAACCCATGCAATCCATGCAAACCTAATCCATGTGATGACAATTGTGGATGCCATGACAATTGTAAATGTGATTGTGAACCATGTGAAATGGATTCAGATGAATGTTTTGAAAACAAATGTGGACCAGAATGCTGTAATCCTATATCTCCAAGAAACTTCTCTGTATCAAATGCAGTGCCATTTGCAATAGAG…
GCF_003327755	ATGCAAGATTATAAAAAAAATAAAAGAAGAATGATGAATCAGCCAATGTCTACAATGAATGAAGAAGAAGTGTATACAGATGAAATAAATTCAGAAGACATGAGAGGTTTTAAAAAATCACACCATCATAATGGATGTAATACTGATAATAAGTGTGAGTGCCATGATGATTGCAATCCATGCAACCCATGTAATCCATGTAAACCTAACCCATGCAATCCATGCAAACCTAATCCATGTGATGACAATTGTGGATGCCATGACAATTGTAAATGTGATTGTGAACCATGTGAAATGGATTCAGATGAATGTTTTGAAAACAAATGTGGACCAGAATGCTGTAATCCTATATCTCCAAGAAACTTCTCTGTATCAAATGCAGTGCCATTTGCAATAGAG…
GCF_003327325	ATGCAAGATTATAAAAAAAATAAAAGAAGAATGATGAATCAGCCAATGTCTACAATGAATGAAGAAGAAGTGTATACAGATGAAATAAATTCAGAAGACATGAGAGGTTTTAAAAAATCACACCATCATAATGGATGTAATACTGATAATAAGTGTGAGTGCCATGATGATTGCAATCCATGCAACCCATGTAATCCATGTAAACCTAACCCATGCAATCCATGCAAACCTAATCCATGTGATGACAATTGTGGATGCCATGACAATTGTAAATGTGATTGTGAACCATGTGAAATGGATTCAGATGAATGTTTTGAAAACAAATGTGGACCAGAATGCTGTAATCCTATATCTCCAAGAAACTTCTCTGTATCAAATGCAGTGCCATTTGCAATAGAG…
GCF_003327215	ATGCAAGATTATAAAAAAAATAAAAGAAGAATGATGAATCAGCCAATGTCTACAATGAATGAAGAAGAAGTGTATACAGATGAAATAAATTCAGAAGACATGAGAGGTTTTAAAAAATCACACCATCATAATGGATGTAATACTGATAATAAGTGTGAGTGCCATGATGATTGCAATCCATGCAACCCATGTAATCCATGTAAACCTAACCCATGCAATCCATGCAAACCTAATCCATGTGATGACAATTGTGGATGCCATGACAATTGTAAATGTGATTGTGAACCATGTGAAATGGATTCAGATGAATGTTTTGAAAACAAATGTGGACCAGAATGCTGTAATCCTATATCTCCAAGAAACTTCTCTGTATCAAATGCAGTGCCATTTGCAATAGAG…
GCF_003327345	ATGCAAGATTATAAAAAAAATAAAAGAAGAATGATGAATCAGCCAATGTCTACAATGAATGAAGAAGAAGTGTATACAGATGAAATAAATTCAGAAGACATGAGAGGTTTTAAAAAATCACACCATCATAATGGATGTAATACTGATAATAAGTGTGAGTGCCATGATGATTGCAATCCATGCAACCCATGTAATCCATGTAAACCTAACCCATGCAATCCATGCAAACCTAATCCATGTGATGACAATTGTGGATGCCATGACAATTGTAAATGTGATTGTGAACCATGTGAAATGGATTCAGATGAATGTTTTGAAAACAAATGTGGACCAGAATGCTGTAATCCTATATCTCCAAGAAACTTCTCTGTATCAAATGCAGTGCCATTTGCAATAGAG…
GCF_003327365	ATGCAAGATTATAAAAAAAATAAAAGAAGAATGATGAATCAGCCAATGTCTACAATGAATGAAGAAGAAGTGTATACAGATGAAATAAATTCAGAAGACATGAGAGGTTTTAAAAAATCACACCATCATAATGGATGTAATACTGATAATAAGTGTGAGTGCCATGATGATTGCAATCCATGCAACCCATGTAATCCATGTAAACCTAACCCATGCAATCCATGCAAACCTAATCCATGTGATGACAATTGTGGATGCCATGACAATTGTAAATGTGATTGTGAACCATGTGAAATGGATTCAGATGAATGTTTTGAAAACAAATGTGGACCAGAATGCTGTAATCCTATATCTCCAAGAAACTTCTCTGTATCAAATGCAGTGCCATTTGCAATAGAG…
GCF_003457035	ATGCAAGATTATAAAAAAAATAAAAGAAGAATGATAAATCAGCCAATGTCTACAATGAATGAAGAAGAAGTGTATACAGATGAAATAAATTCAGAAGACATGAGAGGGTTTAAAAAATCACACCATCATAATGGATGTAATACTGATAATAAGTGTGAGTGCCATGATGAGTGTAATCCATGTAACCCATGCAATCCATGCAAACCTAATCCATGTGATGACAATTGTGGATGCCATGACAATTGTAAATGTGATTGTGAACCATGTGAAATGGATTCAGATGAATGTTTTGAAAACAAATGTGGACCAGAATGCTGTAATCCTATATCTCCAAGAAACTTCTCTGTATCAAATGCAGTGCCATTTGCAATAGAGGCTAATAGAATATTTGATACTATG…
GCF_003457015	ATGCAAGATTATAAAAAAAATAAAAGAAGAATGATAAATCAGCCAATGTCTACAATGAATGAAGAAGAAGTGTATACAGATGAAATAAATTCAGAAGACATGAGAGGGTTTAAAAAATCACACCATCATAATGGATGTAATACTGATAATAAGTGTGAGTGCCATGATGAGTGTAATCCATGTAACCCATGCAATCCATGCAAACCTAATCCATGTGATGACAATTGTGGATGCCATGACAATTGTAAATGTGATTGTGAACCATGTGAAATGGATTCAGATGAATGTTTTGAAAACAAATGTGGACCAGAATGCTGTAATCCTATATCTCCAAGAAACTTCTCTGTATCAAATGCAGTGCCATTTGCAATAGAGGCTAATAGAATATTTGATACTATG…
GCF_003481965	ATGCAAGATTATAAAAAAAATAAAAGAAGAATGATGAATCAGCCAATGTCTACAATGAATGAAGAAGAAGTGTATACAGATGAAATAAATTCAGAAGACATGAGAGGTTTTAAAAAATCACACCATCATAATGGATGTAATACTGATAATAAGTGTGAGTGCCATGATGATTGCAATCCATGCAACCCATGTAATCCATGTAAACCTAACCCATGCAATCCATGCAAACCTAATCCATGTGATGACAATTGTGGATGCCATGACAATTGTAAATGTGATTGTGAACCATGTGAAATGGATTCAGATGAATGTTTTGAAAACAAATGTGGACCAGAATGCTGTAATCCTATATCTCCAAGAAACTTCTCTGTATCAAATGCAGTGCCATTTGCAATAGAG…
GCF_003481905	ATGCAAGATTATAAAAAAAATAAAAGAAGAATGATGAATCAGCCAATGTCTACAATGAATGAAGAAGAAGTGTATACAGATGAAATAAATTCAGAAGACATGAGAGGTTTTAAAAAATCACACCATCATAATGGATGTAATACTGATAATAAGTGTGAGTGCCATGATGATTGCAATCCATGCAACCCATGTAATCCATGTAAACCTAACCCATGCAATCCATGCAAACCTAATCCATGTGATGACAATTGTGGATGCCATGACAATTGTAAATGTGATTGTGAACCATGTGAAATGGATTCAGATGAATGTTTTGAAAACAAATGTGGACCAGAATGCTGTAATCCTATATCTCCAAGAAACTTCTCTGTATCAAATGCAGTGCCATTTGCAATAGAG…
GCF_003456975	ATGCAAGATTATAAAAAAAATAAAAGAAGAATGATAAATCAGCCAATGTCTACAATGAATGAAGAAGAAGTGTATACAGATGAAATAAATTCAGAAGACATGAGAGGGTTTAAAAAATCACACCATCATAATGGATGTAATACTGATAATAAGTGTGAGTGCCATGATGAGTGTAATCCATGTAACCCATGCAATCCATGCAAACCTAATCCATGTGATGACAATTGTGGATGCCATGACAATTGTAAATGTGATTGTGAACCATGTGAAATGGATTCAGATGAATGTTTTGAAAACAAATGTGGACCAGAATGCTGTAATCCTATATCTCCAAGAAACTTCTCTGTATCAAATGCAGTGCCATTTGCAATAGAGGCTAATAGAATATTTGATACTATG…
GCF_003482125	ATGCAAGATTATAAAAAAAATAAAAGAAGAATGATGAATCAGCCAATGTCTACAATGAATGAAGAAGAAGTGTATACAGATGAAATAAATTCAGAAGACATGAGAGGTTTTAAAAAATCACACCATCATAATGGATGTAATACTGATAATAAGTGTGAGTGCCATGATGATTGCAATCCATGCAACCCATGTAATCCATGTAAACCTAACCCATGCAATCCATGCAAACCTAATCCATGTGATGACAATTGTGGATGCCATGACAATTGTAAATGTGATTGTGAACCATGTGAAATGGATTCAGATGAATGTTTTGAAAACAAATGTGGACCAGAATGCTGTAATCCTATATCTCCAAGAAACTTCTCTGTATCAAATGCAGTGCCATTTGCAATAGAG…
GCF_003482065	ATGCAAGATTATAAAAAAAATAAAAGAAGAATGATGAATCAGCCAATGTCTACAATGAATGAAGAAGAAGTGTATACAGATGAAATAAATTCAGAAGACATGAGAGGTTTTAAAAAATCACACCATCATAATGGATGTAATACTGATAATAAGTGTGAGTGCCATGATGATTGCAATCCATGCAACCCATGTAATCCATGTAAACCTAACCCATGCAATCCATGCAAACCTAATCCATGTGATGACAATTGTGGATGCCATGACAATTGTAAATGTGATTGTGAACCATGTGAAATGGATTCAGATGAATGTTTTGAAAACAAATGTGGACCAGAATGCTGTAATCCTATATCTCCAAGAAACTTCTCTGTATCAAATGCAGTGCCATTTGCAATAGAG…
GCF_003482035	ATGCAAGATTATAAAAAAAATAAAAGAAGAATGATGAATCAGCCAATGTCTACAATGAATGAAGAAGAAGTGTATACAGATGAAATAAATTCAGAAGACATGAGAGGGTTTAAAAAATCACACCATCATAATGGATGTAATACTGATAATAAGTGTGAGTGCCATGATGAGTGTAATCCATGTAACCCATGTAATCCATGTAAACCTAACCCATGCAATCCATGCAAACCTAATCCATGTGATGACAAATGTGAATGCCATGACAAGTGTAAATGTGATTGTGAACCATGTGAAATGGATTCAGATGAATGTTTTGAAAACAAATGTGGACCAGAATGTTGTAATCCGATATCTCCAAGAAACTTCTCTGTATCAAATGCAGTGCCATTTGCAATAGAG…
GCF_003482225	ATGCAAGATTATAAAAAAAATAAAAGAAGAATGATGAATCAGCCAATGTCTACAATGAATGAAGAAGAAGTGTATACAGATGAAATAAATTCAGAAGACATGAGAGGTTTTAAAAAATCACACCATCATAATGGATGTAATACTGATAATAAGTGTGAGTGCCATGATGATTGCAATCCATGCAACCCATGTAATCCATGTAAACCTAACCCATGCAATCCATGCAAACCTAATCCATGTGATGACAATTGTGGATGCCATGACAATTGTAAATGTGATTGTGAACCATGTGAAATGGATTCAGATGAATGTTTTGAAAACAAATGTGGACCAGAATGCTGTAATCCTATATCTCCAAGAAACTTCTCTGTATCAAATGCAGTGCCATTTGCAATAGAG…
GCF_003482365	ATGCAAGATTATAAAAAAAATAAAAGAAGAATGACAAATCAGCCAATGCCTACAATGAATGAAGAAGAAGTGTATACAGAGGAAATAAATTCAGAAGATATGAGAGGGTTTAAAAAATCACATCATCATAATGAATGTAATACTGATAATAAATGTGATTGTCATGATGATTGCAAACCATGTAATCCATGTAAACCTAATCCATGTAACCCATGTAAACCTAATCCATGCAACCCATGCAAACCTAATCCATGTGATGACAATTGTGGATGCCATGACCATTGTAAATGTGATTGTGAACCATGTGAAATGGATTCAGATGAATGTTTTGAAAACAAATGTGGACCAGAATGCTGTAATCCTATATCTCCAAGAAACTTCTCTGTATCAAATGCAGTG…
GCF_003482305	ATGCAAGATTATAAAAAAAATAAAAGAAGAATGATGAATCAGCCAATGTCTACAATGAATGAAGAAGAAGTGTATACAGATGAAATAAATTCAGAAGACATGAGAGGTTTTAAAAAATCACACCATCATAATGGATGTAATACTGATAATAAGTGTGAGTGCCATGATGATTGCAATCCATGCAACCCATGTAATCCATGTAAACCTAACCCATGCAATCCATGCAAACCTAATCCATGTGATGACAATTGTGGATGCCATGACAATTGTAAATGTGATTGTGAACCATGTGAAATGGATTCAGATGAATGTTTTGAAAACAAATGTGGACCAGAATGCTGTAATCCTATATCTCCAAGAAACTTCTCTGTATCAAATGCAGTGCCATTTGCAATAGAG…
GCF_003482255	ATGCAAGATTATAAAAAAAATAAAAGAAGAATGATGAATCAGCCAATGTCTACAATGAATGAAGAAGAAGTGTATACAGATGAAATAAATTCAGAAGACATGAGAGGTTTTAAAAAATCACACCATCATAATGGATGTAATACTGATAATAAGTGTGAGTGCCATGATGATTGCAATCCATGCAACCCATGTAATCCATGTAAACCTAACCCATGCAATCCATGCAAACCTAATCCATGTGATGACAATTGTGGATGCCATGACAATTGTAAATGTGATTGTGAACCATGTGAAATGGATTCAGATGAATGTTTTGAAAACAAATGTGGACCAGAATGCTGTAATCCTATATCTCCAAGAAACTTCTCTGTATCAAATGCAGTGCCATTTGCAATAGAG…
GCF_003482345	ATGCAAGATTATAAAAAAAATAAAAGAAGAATGATGAATCAGCCAATGTCTACAATGAATGAAGAAGAAGTGTATACAGATGAAATAAATTCAGAAGACATGAGAGGTTTTAAAAAATCACACCATCATAATGGATGTAATACTGATAATAAGTGTGAGTGCCATGATGATTGCAATCCATGCAACCCATGTAATCCATGTAAACCTAACCCATGCAATCCATGCAAACCTAATCCATGTGATGACAATTGTGGATGCCATGACAATTGTAAATGTGATTGTGAACCATGTGAAATGGATTCAGATGAATGTTTTGAAAACAAATGTGGACCAGAATGCTGTAATCCTATATCTCCAAGAAACTTCTCTGTATCAAATGCAGTGCCATTTGCAATAGAG…
GCF_003482165	ATGCAAGATTATAAAAAAAATAAAAGAAGAATGACAAATCAGCCAATGCCTACAATGAATGAAGAAGAAGTGTATACAGAGGAAATAAATTCAGAAGATATGAGAGGGTTTAAAAAATCACATCATCATAATGAATGTAATACTGATAATAAATGTGATTGTCATGATGATTGCAAACCATGTAATCCATGTAAACCTAATCCATGTAACCCATGTAAACCTAATCCATGCAACCCATGCAAACCTAATCCATGTGATGACAATTGTGGATGCCATGACCATTGTAAATGTGATTGTGAACCATGTGAAATGGATTCAGATGAATGTTTTGAAAACAAATGTGGACCAGAATGCTGTAATCCTATATCTCCAAGAAACTTCTCTGTATCAAATGCAGTG…
GCF_003597835	ATGCAAGATTATAAAAAAAATAAAAGAAGAATGATGAATCAGCCAATGTCTACAATGAATGAAGAAGAAGTGTATACAGATGAAATAAATTCAGAAGACATGAGAGGGTTTAAAAAATCACACCATCATAATGGATGTAATACTGATAATAAGTGTGAGTGCCATGATGAGTGTAATCCATGTAACCCATGTAATCCATGTAAACCTAACCCATGCAATCCATGCAAACCTAATCCATGTGATGACAAATGTGAATGCCATGACAAGTGTAAATGTGATTGTGAACCATGTGAAATGGATTCAGATGAATGTTTTGAAAACAAATGTGGACCAGAATGTTGTAATCCGATATCTCCAAGAAACTTCTCTGTATCAAATGCAGTGCCATTTGCAATAGAG…
GCF_003490105	ATGCAAGATTATAAAAAAAATAAAAGAAGAATGATGAATCAGCCAATGTCTACAATGAATGAAGAAGAAGTGTATACAGATGAAATAAATTCAGAAGACATGAGAGGTTTTAAAAAATCACACCATCATAATGGATGTAATACTGATAATAAGTGTGAGTGCCATGATGATTGCAATCCATGCAACCCATGTAATCCATGTAAACCTAACCCATGCAATCCATGCAAACCTAATCCATGTGATGACAATTGTGGATGCCATGACAATTGTAAATGTGATTGTGAACCATGTCAAATGGATTCAGATGAATGTTTTGAAAACAAATGTGGACCAGAATGCTGTAATCCTATATCTCCAAGAAACTTCTCTGTATCAAATGCAGTGCCATTTGCAATAGAG…
GCF_003597795	ATGCAAGATTATAAAAAAAATAAAAGAAGAATGATGAATCAGCCAATGTCTACAATGAATGAAGAAGAAGTGTATACAGATGAAATAAATTCAGAAGACATGAGAGGGTTTAAAAAATCACACCATCATAATGGATGTAATACTGATAATAAGTGTGAGTGCCATGATGAGTGTAATCCATGTAACCCATGTAATCCATGTAAACCTAACCCATGCAATCCATGCAAACCTAATCCATGTGATGACAAATGTGAATGCCATGACAAGTGTAAATGTGATTGTGAACCATGTGAAATGGATTCAGATGAATGTTTTGAAAACAAATGTGGACCAGAATGTTGTAATCCGATATCTCCAAGAAACTTCTCTGTATCAAATGCAGTGCCATTTGCAATAGAG…
GCF_003482325	ATGCAAGATTATAAAAAAAATAAAAGAAGAATGATGAATCAGCCAATGTCTACAATGAATGAAGAAGAAGTGTATACAGATGAAATAAATTCAGAAGACATGAGAGGTTTTAAAAAATCACACCATCATAATGGATGTAATACTGATAATAAGTGTGAGTGCCATGATGATTGCAATCCATGCAACCCATGTAATCCATGTAAACCTAACCCATGCAATCCATGCAAACCTAATCCATGTGATGACAATTGTGGATGCCATGACAATTGTAAATGTGATTGTGAACCATGTGAAATGGATTCAGATGAATGTTTTGAAAACAAATGTGGACCAGAATGCTGTAATCCTATATCTCCAAGAAACTTCTCTGTATCAAATGCAGTGCCATTTGCAATAGAG…
GCF_003597815	ATGCAAGATTATAAAAAAAATAAAAGAAGAATGATGAATCAGCCAATGTCTACAATGAATGAAGAAGAAGTGTATACAGATGAAATAAATTCAGAAGACATGAGAGGGTTTAAAAAATCACACCATCATAATGGATGTAATACTGATAATAAGTGTGAGTGCCATGATGAGTGTAATCCATGTAACCCATGTAATCCATGTAAACCTAACCCATGCAATCCATGCAAACCTAATCCATGTGATGACAAATGTGAATGCCATGACAAGTGTAAATGTGATTGTGAACCATGTGAAATGGATTCAGATGAATGTTTTGAAAACAAATGTGGACCAGAATGTTGTAATCCGATATCTCCAAGAAACTTCTCTGTATCAAATGCAGTGCCATTTGCAATAGAG…
GCF_003625415	ATGCAAGATTATAAAAAAAATAAAAGAAGAATGATGAATCAGCCAATGTCTACAATGAATGAAGAAGAAGTGTATACAGATGAAATAAATTCAGAAGACATGAGAGGGTTTAAAAAATCACACCATCATAATGGATGTAATACTGATAATAAGTGTGAGTGCCATGATGAGTGTAATCCATGTAACCCATGTAATCCATGTAAACCTAACCCATGCAATCCATGCAAACCTAATCCATGTGATGACAAATGTGAATGCCATGACAAGTGTAAATGTGATTGTGAACCATGTGAAATGGATTCAGATGAATGTTTTGAAAACAAATGTGGACCAGAATGTTGTAATCCGATATCTCCAAGAAACTTCTCTGTATCAAATGCAGTGCCATTTGCAATAGAG…
GCF_003597895	ATGCAAGATTATAAAAAAAATAAAAGAAGAATGATGAATCAGCCAATGTCTACAATGAATGAAGAAGAAGTGTATACAGATGAAATAAATTCAGAAGACATGAGAGGGTTTAAAAAATCACACCATCATAATGGATGTAATACTGATAATAAGTGTGAGTGCCATGATGAGTGTAATCCATGTAACCCATGTAATCCATGTAAACCTAACCCATGCAATCCATGCAAACCTAATCCATGTGATGACAAATGTGAATGCCATGACAAGTGTAAATGTGATTGTGAACCATGTGAAATGGATTCAGATGAATGTTTTGAAAACAAATGTGGACCAGAATGTTGTAATCCGATATCTCCAAGAAACTTCTCTGTATCAAATGCAGTGCCATTTGCAATAGAG…
GCF_003597875	ATGCAAGATTATAAAAAAAATAAAAGAAGAATGATGAATCAGCCAATGTCTACAATGAATGAAGAAGAAGTGTATACAGATGAAATAAATTCAGAAGACATGAGAGGTTTTAAAAAATCACACCATCATAATGGATGTAATACTGATAATAAGTGTGAGTGCCATGATGATTGCAATCCATGCAACCCATGTAATCCATGTAAACCTAACCCATGCAATCCATGCAAACCTAATCCATGTGATGACAATTGTGGATGCCATGACAATTGTAAATGTGATTGTGAACCATGTGAAATGGATTCAGATGAATGTTTTGAAAACAAATGTGGACCAGAATGCTGTAATCCTATATCTCCAAGAAACTTCTCTGTATCAAATGCAGTGCCATTTGCAATAGAG…
GCF_003625425	ATGCAAGATTATAAAAAAAATAAAAGAAGAATGATGAATCAGCCAATGTCTACAATGAATGAAGAAGAAGTGTATACAGATGAAATAAATTCAGAAGACATGAGAGGGTTTAAAAAATCACACCATCATAATGGATGTAATACTGATAATAAGTGTGAGTGCCATGATGAGTGTAATCCATGTAACCCATGTAATCCATGTAAACCTAACCCATGCAATCCATGCAAACCTAATCCATGTGATGACAAATGTGAATGCCATGACAAGTGTAAATGTGATTGTGAACCATGTGAAATGGATTCAGATGAATGTTTTGAAAACAAATGTGGACCAGAATGTTGTAATCCGATATCTCCAAGAAACTTCTCTGTATCAAATGCAGTGCCATTTGCAATAGAG…
GCF_003597855	ATGCAAGATTATAAAAAAAATAAAAGAAGAATGATGAATCAGCCAATGTCTACAATGAATGAAGAAGAAGTGTATACAGATGAAATAAATTCAGAAGACATGAGAGGTTTTAAAAAATCACACCATCATAATGGATGTAATACTGATAATAAGTGTGAGTGTCATGATGATTGCAATCCATGCAACCCATGTAATCCATGTAAACCTAACCCATGCAATCCATGCAAACCTAATCCATGTGATGACAATTGTGGATGCCATGACAATTGTAAATGTGATTGTGAACCATGTGAAATGGATTCAGATGAATGTTTTGAAAACAAATGTGGACCAGAATGCTGTAATCCTATATCTCCAAGAAACTTCTCTGTATCAAATGCAGTGCCATTTGCAATAGAG…
GCF_003862595	ATGCAAGATTATAAAAAAAATAAAAGAAGAATGATGAATCAGCCAATGTCTACAATGAATGAAGAAGAAGTGTATACAGATGAAATAAATTCAGAAGACATGAGAGGTTTTAAAAAATCACACCATCATAATGGATGTAATACTGATAATAAGTGTGAGTGCCATGATGATTGCAATCCATGCAACCCATGTAATCCATGTAAACCTAACCCATGCAATACATGCAAACCTAATCCATGTGATGACAATTGTGGATGCCATGACAATTGTAAATGTGATTGTGAACCATGTGAAATGGATTCAGATGAATGTTTTGAAAACAAATGTGGACCAGAATGCTGTAATCCTATATCTCCAAGAAACTTCTCTGTATCAAATGCAGTGCCATTTGCAATAGAG…
GCF_003862565	ATGCAAGATTATAAAAAAAATAAAAGAAGAATGATGAATCAGCCAATGTCTACAATGAATGAAGAAGAAGTGTATACAGATGAAATAAATTCAGAAGACATGAGAGGTTTTAAAAAATCACACCATCATAATGGATGTAATACTGATAATAAGTGTGAGTGCCATGATGATTGCAATCCATGCAACCCATGTAATCCATGTAAACCTAACCCATGCAATCCATGCAAACCTAATCCATGTGATGACAATTGTGGATGCCATGACAATTGTAAATGTGATTGTGAACCATGTGAAATGGATTCAGATGAATGTTTTGAAAACAAATGTGGACCAGAATGCTGTAATCCTATATCTCCAAGAAACTTCTCTGTATCAAATGCAGTGCCATTTGCAATAGAG…
GCF_003625435	ATGCAAGATTATAAAAAAAATAAAAGAAGAATGATGAATCAGCCAATGTCTACAATGAATGAAGAAGAAGTGTATACAGATGAAATAAATTCAGAAGACATGAGAGGGTTTAAAAAATCACACCATCATAATGGATGTAATACTGATAATAAGTGTGAGTGCCATGATGAGTGTAATCCATGTAACCCATGTAATCCATGTAAACCTAACCCATGCAATCCATGCAAACCTAATCCATGTGATGACAAATGTGAATGCCATGACAAGTGTAAATGTGATTGTGAACCATGTGAAATGGATTCAGATGAATGTTTTGAAAACAAATGTGGACCAGAATGTTGTAATCCGATATCTCCAAGAAACTTCTCTGTATCAAATGCAGTGCCATTTGCAATAGAG…
GCF_003697205	ATGCAAGATTATAAAAAAAATAAAAGAAGAATGACAAATCAGCCAATGCCTACAATGAATGAAGAAGAAGTGTATACAGAGGAAATAAATTCAGAAGATATGAGAGGGTTTAAAAAATCACATCATCATAATGAATGTAATACTGATAATAAATGTGATTGTCATGATGATTGCAAACCATGTAATCCATGTAAACCTAATCCATGCAACCCATGCAAACCTAATCCATGTGATGACAATTGTGGATGCCATGACCATTGTAAATGTGATTGTGAACCATGTGAAATGGATTCAGATGAATGTTTTGAAAACAAATGTGGACCAGAATGCTGTAATCCTATATCTCCAAGAAACTTCTCTGTATCAAATGCAGTGCCATTTGCAATAGAGGCTAATAGA…
GCF_003597915	ATGCAAGATTATAAAAAAAATAAAAGAAGAATGATGAATCAGCCAATGTCTACAATGAATGAAGAAGAAGTGTATACAGATGAAATAAATTCAGAAGACATGAGAGGGTTTAAAAAATCACACCATCATAATGGATGTAATACTGATAATAAGTGTGAGTGCCATGATGAGTGTAATCCATGTAACCCATGTAATCCATGTAAACCTAACCCATGCAATCCATGCAAACCTAATCCATGTGATGACAAATGTGAATGCCATGACAAGTGTAAATGTGATTGTGAACCATGTGAAATGGATTCAGATGAATGTTTTGAAAACAAATGTGGACCAGAATGTTGTAATCCGATATCTCCAAGAAACTTCTCTGTATCAAATGCAGTGCCATTTGCAATAGAG…
GCF_003862685	ATGCAAGATTATAAAAAAAATAAAAGAAGAATGATGAATCAGCCAATGTCTACAATGAATGAAGAAGAAGTGTATACAGATGAAATAAATTCAGAAGACATGAGAGGGTTTAAAAAATCACACCATCATAATGGATGTAATACTGATAATAAGTGTGAGTGCCATGATGAGTGTAATCCATGTAACCCATGTAATCCATGTAAACCTAACCCATGCAATCCATGCAAACCTAATCCATGTGATGACAAATGTGAATGCCATGACAAGTGTAAATGTGATTGTGAACCATGTGAAATGGATTCAGATGAATGTTTTGAAAACAAATGTGGACCAGAATGTTGTAATCCGATATCTCCAAGAAACTTCTCTGTATCAAATGCAGTGCCATTTGCAATAGAG…
GCF_003862655	ATGCAAGATTATAAAAAAAATAAAAGAAGAATGATGAATCAGCCAATGTCTACAATGAATGAAGAAGAAGTGTATACAGATGAAATAAATTCAGAAGACATGAGAGGTTTTAAAAAATCACACCATCATAATGGATGTAATACTGATAATAAGTGTGAGTGCCATGATGATTGCAATCCATGCAACCCATGTAATCCATGTAAACCTAACCCATGCAATCCATGCAAACCTAATCCATGTGATGACAATTGTGGATGCCATGACAATTGTAAATGTGATTGTGAACCATGTGAAATGGATTCAGATGAATGTTTTGAAAACAAATGTGGACCAGAATGCTGTAATCCTATATCTCCAAGAAACTTCTCTGTATCAAATGCAGTGCCATTTGCAATAGAG…
GCF_003862635	ATGCAAGATTATAAAAAAAATAAAAGAAGAATGATGAATCAGCCAATGTCTACAATGAATGAAGAAGAAGTGTATACAGATGAAATAAATTCAGAAGACATGAGAGGTTTTAAAAAATCACACCATCATAATGGATGTAATACTGATAATAAGTGTGAGTGCCATGATGATTGCAATCCATGCAACCCATGTAATCCATGTAAACCTAACCCATGCAATCCATGCAAACCTAATCCATGTGATGACAATTGTGGATGCCATGACAATTGTAAATGTGATTGTGAACCATGTGAAATGGATTCAGATGAATGTTTTGAAAACAAATGTGGACCAGAATGCTGTAATCCTATATCTCCAAGAAACTTCTCTGTATCAAATGCAGTGCCATTTGCAATAGAG…
GCF_003862765	ATGCAAGATTATAAAAAAAATAAAAGAAGAATGATGAATCAGCCAATGTCTACAATGAATGAAGAAGAAGTGTATACAGATGAAATAAATTCAGAAGACATGAGAGGTTTTAAAAAATCACACCATCATAATGGATGTAATACTGATAATAAGTGTGAGTGCCATGATGATTGCAATCCATGCAACCCATGTAATCCATGTAAACCTAACCCATGCAATCCATGCAAACCTAATCCATGTGATGACAATTGTGGATGCCATGACAATTGTAAATGTGATTGTGAACCATGTGAAATGGATTCAGATGAATGTTTTGAAAACAAATGTGGACCAGAATGCTGTAATCCTATATCTCCAAGAAACTTCTCTGTATCAAATGCAGTGCCATTTGCAATAGAG…
GCF_003697225	ATGCAAGATTATAAAAAAAATAAAAGAAGAATGACAAATCAGCCAATGCCTACAATGAATGAAGAAGAAGTGTATACAGAGGAAATAAATTCAGAAGATATGAGAGGGTTTAAAAAATCACATCATCATAATGAATGTAATACTGATAATAAATGTGATTGTCATGATGATTGCAAACCATGTAATCCATGTAAACCTAATCCATGCAACCCATGCAAACCTAATCCATGTGATGACAATTGTGGATGCCATGACCATTGTAAATGTGATTGTGAACCATGTGAAATGGATTCAGATGAATGTTTTGAAAACAAATGTGGACCAGAATGCTGTAATCCTATATCTCCAAGAAACTTCTCTGTATCAAATGCAGTGCCATTTGCAATAGAGGCTAATAGA…
GCF_003862755	ATGCAAGATTATAAAAAAAATAAAAGAAGAATGATGAATCAGCCAATGTCTACAATGAATGAAGAAGAAGTGTATACAGATGAAATAAATTCAGAAGACATGAGAGGTTTTAAAAAATCACACCATCATAATGGATGTAATACTGATAATAAGTGTGAGTGCCATGATGATTGCAATCCATGCAACCCATGTAATCCATGTAAACCTAACCCATGCAATCCATGCAAACCTAATCCATGTGATGACAATTGTGGATGCCATGACAATTGTAAATGTGATTGTGAACCATGTGAAATGGATTCAGATGAATGTTTTGAAAACAAATGTGGACCAGAATGCTGTAATCCTATATCTCCAAGAAACTTCTCTGTATCAAATGCAGTGCCATTTGCAATAGAG…
GCF_003862575	ATGCAAGATTATAAAAAAAATAAAAGAAGAATGATGAATCAGCCAATGTCTACAATGAATGAAGAAGAAGTGTATACAGATGAAATAAATTCAGAAGACATGAGAGGTTTTAAAAAATCACACCATCATAATGGATGTAATACTGATAATAAGTGTGAGTGCCATGATGATTGCAATCCATGCAACCCATGTAATCCATGTAAACCTAACCCATGCAATCCATGCAAACCTAATCCATGTGATGACAATTGTGGATGCCATGACAATTGTAAATGTGATTGTGAACCATGTGAAATGGATTCAGATGAATGTTTTGAAAACAAATGTGGACCAGAATGCTGTAATCCTATATCTCCAAGAAACTTCTCTGTATCAAATGCAGTGCCATTTGCAATAGAG…
GCF_003862705	ATGCAAGATTATAAAAAAAATAAAAGAAGAATGATGAATCAGCCAATGTCTACAATGAATGAAGAAGAAGTGTATACAGATGAAATAAATTCAGAAGACATGAGAGGTTTTAAAAAATCACACCATCATAATGGATGTAATACTGATAATAAGTGTGAGTGCCATGATGATTGCAATCCATGCAACCCATGTAATCCATGTAAACCTAACCCATGCAATCCATGCAAACCTAATCCATGTGATGACAATTGTGGATGCCATGACAATTGTAAATGTGATTGTGAACCATGTGAAATGGATTCAGATGAATGTTTTGAAAACAAATGTGGACCAGAATGCTGTAATCCTATATCTCCAAGAAACTTCTCTGTATCAAATGCAGTGCCATTTGCAATAGAG…
GCF_003862665	ATGCAAGATTATAAAAAAAATAAAAGAAGAATGATGAATCAGCCAATGTCTACAATGAATGAAGAAGAAGTGTATACAGATGAAATAAATTCAGAAGACATGAGAGGTTTTAAAAAATCACACCATCATAATGGATGTAATACTGATAATAAGTGTGAGTGCCATGATGATTGCAATCCATGCAACCCATGTAATCCATGTAAACCTAACCCATGCAATCCATGCAAACCTAATCCATGTGATGACAATTGTGGATGCCATGACAATTGTAAATGTGATTGTGAACCATGTGAAATGGATTCAGATGAATGTTTTGAAAACAAATGTGGACCAGAATGCTGTAATCCTATATCTCCAAGAAACTTCTCTGTATCAAATGCAGTGCCATTTGCAATAGAG…
GCF_003862735	ATGCAAGATTATAAAAAAAATAAAAGAAGAATGATGAATCAGCCAATGTCTACAATGAATGAAGAAGAAGTGTATACAGATGAAATAAATTCAGAAGACATGAGAGGTTTTAAAAAATCACACCATCATAATGGATGTAATACTGATAATAAGTGTGAGTGCCATGATGATTGCAATCCATGCAACCCATGTAATCCATGTAAACCTAACCCATGCAATCCATGCAAACCTAATCCATGTGATGACAATTGTGGATGCCATGACAATTGTAAATGTGATTGTGAACCATGTGAAATGGATTCAGATGAATGTTTTGAAAACAAATGTGGACCAGAATGCTGTAATCCTATATCTCCAAGAAACTTCTCTGTATCAAATGCAGTGCCATTTGCAATAGAG…
GCF_003862865	ATGCAAGATTATAAAAAAAATAAAAGAAGAATGATGAATCAGCCAATGTCTACAATGAATGAAGAAGAAGTGTATACAGATGAAATAAATTCAGAAGACATGAGAGGTTTTAAAAAATCACACCATCATAATGGATGTAATACTGATAATAAGTGTGAGTGCCATGATGATTGCAATCCATGCAACCCATGTAATCCATGTAAACCTAACCCATGCAATCCATGCAAACCTAATCCATGTGATGACAATTGTGGATGCCATGACAATTGTAAATGTGATTGTGAACCATGTGAAATGGATTCAGATGAATGTTTTGAAAACAAATGTGGACCAGAATGCTGTAATCCTATATCTCCAAGAAACTTCTCTGTATCAAATGCAGTGCCATTTGCAATAGAG…
GCF_003862815	ATGCAAGATTATAAAAAAAATAAAAGAAGAATGATGAATCAGCCAATGTCTACAATGAATGAAGAAGAAGTGTATACAGATGAAATAAATTCAGAAGACATGAGAGGTTTTAAAAAATCACACCATCATAATGGATGTAATACTGATAATAAGTGTGAGTGCCATGATGATTGCAATCCATGCAACCCATGTAATCCATGTAAACCTAACCCATGCAATCCATGCAAACCTAATCCATGTGATGACAATTGTGGATGCCATGACAATTGTAAATGTGATTGTGAACCATGTGAAATGGATTCAGATGAATGTTTTGAAAACAAATGTGGACCAGAATGCTGTAATCCTATATCTCCAAGAAACTTCTCTGTATCAAATGCAGTGCCATTTGCAATAGAG…
GCF_003862785	ATGCAAGATTATAAAAAAAATAAAAGAAGAATGATGAATCAGCCAATGTCTACAATGAATGAAGAAGAAGTGTATACAGATGAAATAAATTCAGAAGACATGAGAGGTTTTAAAAAATCACACCATCATAATGGATGTAATACTGATAATAAGTGTGAGTGCCATGATGATTGCAATCCATGCAACCCATGTAATCCATGTAAACCTAACCCATGCAATCCATGCAAACCTAATCCATGTGATGACAATTGTGGATGCCATGACAATTGTAAATGTGATTGTGAACCATGTGAAATGGATTCAGATGAATGTTTTGAAAACAAATGTGGACCAGAATGCTGTAATCCTATATCTCCAAGAAACTTCTCTGTATCAAATGCAGTGCCATTTGCAATAGAG…
GCF_003862975	ATGCAAGATTATAAAAAAAATAAAAGAAGAATGATGAATCAGCCAATGTCTACAATGAATGAAGAAGAAGTGTATACAGATGAAATAAATTCAGAAGACATGAGAGGTTTTAAAAAATCACACCATCATAATGGATGTAATACTGATAATAAGTGTGAGTGCCATGATGATTGCAATCCATGCAACCCATGTAATCCATGTAAACCTAACCCATGCAATCCATGCAAACCTAATCCATGTGATGACAATTGTGGATGCCATGACAATTGTAAATGTGATTGTGAACCATGTGAAATGGATTCAGATGAATGTTTTGAAAACAAATGTGGACCAGAATGCTGTAATCCTATATCTCCAAGAAACTTCTCTGTATCAAATGCAGTGCCATTTGCAATAGAG…
GCF_003862835	ATGCAAGATTATAAAAAAAATAAAAGAAGAATGATGAATCAGCCAATGTCTACAATGAATGAAGAAGAAGTGTATACAGATGAAATAAATTCAGAAGACATGAGAGGTTTTAAAAAATCACACCATCATAATGGATGTAATACTGATAATAAGTGTGAGTGCCATGATGATTGCAATCCATGCAACCCATGTAATCCATGTAAACCTAACCCATGCAATACATGCAAACCTAATCCATGTGATGACAATTGTGGATGCCATGACAATTGTAAATGTGATTGTGAACCATGTGAAATGGATTCAGATGAATGTTTTGAAAACAAATGTGGACCAGAATGCTGTAATCCTATATCTCCAAGAAACTTCTCTGTATCAAATGCAGTGCCATTTGCAATAGAG…
GCF_003862885	ATGCAAGATTATAAAAAAAATAAAAGAAGAATGATGAATCAGCCAATGTCTACAATGAATGAAGAAGAAGTGTATACAGATGAAATAAATTCAGAAGACATGAGAGGTTTTAAAAAATCACACCATCATAATGGATGTAATACTGATAATAAGTGTGAGTGCCATGATGATTGCAATCCATGCAACCCATGTAATCCATGTAAACCTAACCCATGCAATCCATGCAAACCTAATCCATGTGATGACAATTGTGGATGCCATGACAATTGTAAATGTGATTGTGAACCATGTCAAATGGATTCAGATGAATGTTTTGAAAACAAATGTGGACCAGAATGCTGTAATCCTATATCTCCAAGAAACTTCTCTGTATCAAATGCAGTGCCATTTGCAATAGAG…
GCF_003862855	ATGCAAGATTATAAAAAAAATAAAAGAAGAATGATGAATCAGCCAATGTCTACAATGAATGAAGAAGAAGTGTATACAGATGAAATAAATTCAGAAGACATGAGAGGTTTTAAAAAATCACACCATCATAATGGATGTAATACTGATAATAAGTGTGAGTGCCATGATGATTGCAATCCATGCAACCCATGTAATCCATGTAAACCTAACCCATGCAATCCATGCAAACCTAATCCATGTGATGACAATTGTGGATGCCATGACAATTGTAAATGTGATTGTGAACCATGTGAAATGGATTCAGATGAATGTTTTGAAAACAAATGTGGACCAGAATGCTGTAATCCTATATCTCCAAGAAACTTCTCTGTATCAAATGCAGTGCCATTTGCAATAGAG…
GCF_003862945	ATGCAAGATTATAAAAAAAATAAAAGAAGAATGATGAATCAGCCAATGTCTACAATGAATGAAGAAGAAGTGTATACAGATGAAATAAATTCAGAAGACATGAGAGGTTTTAAAAAATCACACCATCATAATGGATGTAATACTGATAATAAGTGTGAGTGCCATGATGATTGCAATCCATGCAACCCATGTAATCCATGTAAACCTAACCCATGCAATCCATGCAAACCTAATCCATGTGATGACAATTGTGGATGCCATGACAATTGTAAATGTGATTGTGAACCATGTGAAATGGATTCAGATGAATGTTTTGAAAACAAATGTGGACCAGAATGCTGTAATCCTATATCTCCAAGAAACTTCTCTGTATCAAATGCAGTGCCATTTGCAATAGAG…
GCF_003862965	ATGCAAGATTATAAAAAAAATAAAAGAAGAATGATGAATCAGCCAATGTCTACAATGAATGAAGAAGAAGTGTATACAGATGAAATAAATTCAGAAGACATGAGAGGTTTTAAAAAATCACACCATCATAATGGATGTAATACTGATAATAAGTGTGAGTGCCATGATGATTGCAATCCATGCAACCCATGTAATCCATGTAAACCTAACCCATGCAATACATGCAAACCTAATCCATGTGATGACAATTGTGGATGCCATGACAATTGTAAATGTGATTGTGAACCATGTGAAATGGATTCAGATGAATGTTTTGAAAACAAATGTGGACCAGAATGCTGTAATCCTATATCTCCAAGAAACTTCTCTGTATCAAATGCAGTGCCATTTGCAATAGAG…
GCF_003862935	ATGCAAGATTATAAAAAAAATAAAAGAAGAATGATGAATCAGCCAATGTCTACAATGAATGAAGAAGAAGTGTATACAGATGAAATAAATTCAGAAGACATGAGAGGTTTTAAAAAATCACACCATCATAATGGATGTAATACTGATAATAAGTGTGAGTGCCATGATGATTGCAATCCATGCAACCCATGTAATCCATGTAAACCTAACCCATGCAATCCATGCAAACCTAATCCATGTGATGACAATTGTGGATGCCATGACAATTGTAAATGTGATTGTGAACCATGTGAAATGGATTCAGATGAATGTTTTGAAAACAAATGTGGACCAGAATGCTGTAATCCTATATCTCCAAGAAACTTCTCTGTATCAAATGCAGTGCCATTTGCAATAGAG…
GCF_003863035	ATGCAAGATTATAAAAAAAATAAAAGAAGAATGATGAATCAGCCAATGTCTACAATGAATGAAGAAGAAGTGTATACAGATGAAATAAATTCAGAAGACATGAGAGGGTTTAAAAAATCACACCATCATAATGGATGTAATACTGATAATAAGTGTGAGTGCCATGATGAGTGTAATCCATGTAACCCATGTAATCCATGTAAACCTAACCCATGCAATCCATGCAAACCTAATCCATGTGATGACAAATGTGAATGCCATGACAAGTGTAAATGTGATTGTGAACCATGTGAAATGGATTCAGATGAATGTTTTGAAAACAAATGTGGACCAGAATGTTGTAATCCGATATCTCCAAGAAACTTCTCTGTATCAAATGCAGTGCCATTTGCAATAGAG…
GCF_003863005	ATGCAAGATTATAAAAAAAATAAAAGAAGAATGATGAATCAGCCAATGTCTACAATGAATGAAGAAGAAGTGTATACAGATGAAATAAATTCAGAAGACATGAGAGGTTTTAAAAAATCACACCATCATAATGGATGTAATACTGATAATAAGTGTGAGTGCCATGATGATTGCAATCCATGCAACCCATGTAATCCATGTAAACCTAACCCATGCAATCCATGCAAACCTAATCCATGTGATGACAATTGTGGATGCCATGACAATTGTAAATGTGATTGTGAACCATGTGAAATGGATTCAGATGAATGTTTTGAAAACAAATGTGGACCAGAATGCTGTAATCCTATATCTCCAAGAAACTTCTCTGTATCAAATGCAGTGCCATTTGCAATAGAG…
GCF_003863045	ATGCAAGATTATAAAAAAAATAAAAGAAGAATGATGAATCAGCCAATGTCTACAATGAATGAAGAAGAAGTGTATACAGATGAAATAAATTCAGAAGACATGAGAGGTTTTAAAAAATCACACCATCATAATGGATGTAATACTGATAATAAGTGTGAGTGCCATGATGATTGCAATCCATGCAACCCATGTAATCCATGTAAACCTAACCCATGCAATCCATGCAAACCTAATCCATGTGATGACAATTGTGGATGCCATGACAATTGTAAATGTGATTGTGAACCATGTGAAATGGATTCAGATGAATGTTTTGAAAACAAATGTGGACCAGAATGCTGTAATCCTATATCTCCAAGAAACTTCTCTGTATCAAATGCAGTGCCATTTGCAATAGAG…
GCF_003863055	ATGCAAGATTATAAAAAAAATAAAAGAAGAATGATGAATCAGCCAATGTCTACAATGAATGAAGAAGAAGTGTATACAGATGAAATAAATTCAGAAGACATGAGAGGGTTTAAAAAATCACACCATCATAATGGATGTAATACTGATAATAAGTGTGAGTGCCATGATGAGTGTAATCCATGTAACCCATGTAATCCATGTAAACCTAACCCATGCAATCCATGCAAACCTAATCCATGTGATGACAAATGTGAATGCCATGACAAGTGTAAATGTGATTGTGAACCATGTGAAATGGATTCAGATGAATGTTTTGAAAACAAATGTGGACCAGAATGTTGTAATCCGATATCTCCAAGAAACTTCTCTGTATCAAATGCAGTGCCATTTGCAATAGAG…
GCF_003863075	ATGCAAGATTATAAAAAAAATAAAAGAAGAATGATGAATCAGCCAATGTCTACAATGAATGAAGAAGAAGTGTATACAGATGAAATAAATTCAGAAGACATGAGAGGGTTTAAAAAATCACACCATCATAATGGATGTAATACTGATAATAAGTGTGAGTGCCATGATGAGTGTAATCCATGTAACCCATGTAATCCATGTAAACCTAACCCATGCAATCCATGCAAACCTAATCCATGTGATGACAAATGTGAATGCCATGACAAGTGTAAATGTGATTGTGAACCATGTGAAATGGATTCAGATGAATGTTTTGAAAACAAATGTGGACCAGAATGTTGTAATCCGATATCTCCAAGAAACTTCTCTGTATCAAATGCAGTGCCATTTGCAATAGAG…
GCF_003863195	ATGCAAGATTATAAAAAAAATAAAAGAAGAATGATGAATCAGCCAATGTCTACAATGAATGAAGAAGAAGTGTATACAGATGAAATAAATTCAGAAGACATGAGAGGGTTTAAAAAATCACACCATCATAATGGATGTAATACTGATAATAAGTGTGAGTGCCATGATGAGTGTAATCCATGTAACCCATGTAATCCATGTAAACCTAACCCATGCAATCCATGCAAACCTAATCCATGTGATGACAAATGTGAATGCCATGACAAGTGTAAATGTGATTGTGAACCATGTGAAATGGATTCAGATGAATGTTTTGAAAACAAATGTGGACCAGAATGTTGTAATCCGATATCTCCAAGAAACTTCTCTGTATCAAATGCAGTGCCATTTGCAATAGAG…
GCF_003863145	ATGCAAGATTATAAAAAAAATAAAAGAAGAATGATGAATCAGCCAATGTCTACAATGAATGAAGAAGAAGTGTATACAGATGAAATAAATTCAGAAGACATGAGAGGGTTTAAAAAATCACACCATCATAATGGATGTAATACTGATAATAAGTGTGAGTGCCATGATGAGTGTAATCCATGTAACCCATGTAATCCATGTAAACCTAACCCATGCAATCCATGCAAACCTAATCCATGTGATGACAAATGTGAATGCCATGACAAGTGTAAATGTGATTGTGAACCATGTGAAATGGATTCAGATGAATGTTTTGAAAACAAATGTGGACCAGAATGTTGTAATCCGATATCTCCAAGAAACTTCTCTGTATCAAATGCAGTGCCATTTGCAATAGAG…
GCF_003863235	ATGCAAGATTATAAAAAAAATAAAAGAAGAATGATGAATCAGCCAATGTCTACAATGAATGAAGAAGAAGTGTATACAGATGAAATAAATTCAGAAGACATGAGAGGTTTTAAAAAATCACACCATCATAATGGATGTAATACTGATAATAAGTGTGAGTGCCATGATGATTGCAATCCATGCAACCCATGTAATCCATGTAAACCTAACCCATGCAATCCATGCAAACCTAATCCATGTGATGACAATTGTGGATGCCATGACAATTGTAAATGTGATTGTGAACCATGTGAAATGGATTCAGATGAATGTTTTGAAAACAAATGTGGACCAGAATGCTGTAATCCTATATCTCCAAGAAACTTCTCTGTATCAAATGCAGTGCCATTTGCAATAGAG…
GCF_003863105	ATGCAAGATTATAAAAAAAATAAAAGAAGAATGATGAATCAGCCAATGTCTACAATGAATGAAGAAGAAGTGTATACAGATGAAATAAATTCAGAAGACATGAGAGGTTTTAAAAAATCACACCATCATAATGGATGTAATACTGATAATAAGTGTGAGTGCCATGATGATTGCAATCCATGCAACCCATGTAATCCATGTAAACCTAACCCATGCAATCCATGCAAACCTAATCCATGTGATGACAATTGTGGATGCCATGACAATTGTAAATGTGATTGTGAACCATGTGAAATGGATTCAGATGAATGTTTTGAAAACAAATGTGGACCAGAATGCTGTAATCCTATATCTCCAAGAAACTTCTCTGTATCAAATGCAGTGCCATTTGCAATAGAG…
GCF_003863135	ATGCAAGATTATAAAAAAAATAAAAGAAGAATGATGAATCAGCCAATGTCTACAATGAATGAAGAAGAAGTGTATACAGATGAAATAAATTCAGAAGACATGAGAGGTTTTAAAAAATCACACCATCATAATGGATGTAATACTGATAATAAGTGTGAGTGCCATGATGATTGCAATCCATGCAACCCATGTAATCCATGTAAACCTAACCCATGCAATCCATGCAAACCTAATCCATGTGATGACAATTGTGGATGCCATGACAATTGTAAATGTGATTGTGAACCATGTCAAATGGATTCAGATGAATGTTTTGAAAACAAATGTGGACCAGAATGCTGTAATCCTATATCTCCAAGAAACTTCTCTGTATCAAATGCAGTGCCATTTGCAATAGAG…
GCF_003863265	ATGCAAGATTATAAAAAAAATAAAAGAAGAATGATGAATCAGCCAATGTCTACAATGAATGAAGAAGAAGTGTATACAGATGAAATAAATTCAGAAGACATGAGAGGTTTTAAAAAATCACACCATCATAATGGATGTAATACTGATAATAAGTGTGAGTGCCATGATGATTGCAATCCATGCAACCCATGTAATCCATGTAAACCTAACCCATGCAATCCATGCAAACCTAATCCATGTGATGACAATTGTGGATGCCATGACAATTGTAAATGTGATTGTGAACCATGTGAAATGGATTCAGATGAATGTTTTGAAAACAAATGTGGACCAGAATGCTGTAATCCTATATCTCCAAGAAACTTCTCTGTATCAAATGCAGTGCCATTTGCAATAGAG…
GCF_003863155	ATGCAAGATTATAAAAAAAATAAAAGAAGAATGATGAATCAGCCAATGTCTACAATGAATGAAGAAGAAGTGTATACAGATGAAATAAATTCAGAAGACATGAGAGGTTTTAAAAAATCACACCATCATAATGGATGTAATACTGATAATAAGTGTGAGTGCCATGATGATTGCAATCCATGCAACCCATGTAATCCATGTAAACCTAACCCATGCAATCCATGCAAACCTAATCCATGTGATGACAATTGTGGATGCCATGACAATTGTAAATGTGATTGTGAACCATGTGAAATGGATTCAGATGAATGTTTTGAAAACAAATGTGGACCAGAATGCTGTAATCCTATATCTCCAAGAAACTTCTCTGTATCAAATGCAGTGCCATTTGCAATAGAG…
GCF_003863205	ATGCAAGATTATAAAAAAAATAAAAGAAGAATGATGAATCAGCCAATGTCTACAATGAATGAAGAAGAAGTGTATACAGATGAAATAAATTCAGAAGACATGAGAGGTTTTAAAAAATCACACCATCATAATGGATGTAATACTGATAATAAGTGTGAGTGCCATGATGATTGCAATCCATGCAACCCATGTAATCCATGTAAACCTAACCCATGCAATCCATGCAAACCTAATCCATGTGATGACAATTGTGGATGCCATGACAATTGTAAATGTGATTGTGAACCATGTGAAATGGATTCAGATGAATGTTTTGAAAACAAATGTGGACCAGAATGCTGTAATCCTATATCTCCAAGAAACTTCTCTGTATCAAATGCAGTGCCATTTGCAATAGAG…
GCF_003863275	ATGCAAGATTATAAAAAAAATAAAAGAAGAATGATGAATCAGCCAATGTCTACAATGAATGAAGAAGAAGTGTATACAGATGAAATAAATTCAGAAGACATGAGAGGGTTTAAAAAATCACACCATCATAATGGATGTAATACTGATAATAAGTGTGAGTGCCATGATGAGTGTAATCCATGTAACCCATGTAATCCATGTAAACCTAACCCATGCAATCCATGCAAACCTAATCCATGTGATGACAAATGTGAATGCCATGACAAGTGTAAATGTGATTGTGAACCATGTGAAATGGATTCAGATGAATGTTTTGAAAACAAATGTGGACCAGAATGTTGTAATCCGATATCTCCAAGAAACTTCTCTGTATCAAATGCAGTGCCATTTGCAATAGAG…
GCF_004313765	ATGCAAGATTATAAAAAAAATAAAAGAAGAATGATGAATCAGCCAATGTCTACAATGAATGAAGAAGAAGTGTATACAGATGAAATAAATTCAGAAGACATGAGAGGTTTTAAAAAATCACACCATCATAATGGATGTAATACTGATAATAAGTGTGAGTGCCATGATGATTGCAATCCATGCAACCCATGTAAACCTAACCCATGCAATCCATGCAAACCTAATCCATGTGATGACAATTGTGGATGCCATGACAATTGTAAATGTGATTGTGAACCATGTCAAATGGATTCAGATGAATGTTTTGAAAACAAATGTGGACCAGAATGCTGTAATCCTATATCTCCAAGAAACTTCTCTGTATCAAATGCAGTGCCATTTGCAATAGAGGCTAATAGA…
GCF_003863305	ATGCAAGATTATAAAAAAAATAAAAGAAGAATGATGAATCAGCCAATGTCTACAATGAATGAAGAAGAAGTGTATACAGATGAAATAAATTCAGAAGACATGAGAGGTTTTAAAAAATCACACCATCATAATGGATGTAATACTGATAATAAGTGTGAGTGCCATGATGATTGCAATCCATGCAACCCATGTAATCCATGTAAACCTAACCCATGCAATCCATGCAAACCTAATCCATGTGATGACAATTGTGGATGCCATGACAATTGTAAATGTGATTGTGAACCATGTGAAATGGATTCAGATGAATGTTTTGAAAACAAATGTGGACCAGAATGCTGTAATCCTATATCTCCAAGAAACTTCTCTGTATCAAATGCAGTGCCATTTGCAATAGAG…
GCF_003932645	ATGCAAGATTATAAAAAAAATAAAAGAAGAATGATGAATCAGCCAATGTCTACAATGAATGAAGAAGAAGTGTATACAGATGAAATAAATTCAGAAGACATGAGAGGTTTTAAAAAATCACACCATCATAATGGATGTAATACTGATAATAAGTGTGAGTGTCATGATGATTGCAATCCATGCAACCCATGTAATCCATGTAAACCTAACCCATGCAATCCATGCAAACCTAATCCATGTGATGACAATTGTGGATGCCATGACAATTGTAAATGTGATTGTGAACCATGTGAAATGGATTCAGATGAATGTTTTGAAAACAAATGTGGACCAGAATGCTGTAATCCTATATCTCCAAGAAACTTCTCTGTATCAAATGCAGTGCCATTTGCAATAGAG…
GCF_003932675	ATGCAAGATTATAAAAAAAATAAAAGAAGAATGATGAATCAGCCAATGTCTACAATGAATGAAGAAGAAGTGTATACAGATGAAATAAATTCAGAAGACATGAGAGGTTTTAAAAAATCACACCATCATAATGGATGTAATACTGATAATAAGTGTGAGTGCCATGATGATTGCAATCCATGCAACCCATGTAATCCATGTAAACCTAACCCATGCAATCCATGCAAACCTAATCCATGTGATGACAATTGTGGATGCCATGACAATTGTAAATGTGATTGTGAACCATGTGAAATGGATTCAGATGAATGTTTTGAAAACAAATGTGGACCAGAATGCTGTAATCCTATATCTCCAAGAAACTTCTCTGTATCAAATGCAGTGCCATTTGCAATAGAG…
GCF_003932635	ATGCAAGATTATAAAAAAAATAAAAGAAGAATGATGAATCAGCCAATGTCTACAATGAATGAAGAAGAAGTGTATACAGATGAAATAAATTCAGAAGACATGAGAGGTTTTAAAAAATCACACCATCATAATGGATGTAATACTGATAATAAGTGTGAGTGCCATGATGATTGCAATCCATGCAACCCATGTAATCCATGTAAACCTAACCCATGCAATCCATGCAAACCTAATCCATGTGATGACAATTGTGGATGCCATGACAATTGTAAATGTGATTGTGAACCATGTGAAATGGATTCAGATGAATGTTTTGAAAACAAATGTGGACCAGAATGCTGTAATCCTATATCTCCAAGAAACTTCTCTGTATCAAATGCAGTGCCATTTGCAATAGAG…
GCF_003932695	ATGCAAGATTATAAAAAAAATAAAAGAAGAATGATGAATCAGCCAATGTCTACAATGAATGAAGAAGAAGTGTATACAGATGAAATAAATTCAGAAGACATGAGAGGGTTTAAAAAATCACACCATCATAATGGATGTAATACTGATAATAAGTGTGAGTGCCATGATGAGTGTAATCCATGTAACCCATGTAATCCATGTAAACCTAACCCATGCAATCCATGCAAACCTAATCCATGTGATGACAAATGTGAATGCCATGACAAGTGTAAATGTGATTGTGAACCATGTGAAATGGATTCAGATGAATGTTTTGAAAACAAATGTGGACCAGAATGTTGTAATCCGATATCTCCAAGAAACTTCTCTGTATCAAATGCAGTGCCATTTGCAATAGAG…
GCF_004313745	ATGCAAGATTATAAAAAAAATAAAAGAAGAATGATGAATCAGCCAATGTCTACAATGAATGAAGAAGAAGTGTATACAGATGAAATAAATTCAGAAGACATGAGAGGTTTTAAAAAATCACACCATCATAATGGATGTAATACTGATAATAAGTGTGAGTGCCATGATGATTGCAATCCATGCAACCCATGTAATCCATGTAAACCTAACCCATGCAATCCATGCAAACCTAATCCATGTGATGACAATTGTGGATGCCATGACAATTGTAAATGTGATTGTGAACCATGTGAAATGGATTCAGATGAATGTTTTGAAAACAAATGTGGACCAGAATGCTGTAATCCTATATCTCCAAGAAACTTCTCTGTATCAAATGCAGTGCCATTTGCAATAGAG…
GCF_004313785	ATGCAAGATTATAAAAAAAATAAAAGAAGAATGATGAATCAGCCAATGTCTACAATGAATGAAGAAGAAGTGTATACAGATGAAATAAATTCAGAAGACATGAGAGGTTTTAAAAAATCACACCATCATAATGGATGTAATACTGATAATAAGTGTGAGTGCCATGATGATTGCAATCCATGCAACCCATGTAATCCATGTAAACCTAACCCATGCAATCCATGCAAACCTAATCCATGTGATGACAATTGTGGATGCCATGACAATTGTAAATGTGATTGTGAACCATGTGAAATGGATTCAGATGAATGTTTTGAAAACAAATGTGGACCAGAATGCTGTAATCCTATATCTCCAAGAAACTTCTCTGTATCAAATGCAGTGCCATTTGCAATAGAG…
GCF_004313925	ATGCAAGATTATAAAAAAAATAAAAGAAGAATGATGAATCAGCCAATGTCTACAATGAATGAAGAAGAAGTGTATACAGATGAAATAAATTCAGAAGACATGAGAGGTTTTAAAAAATCACACCATCATAATGGATGTAATACTGATAATAAGTGTGAGTGCCATGATGATTGCAATCCATGCAACCCATGTAATCCATGTAAACCTAACCCATGCAATCCATGCAAACCTAATCCATGTGATGACAATTGTGGATGCCATGACAATTGTAAATGTGATTGTGAACCATGTGAAATGGATTCAGATGAATGTTTTGAAAACAAATGTGGACCAGAATGCTGTAATCCTATATCTCCAAGAAACTTCTCTGTATCAAATGCAGTGCCATTTGCAATAGAG…
GCF_004313825	ATGCAAGATTATAAAAAAAATAAAAGAAGAATGATGAATCAGCCAATGTCTACAATGAATGAAGAAGAAGTGTATACAGATGAAATAAATTCAGAAGACATGAGAGGTTTTAAAAAATCACACCATCATAATGGATGTAATACTGATAATAAGTGTGAGTGCCATGATGATTGCAATCCATGCAATCCATGTAAACCTAACCCATGCAATCCATGCAAACCTAATCCATGTGATGACAATTGTGGATGCCATGACAATTGTAAATGTGATTGTGAACCATGTGAAATGGATTCAGATGAATGTTTTGAAAACAAATGTGGACCAGAATGCTGTAATCCTATATCTCCAAGAAACTTCTCTGTATCAAATGCAGTGCCATTTGCAATAGAGGCTAATAGA…
GCF_004313845	ATGCAAGATTATAAAAAAAATAAAAGAAGAATGATGAATCAGCCAATGTCTACAATGAATGAAGAAGAAGTGTATACAGATGAAATAAATTCAGAAGACATGAGAGGTTTTAAAAAATCACACCATCATAATGGATGTAATACTGATAATAAGTGTGAGTGCCATGATGATTGCAATCCATGCAACCCATGTAATCCATGTAAACCTAACCCATGCAATCCATGCAAACCTAATCCATGTGATGACAATTGTGGATGCCATGACAATTGTAAATGTGATTGTGAACCATGTGAAATGGATTCAGATGAATGTTTTGAAAACAAATGTGGACCAGAATGCTGTAATCCTATATCTCCAAGAAACTTCTCTGTATCAAATGCAGTGCCATTTGCAATAGAG…
GCF_004313905	ATGCAAGATTATAAAAAAAATAAAAGAAGAATGATGAATCAGCCAATGTCTACAATGAATGAAGAAGAAGTGTATACAGATGAAATAAATTCAGAAGACATGAGAGGTTTTAAAAAATCACACCATCATAATGGATGTAATACTGATAATAAGTGTGAGTGCCATGATGATTGCAATCCATGCAACCCATGTAATCCATGTAAACCTAACCCATGCAATCCATGCAAACCTAATCCATGTGATGACAATTGTGGATGCCATGACAATTGTAAATGTGATTGTGAACCATGTGAAATGGATTCAGATGAATGTTTTGAAAACAAATGTGGACCAGAATGCTGTAATCCTATATCTCCAAGAAACTTCTCTGTATCAAATGCAGTGCCATTTGCAATAGAG…
GCF_004313945	ATGCAAGATTATAAAAAAAATAAAAGAAGAATGATGAATCAGCCAATGTCTACAATGAATGAAGAAGAAGTGTATACAGATGAAATAAATTCAGAAGACATGAGAGGTTTTAAAAAATCACACCATCATAATGGATGTAATACTGATAATAAGTGTGAGTGCCATGATGATTGCAATCCATGCAACCCATGTAATCCATGTAAACCTAACCCATGCAATCCATGCAAACCTAATCCATGTGATGACAATTGTGGATGCCATGACAATTGTAAATGTGATTGTGAACCATGTGAAATGGATTCAGATGAATGTTTTGAAAACAAATGTGGACCAGAATGCTGTAATCCTATATCTCCAAGAAACTTCTCTGTATCAAATGCAGTGCCATTTGCAATAGAG…
GCF_004313805	ATGCAAGATTATAAAAAAAATAAAAGAAGAATGATGAATCAGCCAATGTCTACAATGAATGAAGAAGAAGTGTATACAGATGAAATAAATTCAGAAGACATGAGAGGTTTTAAAAAATCACACCATCATAATGGATGTAATACTGATAATAAGTGTGAGTGCCATGATGATTGCAATCCATGCAACCCATGTAATCCATGTAAACCTAACCCATGCAATCCATGCAAACCTAATCCATGTGATGACAATTGTGGATGCCATGACAATTGTAAATGTGATTGTGAACCATGTGAAATGGATTCAGATGAATGTTTTGAAAACAAATGTGGACCAGAATGCTGTAATCCTATATCTCCAAGAAACTTCTCTGTATCAAATGCAGTGCCATTTGCAATAGAG…
GCF_004313885	ATGCAAGATTATAAAAAAAATAAAAGAAGAATGATGAATCAGCCAATGTCTACAATGAATGAAGAAGAAGTGTATACAGATGAAATAAATTCAGAAGACATGAGAGGTTTTAAAAAATCACACCATCATAATGGATGTAATACTGATAATAAGTGTGAGTGCCATGATGATTGCAATCCATGCAACCCATGTAATCCATGTAAACCTAACCCATGCAATCCATGCAAACCTAATCCATGTGATGACAATTGTGGATGCCATGACAATTGTAAATGTGATTGTGAACCATGTGAAATGGATTCAGATGAATGTTTTGAAAACAAATGTGGACCAGAATGCTGTAATCCTATATCTCCAAGAAACTTCTCTGTATCAAATGCAGTGCCATTTGCAATAGAG…
GCF_004314005	ATGCAAGATTATAAAAAAAATAAAAGAAGAATGATGAATCAGCCAATGTCTACAATGAATGAAGAAGAAGTGTATACAGATGAAATAAATTCAGAAGACATGAGAGGTTTTAAAAAATCACACCATCATAATGGATGTAATACTGATAATAAGTGTGAGTGCCATGATGATTGCAATCCATGCAACCCATGTAATCCATGTAAACCTAACCCATGCAATCCATGCAAACCTAATCCATGTGATGACAATTGTGGATGCCATGACAATTGTAAATGTGATTGTGAACCATGTGAAATGGATTCAGATGAATGTTTTGAAAACAAATGTGGACCAGAATGCTGTAATCCTATATCTCCAAGAAACTTCTCTGTATCAAATGCAGTGCCATTTGCAATAGAG…
GCF_004313965	ATGCAAGATTATAAAAAAAATAAAAGAAGAATGATGAATCAGCCAATGTCTACAATGAATGAAGAAGAAGTGTATACAGATGAAATAAATTCAGAAGACATGAGAGGTTTTAAAAAATCACACCATCATAATGGATGTAATACTGATAATAAGTGTGAGTGCCATGATGATTGCAATCCATGCAACCCATGTAAACCTAACCCATGCAATCCATGCAAACCTAATCCATGTGATGACAATTGTGGATGCCATGACAATTGTAAATGTGATTGTGAACCATGTCAAATGGATTCAGATGAATGTTTTGAAAACAAATGTGGACCAGAATGCTGTAATCCTATATCTCCAAGAAACTTCTCTGTATCAAATGCAGTGCCATTTGCAATAGAGGCTAATAGA…
GCF_004314105	ATGCAAGATTATAAAAAAAATAAAAGAAGAATGATGAATCAGCCAATGTCTACAATGAATGAAGAAGAAGTGTATACAGATGAAATAAATTCAGAAGACATGAGAGGTTTTAAAAAATCACACCATCATAATGGATGTAATACTGATAATAAGTGTGAGTGCCATGATGATTGCAATCCATGCAACCCATGTAATCCATGTAAACCTAACCCATGCAATCCATGCAAACCTAATCCATGTGATGACAATTGTGGATGCCATGACAATTGTAAATGTGATTGTGAACCATGTGAAATGGATTCAGATGAATGTTTTGAAAACAAATGTGGACCAGAATGCTGTAATCCTATATCTCCAAGAAACTTCTCTGTATCAAATGCAGTGCCATTTGCAATAGAG…
GCF_004314065	ATGCAAGATTATAAAAAAAATAAAAGAAGAATGATGAATCAGCCAATGTCTACAATGAATGAAGAAGAAGTGTATACAGATGAAATAAATTCAGAAGACATGAGAGGTTTTAAAAAATCACACCATCATAATGGATGTAATACTGATAATAAGTGTGAGTGCCATGATGATTGCAATCCATGCAACCCATGTAATCCATGTAAACCTAACCCATGCAATCCATGCAAACCTAATCCATGTGATGACAATTGTGGATGCCATGACAATTGTAAATGTGATTGTGAACCATGTGAAATGGATTCAGATGAATGTTTTGAAAACAAATGTGGACCAGAATGCTGTAATCCTATATCTCCAAGAAACTTCTCTGTATCAAATGCAGTGCCATTTGCAATAGAG…
GCF_004314025	ATGCAAGATTATAAAAAAAATAAAAGAAGAATGATGAATCAGCCAATGTCTACAATGAATGAAGAAGAAGTGTATACAGATGAAATAAATTCAGAAGACATGAGAGGTTTTAAAAAATCACACCATCATAATGGATGTAATACTGATAATAAGTGTGAGTGCCATGATGATTGCAATCCATGCAACCCATGTAATCCATGTAAACCTAACCCATGCAATCCATGCAAACCTAATCCATGTGATGACAATTGTGGATGCCATGACAATTGTAAATGTGATTGTGAACCATGTGAAATGGATTCAGATGAATGTTTTGAAAACAAATGTGGACCAGAATGCTGTAATCCTATATCTCCAAGAAACTTCTCTGTATCAAATGCAGTGCCATTTGCAATAGAG…
GCF_004313985	ATGCAAGATTATAAAAAAAATAAAAGAAGAATGATGAATCAGCCAATGTCTACAATGAATGAAGAAGAAGTGTATACAGATGAAATAAATTCAGAAGACATGAGAGGTTTTAAAAAATCACACCATCATAATGGATGTAATACTGATAATAAGTGTGAGTGCCATGATGATTGCAATCCATGCAACCCATGTAAACCTAACCCATGCAATCCATGCAAACCTAATCCATGTGATGACAATTGTGGATGCCATGACAATTGTAAATGTGATTGTGAACCATGTCAAATGGATTCAGATGAATGTTTTGAAAACAAATGTGGACCAGAATGCTGTAATCCTATATCTCCAAGAAACTTCTCTGTATCAAATGCAGTGCCATTTGCAATAGAGGCTAATAGA…
GCF_004314125	ATGCAAGATTATAAAAAAAATAAAAGAAGAATGATGAATCAGCCAATGTCTACAATGAATGAAGAAGAAGTGTATACAGATGAAATAAATTCAGAAGACATGAGAGGTTTTAAAAAATCACACCATCATAATGGATGTAATACTGATAATAAGTGTGAGTGCCATGATGATTGCAATCCATGCAACCCATGTAATCCATGTAAACCTAACCCATGCAATCCATGCAAACCTAATCCATGTGATGACAATTGTGGATGCCATGACAATTGTAAATGTGATTGTGAACCATGTGAAATGGATTCAGATGAATGTTTTGAAAACAAATGTGGACCAGAATGCTGTAATCCTATATCTCCAAGAAACTTCTCTGTATCAAATGCAGTGCCATTTGCAATAGAG…
GCF_004314045	ATGCAAGATTATAAAAAAAATAAAAGAAGAATGATGAATCAGCCAATGTCTACAATGAATGAAGAAGAAGTGTATACAGATGAAATAAATTCAGAAGACATGAGAGGTTTTAAAAAATCACACCATCATAATGGATGTAATACTGATAATAAGTGTGAGTGCCATGATGATTGCAATCCATGCAACCCATGTAATCCATGTAAACCTAACCCATGCAATCCATGCAAACCTAATCCATGTGATGACAATTGTGGATGCCATGACAATTGTAAATGTGATTGTGAACCATGTGAAATGGATTCAGATGAATGTTTTGAAAACAAATGTGGACCAGAATGCTGTAATCCTATATCTCCAAGAAACTTCTCTGTATCAAATGCAGTGCCATTTGCAATAGAG…
GCF_004314145	ATGCAAGATTATAAAAAAAATAAAAGAAGAATGATGAATCAGCCAATGTCTACAATGAATGAAGAAGAAGTGTATACAGATGAAATAAATTCAGAAGACATGAGAGGTTTTAAAAAATCACACCATCATAATGGATGTAATACTGATAATAAGTGTGAGTGCCATGATGATTGCAATCCATGCAACCCATGTAATCCATGTAAACCTAACCCATGCAATCCATGCAAACCTAATCCATGTGATGACAATTGTGGATGCCATGACAATTGTAAATGTGATTGTGAACCATGTGAAATGGATTCAGATGAATGTTTTGAAAACAAATGTGGACCAGAATGCTGTAATCCTATATCTCCAAGAAACTTCTCTGTATCAAATGCAGTGCCATTTGCAATAGAG…
GCF_004314085	ATGCAAGATTATAAAAAAAATAAAAGAAGAATGATGAATCAGCCAATGTCTACAATGAATGAAGAAGAAGTGTATACAGATGAAATAAATTCAGAAGACATGAGAGGTTTTAAAAAATCACACCATCATAATGGATGTAATACTGATAATAAGTGTGAGTGCCATGATGATTGCAATCCATGCAACCCATGTAATCCATGTAAACCTAACCCATGCAATCCATGCAAACCTAATCCATGTGATGACAATTGTGGATGCCATGACAATTGTAAATGTGATTGTGAACCATGTGAAATGGATTCAGATGAATGTTTTGAAAACAAATGTGGACCAGAATGCTGTAATCCTATATCTCCAAGAAACTTCTCTGTATCAAATGCAGTGCCATTTGCAATAGAG…
GCF_004314165	ATGCAAGATTATAAAAAAAATAAAAGAAGAATGATGAATCAGCCAATGTCTACAATGAATGAAGAAGAAGTGTATACAGATGAAATAAATTCAGAAGACATGAGAGGTTTTAAAAAATCACACCATCATAATGGATGTAATACTGATAATAAGTGTGAGTGCCATGATGATTGCAATCCATGCAACCCATGTAATCCATGTAAACCTAACCCATGCAATCCATGCAAACCTAATCCATGTGATGACAATTGTGGATGCCATGACAATTGTAAATGTGATTGTGAACCATGTGAAATGGATTCAGATGAATGTTTTGAAAACAAATGTGGACCAGAATGCTGTAATCCTATATCTCCAAGAAACTTCTCTGTATCAAATGCAGTGCCATTTGCAATAGAG…
GCF_004314225	ATGCAAGATTATAAAAAAAATAAAAGAAGAATGATGAATCAGCCAATGTCTACAATGAATGAAGAAGAAGTGTATACAGATGAAATAAATTCAGAAGACATGAGAGGTTTTAAAAAATCACACCATCATAATGGATGTAATACTGATAATAAGTGTGAGTGCCATGATGATTGCAATCCATGCAACCCATGTAATCCATGTAAACCTAACCCATGCAATCCATGCAAACCTAATCCATGTGATGACAATTGTGGATGCCATGACAATTGTAAATGTGATTGTGAACCATGTGAAATGGATTCAGATGAATGTTTTGAAAACAAATGTGGACCAGAATGCTGTAATCCTATATCTCCAAGAAACTTCTCTGTATCAAATGCAGTGCCATTTGCAATAGAG…
GCF_004314185	ATGCAAGATTATAAAAAAAATAAAAGAAGAATGATGAATCAGCCAATGTCTACAATGAATGAAGAAGAAGTGTATACAGATGAAATAAATTCAGAAGACATGAGAGGTTTTAAAAAATCACACCATCATAATGGATGTAATACTGATAATAAGTGTGAGTGCCATGATGATTGCAATCCATGCAATCCATGTAAACCTAACCCATGCAATCCATGCAAACCTAATCCATGTGATGACAATTGTGGATGCCATGACAATTGTAAATGTGATTGTGAACCATGTGAAATGGATTCAGATGAATGTTTTGAAAACAAATGTGGACCAGAATGCTGTAATCCTATATCTCCAAGAAACTTCTCTGTATCAAATGCAGTGCCATTTGCAATAGAGGCTAATAGA…
GCF_004314305	ATGCAAGATTATAAAAAAAATAAAAGAAGAATGATGAATCAGCCAATGTCTACAATGAATGAAGAAGAAGTGTATACAGATGAAATAAATTCAGAAGACATGAGAGGTTTTAAAAAATCACACCATCATAATGGATGTAATACTGATAATAAGTGTGAGTGCCATGATGATTGCAATCCATGCAATCCATGTAAACCTAACCCATGCAATCCATGCAAACCTAATCCATGTGATGACAATTGTGGATGCCATGACAATTGTAAATGTGATTGTGAACCATGTGAAATGGATTCAGATGAATGTTTTGAAAACAAATGTGGACCAGAATGCTGTAATCCTATATCTCCAAGAAACTTCTCTGTATCAAATGCAGTGCCATTTGCAATAGAGGCTAATAGA…
GCF_004314325	ATGCAAGATTATAAAAAAAATAAAAGAAGAATGATGAATCAGCCAATGTCTACAATGAATGAAGAAGAAGTGTATACAGATGAAATAAATTCAGAAGACATGAGAGGTTTTAAAAAATCACACCATCATAATGGATGTAATACTGATAATAAGTGTGAGTGCCATGATGATTGCAATCCATGCAACCCATGTAATCCATGTAAACCTAACCCATGCAATCCATGCAAACCTAATCCATGTGATGACAATTGTGGATGCCATGACAATTGTAAATGTGATTGTGAACCATGTGAAATGGATTCAGATGAATGTTTTGAAAACAAATGTGGACCAGAATGCTGTAATCCTATATCTCCAAGAAACTTCTCTGTATCAAATGCAGTGCCATTTGCAATAGAG…
GCF_004314245	ATGCAAGATTATAAAAAAAATAAAAGAAGAATGATGAATCAGCCAATGTCTACAATGAATGAAGAAGAAGTGTATACAGATGAAATAAATTCAGAAGACATGAGAGGTTTTAAAAAATCACACCATCATAATGGATGTAATACTGATAATAAGTGTGAGTGCCATGATGATTGCAATCCATGCAACCCATGTAATCCATGTAAACCTAACCCATGCAATCCATGCAAACCTAATCCATGTGATGACAATTGTGGATGCCATGACAATTGTAAATGTGATTGTGAACCATGTGAAATGGATTCAGATGAATGTTTTGAAAACAAATGTGGACCAGAATGCTGTAATCCTATATCTCCAAGAAACTTCTCTGTATCAAATGCAGTGCCATTTGCAATAGAG…
GCF_004314265	ATGCAAGATTATAAAAAAAATAAAAGAAGAATGATGAATCAGCCAATGTCTACAATGAATGAAGAAGAAGTGTATACAGATGAAATAAATTCAGAAGACATGAGAGGTTTTAAAAAATCACACCATCATAATGGATGTAATACTGATAATAAGTGTGAGTGCCATGATGATTGCAATCCATGCAACCCATGTAATCCATGTAAACCTAACCCATGCAATCCATGCAAACCTAATCCATGTGATGACAATTGTGGATGCCATGACAATTGTAAATGTGATTGTGAACCATGTGAAATGGATTCAGATGAATGTTTTGAAAACAAATGTGGACCAGAATGCTGTAATCCTATATCTCCAAGAAACTTCTCTGTATCAAATGCAGTGCCATTTGCAATAGAG…
GCF_004314345	ATGCAAGATTATAAAAAAAATAAAAGAAGAATGATGAATCAGCCAATGTCTACAATGAATGAAGAAGAAGTGTATACAGATGAAATAAATTCAGAAGACATGAGAGGTTTTAAAAAATCACACCATCATAATGGATGTAATACTGATAATAAGTGTGAGTGCCATGATGATTGCAATCCATGCAATCCATGTAAACCTAACCCATGCAATCCATGCAAACCTAATCCATGTGATGACAATTGTGGATGCCATGACAATTGTAAATGTGATTGTGAACCATGTGAAATGGATTCAGATGAATGTTTTGAAAACAAATGTGGACCAGAATGCTGTAATCCTATATCTCCAAGAAACTTCTCTGTATCAAATGCAGTGCCATTTGCAATAGAGGCTAATAGA…
GCF_004314285	ATGCAAGATTATAAAAAAAATAAAAGAAGAATGATGAATCAGCCAATGTCTACAATGAATGAAGAAGAAGTGTATACAGATGAAATAAATTCAGAAGACATGAGAGGTTTTAAAAAATCACACCATCATAATGGATGTAATACTGATAATAAGTGTGAGTGCCATGATGATTGCAATCCATGCAACCCATGTAATCCATGTAAACCTAACCCATGCAATCCATGCAAACCTAATCCATGTGATGACAATTGTGGATGCCATGACAATTGTAAATGTGATTGTGAACCATGTGAAATGGATTCAGATGAATGTTTTGAAAACAAATGTGGACCAGAATGCTGTAATCCTATATCTCCAAGAAACTTCTCTGTATCAAATGCAGTGCCATTTGCAATAGAG…
GCF_004314445	ATGCAAGATTATAAAAAAAATAAAAGAAGAATGATGAATCAGCCAATGTCTACAATGAATGAAGAAGAAGTGTATACAGATGAAATAAATTCAGAAGACATGAGAGGTTTTAAAAAATCACACCATCATAATGGATGTAATACTGATAATAAGTGTGAGTGCCATGATGATTGCAATCCATGCAACCCATGTAATCCATGTAAACCTAACCCATGCAATCCATGCAAACCTAATCCATGTGATGACAATTGTGGATGCCATGACAATTGTAAATGTGATTGTGAACCATGTGAAATGGATTCAGATGAATGTTTTGAAAACAAATGTGGACCAGAATGCTGTAATCCTATATCTCCAAGAAACTTCTCTGTATCAAATGCAGTGCCATTTGCAATAGAG…
GCF_004314405	ATGCAAGATTATAAAAAAAATAAAAGAAGAATGATGAATCAGCCAATGTCTACAATGAATGAAGAAGAAGTGTATACAGATGAAATAAATTCAGAAGACATGAGAGGTTTTAAAAAATCACACCATCATAATGGATGTAATACTGATAATAAGTGTGAGTGCCATGATGATTGCAATCCATGCAACCCATGTAATCCATGTAAACCTAACCCATGCAATCCATGCAAACCTAATCCATGTGATGACAATTGTGGATGCCATGACAATTGTAAATGTGATTGTGAACCATGTGAAATGGATTCAGATGAATGTTTTGAAAACAAATGTGGACCAGAATGCTGTAATCCTATATCTCCAAGAAACTTCTCTGTATCAAATGCAGTGCCATTTGCAATAGAG…
GCF_004314365	ATGCAAGATTATAAAAAAAATAAAAGAAGAATGATGAATCAGCCAATGTCTACAATGAATGAAGAAGAAGTGTATACAGATGAAATAAATTCAGAAGACATGAGAGGTTTTAAAAAATCACACCATCATAATGGATGTAATACTGATAATAAGTGTGAGTGCCATGATGATTGCAATCCATGCAACCCATGTAATCCATGTAAACCTAACCCATGCAATCCATGCAAACCTAATCCATGTGATGACAATTGTGGATGCCATGACAATTGTAAATGTGATTGTGAACCATGTGAAATGGATTCAGATGAATGTTTTGAAAACAAATGTGGACCAGAATGCTGTAATCCTATATCTCCAAGAAACTTCTCTGTATCAAATGCAGTGCCATTTGCAATAGAG…
GCF_004314505	ATGCAAGATTATAAAAAAAATAAAAGAAGAATGATAAATCAGCCAATGTCTACAATGAATGAAGAAGAAGTGTATACAGATGAAATAAATTCAGAAGACATGAGAGGGTTTAAAAAATCACACCATCATAATGGATGTAATACTGATAATAAGTGTGAGTGCCATGATGAGTGTAATCCATGTAACCCATGCAATCCATGCAAACCTAATCCATGTGATGACAATTGTGGATGCCATGACAATTGTAAATGTGATTGTGAACCATGTGAAATGGATTCAGATGAATGTTTTGAAAACAAATGTGGACCAGAATGCTGTAATCCTATATCTCCAAGAAACTTCTCTGTATCAAATGCAGTGCCATTTGCAATAGAGGCTAATAGAATATTTGATACTATG…
GCF_004314425	ATGCAAGATTATAAAAAAAATAAAAGAAGAATGATGAATCAGCCAATGTCTACAATGAATGAAGAAGAAGTGTATACAGATGAAATAAATTCAGAAGACATGAGAGGTTTTAAAAAATCACACCATCATAATGGATGTAATACTGATAATAAGTGTGAGTGCCATGATGATTGCAATCCATGCAACCCATGTAATCCATGTAAACCTAACCCATGCAATCCATGCAAACCTAATCCATGTGATGACAATTGTGGATGCCATGACAATTGTAAATGTGATTGTGAACCATGTGAAATGGATTCAGATGAATGTTTTGAAAACAAATGTGGACCAGAATGCTGTAATCCTATATCTCCAAGAAACTTCTCTGTATCAAATGCAGTGCCATTTGCAATAGAG…
GCF_004314465	ATGCAAGATTATAAAAAAAATAAAAGAAGAATGATGAATCAGCCAATGTCTACAATGAATGAAGAAGAAGTGTATACAGATGAAATAAATTCAGAAGACATGAGAGGTTTTAAAAAATCACACCATCATAATGGATGTAATACTGATAATAAGTGTGAGTGCCATGATGATTGCAATCCATGCAACCCATGTAATCCATGTAAACCTAACCCATGCAATCCATGCAAACCTAATCCATGTGATGACAATTGTGGATGCCATGACAATTGTAAATGTGATTGTGAACCATGTGAAATGGATTCAGATGAATGTTTTGAAAACAAATGTGGACCAGAATGCTGTAATCCTATATCTCCAAGAAACTTCTCTGTATCAAATGCAGTGCCATTTGCAATAGAG…
GCF_004314545	ATGCAAGATTATAAAAAAAATAAAAGAAGAATGATGAATCAGCCAATGTCTACAATGAATGAAGAAGAAGTGTATACAGATGAAATAAATTCAGAAGACATGAGAGGGTTTAAAAAATCACACCATCATAATGGATGTAATACTGATAATAAGTGTGAGTGCCATGATGAGTGTAATCCATGCAACCCATGTAATCCATGTAAACCTAACCCATGCAATCCATGCAAACCTAATCCATGTGATGACAATTGTGGATGCCATGACAATTGTAAATGTGATTGTGAACCATGTGAAATGGATTCAGATGAATGTTTTGAAAACAAATGTGGACCAGAATGCTGTAATCCTATATCTCCAAGAAACTTCTCTGTATCAAATGCAGTGCCATTTGCAATAGAG…
GCF_004314385	ATGCAAGATTATAAAAAAAATAAAAGAAGAATGATGAATCAGCCAATGTCTACAATGAATGAAGAAGAAGTGTATACAGATGAAATAAATTCAGAAGACATGAGAGGTTTTAAAAAATCACACCATCATAATGGATGTAATACTGATAATAAGTGTGAGTGCCATGATGATTGCAATCCATGCAACCCATGTAAACCTAACCCATGCAATCCATGCAAACCTAATCCATGTGATGACAATTGTGGATGCCATGACAATTGTAAATGTGATTGTGAACCATGTCAAATGGATTCAGATGAATGTTTTGAAAACAAATGTGGACCAGAATGCTGTAATCCTATATCTCCAAGAAACTTCTCTGTATCAAATGCAGTGCCATTTGCAATAGAGGCTAATAGA…
GCF_004314485	ATGCAAGATTATAAAAAAAATAAAAGAAGAATGATGAATCAGCCAATGTCTACAATGAATGAAGAAGAAGTGTATACAGATGAAATAAATTCAGAAGACATGAGAGGTTTTAAAAAATCACACCATCATAATGGATGTAATACTGATAATAAGTGTGAGTGCCATGATGATTGCAATCCATGCAACCCATGTAATCCATGTAAACCTAACCCATGCAATCCATGCAAACCTAATCCATGTGATGACAATTGTGGATGCCATGACAATTGTAAATGTGATTGTGAACCATGTGAAATGGATTCAGATGAATGTTTTGAAAACAAATGTGGACCAGAATGCTGTAATCCTATATCTCCAAGAAACTTCTCTGTATCAAATGCAGTGCCATTTGCAATAGAG…
GCF_004314625	ATGCAAGATTATAAAAAAAATAAAAGAAGAATGATGAATCAGCCAATGTCTACAATGAATGAAGAAGAAGTGTATACAGATGAAATAAATTCAGAAGACATGAGAGGTTTTAAAAAATCACACCATCATAATGGATGTAATACTGATAATAAGTGTGAGTGCCATGATGATTGCAATCCATGCAACCCATGTAATCCATGTAAACCTAACCCATGCAATCCATGCAAACCTAATCCATGTGATGACAATTGTGGATGCCATGACAATTGTAAATGTGATTGTGAACCATGTGAAATGGATTCAGATGAATGTTTTGAAAACAAATGTGGACCAGAATGCTGTAATCCTATATCTCCAAGAAACTTCTCTGTATCAAATGCAGTGCCATTTGCAATAGAG…
GCF_004314585	ATGCAAGATTATAAAAAAAATAAAAGAAGAATGATGAATCAGCCAATGTCTACAATGAATGAAGAAGAAGTGTATACAGATGAAATAAATTCAGAAGACATGAGAGGTTTTAAAAAATCACACCATCATAATGGATGTAATACTGATAATAAGTGTGAGTGCCATGATGATTGCAATCCATGCAACCCATGTAATCCATGTAAACCTAACCCATGCAATCCATGCAAACCTAATCCATGTGATGACAATTGTGGATGCCATGACAATTGTAAATGTGATTGTGAACCATGTGAAATGGATTCAGATGAATGTTTTGAAAACAAATGTGGACCAGAATGCTGTAATCCTATATCTCCAAGAAACTTCTCTGTATCAAATGCAGTGCCATTTGCAATAGAG…
GCF_004314525	ATGCAAGATTATAAAAAAAATAAAAGAAGAATGATGAATCAGCCAATGTCTACAATGAATGAAGAAGAAGTGTATACAGATGAAATAAATTCAGAAGACATGAGAGGTTTTAAAAAATCACACCATCATAATGGATGTAATACTGATAATAAGTGTGAGTGCCATGATGATTGCAATCCATGCAACCCATGTAATCCATGTAAACCTAACCCATGCAATCCATGCAAACCTAATCCATGTGATGACAATTGTGGATGCCATGACAATTGTAAATGTGATTGTGAACCATGTGAAATGGATTCAGATGAATGTTTTGAAAACAAATGTGGACCAGAATGCTGTAATCCTATATCTCCAAGAAACTTCTCTGTATCAAATGCAGTGCCATTTGCAATAGAG…
GCF_004314565	ATGCAAGATTATAAAAAAAATAAAAGAAGAATGATGAATCAGCCAATGTCTACAATGAATGAAGAAGAAGTGTATACAGATGAAATAAATTCAGAAGACATGAGAGGTTTTAAAAAATCACACCATCATAATGGATGTAATACTGATAATAAGTGTGAGTGCCATGATGATTGCAATCCATGCAATCCATGTAAACCTAACCCATGCAATCCATGCAAACCTAATCCATGTGATGACAATTGTGGATGCCATGACAATTGTAAATGTGATTGTGAACCATGTGAAATGGATTCAGATGAATGTTTTGAAAACAAATGTGGACCAGAATGCTGTAATCCTATATCTCCAAGAAACTTCTCTGTATCAAATGCAGTGCCATTTGCAATAGAGGCTAATAGA…
GCF_004314665	ATGCAAGATTATAAAAAAAATAAAAGAAGAATGATGAATCAGCCAATGTCTACAATGAATGAAGAAGAAGTGTATACAGATGAAATAAATTCAGAAGACATGAGAGGTTTTAAAAAATCACACCATCATAATGGATGTAATACTGATAATAAGTGTGAGTGCCATGATGATTGCAATCCATGCAACCCATGTAATCCATGTAAACCTAACCCATGCAATCCATGCAAACCTAATCCATGTGATGACAATTGTGGATGCCATGACAATTGTAAATGTGATTGTGAACCATGTGAAATGGATTCAGATGAATGTTTTGAAAACAAATGTGGACCAGAATGCTGTAATCCTATATCTCCAAGAAACTTCTCTGTATCAAATGCAGTGCCATTTGCAATAGAG…
GCF_004314645	ATGCAAGATTATAAAAAAAATAAAAGAAGAATGATGAATCAGCCAATGTCTACAATGAATGAAGAAGAAGTGTATACAGATGAAATAAATTCAGAAGACATGAGAGGTTTTAAAAAATCACACCATCATAATGGATGTAATACTGATAATAAGTGTGAGTGCCATGATGATTGCAATCCATGCAACCCATGTAATCCATGTAAACCTAACCCATGCAATCCATGCAAACCTAATCCATGTGATGACAATTGTGGATGCCATGACAATTGTAAATGTGATTGTGAACCATGTGAAATGGATTCAGATGAATGTTTTGAAAACAAATGTGGACCAGAATGCTGTAATCCTATATCTCCAAGAAACTTCTCTGTATCAAATGCAGTGCCATTTGCAATAGAG…
GCF_004314605	ATGCAAGATTATAAAAAAAATAAAAGAAGAATGATGAATCAGCCAATGTCTACAATGAATGAAGAAGAAGTGTATACAGATGAAATAAATTCAGAAGACATGAGAGGTTTTAAAAAATCACACCATCATAATGGATGTAATACTGATAATAAGTGTGAGTGCCATGATGATTGCAATCCATGCAATCCATGTAAACCTAACCCATGCAATCCATGCAAACCTAATCCATGTGATGACAATTGTGGATGCCATGACAATTGTAAATGTGATTGTGAACCATGTGAAATGGATTCAGATGAATGTTTTGAAAACAAATGTGGACCAGAATGCTGTAATCCTATATCTCCAAGAAACTTCTCTGTATCAAATGCAGTGCCATTTGCAATAGAGGCTAATAGA…
GCF_004314705	ATGCAAGATTATAAAAAAAATAAAAGAAGAATGATGAATCAGCCAATGTCTACAATGAATGAAGAAGAAGTGTATACAGATGAAATAAATTCAGAAGACATGAGAGGTTTTAAAAAATCACACCATCATAATGGATGTAATACTGATAATAAGTGTGAGTGCCATGATGATTGCAATCCATGCAACCCATGTAATCCATGTAAACCTAACCCATGCAATCCATGCAAACCTAATCCATGTGATGACAATTGTGGATGCCATGACAATTGTAAATGTGATTGTGAACCATGTGAAATGGATTCAGATGAATGTTTTGAAAACAAATGTGGACCAGAATGCTGTAATCCTATATCTCCAAGAAACTTCTCTGTATCAAATGCAGTGCCATTTGCAATAGAG…
GCF_004314685	ATGCAAGATTATAAAAAAAATAAAAGAAGAATGATGAATCAGCCAATGTCTACAATGAATGAAGAAGAAGTGTATACAGATGAAATAAATTCAGAAGACATGAGAGGTTTTAAAAAATCACACCATCATAATGGATGTAATACTGATAATAAGTGTGAGTGCCATGATGATTGCAATCCATGCAACCCATGTAATCCATGTAAACCTAACCCATGCAATCCATGCAAACCTAATCCATGTGATGACAATTGTGGATGCCATGACAATTGTAAATGTGATTGTGAACCATGTGAAATGGATTCAGATGAATGTTTTGAAAACAAATGTGGACCAGAATGCTGTAATCCTATATCTCCAAGAAACTTCTCTGTATCAAATGCAGTGCCATTTGCAATAGAG…
GCF_004314745	ATGCAAGATTATAAAAAAAATAAAAGAAGAATGATAAATCAGCCAATGTCTACAATGAATGAAGAAGAAGTGTATACAGATGAAATAAATTCAGAAGACATGAGAGGGTTTAAAAAATCACACCATCATAATGGATGTAATACTGATAATAAGTGTGAGTGCCATGATGAGTGTAATCCATGTAACCCATGCAATCCATGCAAACCTAATCCATGTGATGACAATTGTGGATGCCATGACAATTGTAAATGTGATTGTGAACCATGTGAAATGGATTCAGATGAATGTTTTGAAAACAAATGTGGACCAGAATGCTGTAATCCTATATCTCCAAGAAACTTCTCTGTATCAAATGCAGTGCCATTTGCAATAGAGGCTAATAGAATATTTGATACTATG…
GCF_004314785	ATGCAAGATTATAAAAAAAATAAAAGAAGAATGATGAATCAGCCAATGTCTACAATGAATGAAGAAGAAGTGTATACAGATGAAATAAATTCAGAAGACATGAGAGGTTTTAAAAAATCACACCATCATAATGGATGTAATACTGATAATAAGTGTGAGTGCCATGATGATTGCAATCCATGCAATCCATGTAAACCTAACCCATGCAATCCATGCAAACCTAATCCATGTGATGACAATTGTGGATGCCATGACAATTGTAAATGTGATTGTGAACCATGTGAAATGGATTCAGATGAATGTTTTGAAAACAAATGTGGACCAGAATGCTGTAATCCTATATCTCCAAGAAACTTCTCTGTATCAAATGCAGTGCCATTTGCAATAGAGGCTAATAGA…
GCF_004314725	ATGCAAGATTATAAAAAAAATAAAAGAAGAATGATGAATCAGCCAATGTCTACAATGAATGAAGAAGAAGTGTATACAGATGAAATAAATTCAGAAGACATGAGAGGTTTTAAAAAATCACACCATCATAATGGATGTAATACTGATAATAAGTGTGAGTGCCATGATGATTGCAATCCATGCAACCCATGTAATCCATGTAAACCTAACCCATGCAATCCATGCAAACCTAATCCATGTGATGACAATTGTGGATGCCATGACAATTGTAAATGTGATTGTGAACCATGTGAAATGGATTCAGATGAATGTTTTGAAAACAAATGTGGACCAGAATGCTGTAATCCTATATCTCCAAGAAACTTCTCTGTATCAAATGCAGTGCCATTTGCAATAGAG…
GCF_004314765	ATGCAAGATTATAAAAAAAATAAAAGAAGAATGATGAATCAGCCAATGTCTACAATGAATGAAGAAGAAGTGTATACAGATGAAATAAATTCAGAAGACATGAGAGGTTTTAAAAAATCACACCATCATAATGGATGTAATACTGATAATAAGTGTGAGTGCCATGATGATTGCAATCCATGCAATCCATGTAAACCTAACCCATGCAATCCATGCAAACCTAATCCATGTGATGACAATTGTGGATGCCATGACAATTGTAAATGTGATTGTGAACCATGTGAAATGGATTCAGATGAATGTTTTGAAAACAAATGTGGACCAGAATGCTGTAATCCTATATCTCCAAGAAACTTCTCTGTATCAAATGCAGTGCCATTTGCAATAGAGGCTAATAGA…
GCF_004314805	ATGCAAGATTATAAAAAAAATAAAAGAAGAATGATGAATCAGCCAATGTCTACAATGAATGAAGAAGAAGTGTATACAGATGAAATAAATTCAGAAGACATGAGAGGTTTTAAAAAATCACACCATCATAATGGATGTAATACTGATAATAAGTGTGAGTGCCATGATGATTGCAATCCATGCAACCCATGTAATCCATGTAAACCTAACCCATGCAATCCATGCAAACCTAATCCATGTGATGACAATTGTGGATGCCATGACAATTGTAAATGTGATTGTGAACCATGTGAAATGGATTCAGATGAATGTTTTGAAAACAAATGTGGACCAGAATGCTGTAATCCTATATCTCCAAGAAACTTCTCTGTATCAAATGCAGTGCCATTTGCAATAGAG…
GCF_004314825	ATGCAAGATTATAAAAAAAATAAAAGAAGAATGATGAATCAGCCAATGTCTACAATGAATGAAGAAGAAGTGTATACAGATGAAATAAATTCAGAAGACATGAGAGGTTTTAAAAAATCACACCATCATAATGGATGTAATACTGATAATAAGTGTGAGTGCCATGATGATTGCAATCCATGCAACCCATGTAATCCATGTAAACCTAACCCATGCAATCCATGCAAACCTAATCCATGTGATGACAATTGTGGATGCCATGACAATTGTAAATGTGATTGTGAACCATGTGAAATGGATTCAGATGAATGTTTTGAAAACAAATGTGGACCAGAATGCTGTAATCCTATATCTCCAAGAAACTTCTCTGTATCAAATGCAGTGCCATTTGCAATAGAG…
GCF_004314865	ATGCAAGATTATAAAAAAAATAAAAGAAGAATGATGAATCAGCCAATGTCTACAATGAATGAAGAAGAAGTGTATACAGATGAAATAAATTCAGAAGACATGAGAGGTTTTAAAAAATCACACCATCATAATGGATGTAATACTGATAATAAGTGTGAGTGCCATGATGATTGCAATCCATGCAACCCATGTAATCCATGTAAACCTAACCCATGCAATCCATGCAAACCTAATCCATGTGATGACAATTGTGGATGCCATGACAATTGTAAATGTGATTGTGAACCATGTGAAATGGATTCAGATGAATGTTTTGAAAACAAATGTGGACCAGAATGCTGTAATCCTATATCTCCAAGAAACTTCTCTGTATCAAATGCAGTGCCATTTGCAATAGAG…
GCF_004314845	ATGCAAGATTATAAAAAAAATAAAAGAAGAATGATGAATCAGCCAATGTCTACAATGAATGAAGAAGAAGTGTATACAGATGAAATAAATTCAGAAGACATGAGAGGTTTTAAAAAATCACACCATCATAATGGATGTAATACTGATAATAAGTGTGAGTGCCATGATGATTGCAATCCATGCAACCCATGTAATCCATGTAAACCTAACCCATGCAATCCATGCAAACCTAATCCATGTGATGACAATTGTGGATGCCATGACAATTGTAAATGTGATTGTGAACCATGTGAAATGGATTCAGATGAATGTTTTGAAAACAAATGTGGACCAGAATGCTGTAATCCTATATCTCCAAGAAACTTCTCTGTATCAAATGCAGTGCCATTTGCAATAGAG…
GCF_004314945	ATGCAAGATTATAAAAAAAATAAAAGAAGAATGATGAATCAGCCAATGTCTACAATGAATGAAGAAGAAGTGTATACAGATGAAATAAATTCAGAAGACATGAGAGGTTTTAAAAAATCACACCATCATAATGGATGTAATACTGATAATAAGTGTGAGTGCCATGATGATTGCAATCCATGCAATCCATGTAAACCTAACCCATGCAATCCATGCAAACCTAATCCATGTGATGACAATTGTGGATGCCATGACAATTGTAAATGTGATTGTGAACCATGTGAAATGGATTCAGATGAATGTTTTGAAAACAAATGTGGACCAGAATGCTGTAATCCTATATCTCCAAGAAACTTCTCTGTATCAAATGCAGTGCCATTTGCAATAGAGGCTAATAGA…
GCF_004314905	ATGCAAGATTATAAAAAAAATAAAAGAAGAATGATGAATCAGCCAATGTCTACAATGAATGAAGAAGAAGTGTATACAGATGAAATAAATTCAGAAGACATGAGAGGTTTTAAAAAATCACACCATCATAATGGATGTAATACTGATAATAAGTGTGAGTGCCATGATGATTGCAATCCATGCAACCCATGTAATCCATGTAAACCTAACCCATGCAATCCATGCAAACCTAATCCATGTGATGACAATTGTGGATGCCATGACAATTGTAAATGTGATTGTGAACCATGTGAAATGGATTCAGATGAATGTTTTGAAAACAAATGTGGACCAGAATGCTGTAATCCTATATCTCCAAGAAACTTCTCTGTATCAAATGCAGTGCCATTTGCAATAGAG…
GCF_004314965	ATGCAAGATTATAAAAAAAATAAAAGAAGAATGATGAATCAGCCAATGTCTACAATGAATGAAGAAGAAGTGTATACAGATGAAATAAATTCAGAAGACATGAGAGGTTTTAAAAAATCACACCATCATAATGGATGTAATACTGATAATAAGTGTGAGTGCCATGATGATTGCAATCCATGCAATCCATGTAAACCTAACCCATGCAATCCATGCAAACCTAATCCATGTGATGACAATTGTGGATGCCATGACAATTGTAAATGTGATTGTGAACCATGTGAAATGGATTCAGATGAATGTTTTGAAAACAAATGTGGACCAGAATGCTGTAATCCTATATCTCCAAGAAACTTCTCTGTATCAAATGCAGTGCCATTTGCAATAGAGGCTAATAGA…
GCF_004314885	ATGCAAGATTATAAAAAAAATAAAAGAAGAATGATGAATCAGCCAATGTCTACAATGAATGAAGAAGAAGTGTATACAGATGAAATAAATTCAGAAGACATGAGAGGTTTTAAAAAATCACACCATCATAATGGATGTAATACTGATAATAAGTGTGAGTGCCATGATGATTGCAATCCATGCAACCCATGTAATCCATGTAAACCTAACCCATGCAATCCATGCAAACCTAATCCATGTGATGACAATTGTGGATGCCATGACAATTGTAAATGTGATTGTGAACCATGTGAAATGGATTCAGATGAATGTTTTGAAAACAAATGTGGACCAGAATGCTGTAATCCTATATCTCCAAGAAACTTCTCTGTATCAAATGCAGTGCCATTTGCAATAGAG…
GCF_004315025	ATGCAAGATTATAAAAAAAATAAAAGAAGAATGATGAATCAGCCAATGTCTACAATGAATGAAGAAGAAGTGTATACAGATGAAATAAATTCAGAAGACATGAGAGGTTTTAAAAAATCACACCATCATAATGGATGTAATACTGATAATAAGTGTGAGTGCCATGATGATTGCAATCCATGCAACCCATGTAATCCATGTAAACCTAACCCATGCAATCCATGCAAACCTAATCCATGTGATGACAATTGTGGATGCCATGACAATTGTAAATGTGATTGTGAACCATGTGAAATGGATTCAGATGAATGTTTTGAAAACAAATGTGGACCAGAATGCTGTAATCCTATATCTCCAAGAAACTTCTCTGTATCAAATGCAGTGCCATTTGCAATAGAG…
GCF_004314985	ATGCAAGATTATAAAAAAAATAAAAGAAGAATGATGAATCAGCCAATGTCTACAATGAATGAAGAAGAAGTGTATACAGATGAAATAAATTCAGAAGACATGAGAGGTTTTAAAAAATCACACCATCATAATGGATGTAATACTGATAATAAGTGTGAGTGCCATGATGATTGCAATCCATGCAACCCATGTAATCCATGTAAACCTAACCCATGCAATCCATGCAAACCTAATCCATGTGATGACAATTGTGGATGCCATGACAATTGTAAATGTGATTGTGAACCATGTGAAATGGATTCAGATGAATGTTTTGAAAACAAATGTGGACCAGAATGCTGTAATCCTATATCTCCAAGAAACTTCTCTGTATCAAATGCAGTGCCATTTGCAATAGAG…
GCF_004315065	ATGCAAGATTATAAAAAAAATAAAAGAAGAATGATGAATCAGCCAATGTCTACAATGAATGAAGAAGAAGTGTATACAGATGAAATAAATTCAGAAGACATGAGAGGTTTTAAAAAATCACACCATCATAATGGATGTAATACTGATAATAAGTGTGAGTGCCATGATGATTGCAATCCATGCAACCCATGTAATCCATGTAAACCTAACCCATGCAATCCATGCAAACCTAATCCATGTGATGACAATTGTGGATGCCATGACAATTGTAAATGTGATTGTGAACCATGTGAAATGGATTCAGATGAATGTTTTGAAAACAAATGTGGACCAGAATGCTGTAATCCTATATCTCCAAGAAACTTCTCTGTATCAAATGCAGTGCCATTTGCAATAGAG…
GCF_004315005	ATGCAAGATTATAAAAAAAATAAAAGAAGAATGATGAATCAGCCAATGTCTACAATGAATGAAGAAGAAGTGTATACAGATGAAATAAATTCAGAAGACATGAGAGGTTTTAAAAAATCACACCATCATAATGGATGTAATACTGATAATAAGTGTGAGTGCCATGATGATTGCAATCCATGCAATCCATGTAAACCTAACCCATGCAATCCATGCAAACCTAATCCATGTGATGACAATTGTGGATGCCATGACAATTGTAAATGTGATTGTGAACCATGTGAAATGGATTCAGATGAATGTTTTGAAAACAAATGTGGACCAGAATGCTGTAATCCTATATCTCCAAGAAACTTCTCTGTATCAAATGCAGTGCCATTTGCAATAGAGGCTAATAGA…
GCF_004315085	ATGCAAGATTATAAAAAAAATAAAAGAAGAATGATGAATCAGCCAATGTCTACAATGAATGAAGAAGAAGTGTATACAGATGAAATAAATTCAGAAGACATGAGAGGTTTTAAAAAATCACACCATCATAATGGATGTAATACTGATAATAAGTGTGAGTGCCATGATGATTGCAATCCATGCAACCCATGTAATCCATGTAAACCTAACCCATGCAATCCATGCAAACCTAATCCATGTGATGACAATTGTGGATGCCATGACAATTGTAAATGTGATTGTGAACCATGTGAAATGGATTCAGATGAATGTTTTGAAAACAAATGTGGACCAGAATGCTGTAATCCTATATCTCCAAGAAACTTCTCTGTATCAAATGCAGTGCCATTTGCAATAGAG…
GCF_004315145	ATGCAAGATTATAAAAAAAATAAAAGAAGAATGATGAATCAGCCAATGTCTACAATGAATGAAGAAGAAGTGTATACAGATGAAATAAATTCAGAAGACATGAGAGGTTTTAAAAAATCACACCATCATAATGGATGTAATACTGATAATAAGTGTGAGTGCCATGATGATTGCAATCCATGCAACCCATGTAATCCATGTAAACCTAACCCATGCAATCCATGCAAACCTAATCCATGTGATGACAATTGTGGATGCCATGACAATTGTAAATGTGATTGTGAACCATGTGAAATGGATTCAGATGAATGTTTTGAAAACAAATGTGGACCAGAATGCTGTAATCCTATATCTCCAAGAAACTTCTCTGTATCAAATGCAGTGCCATTTGCAATAGAG…
GCF_004315125	ATGCAAGATTATAAAAAAAATAAAAGAAGAATGATGAATCAGCCAATGTCTACAATGAATGAAGAAGAAGTGTATACAGATGAAATAAATTCAGAAGACATGAGAGGTTTTAAAAAATCACACCATCATAATGGATGTAATACTGATAATAAGTGTGAGTGCCATGATGATTGCAATCCATGCAATCCATGTAAACCTAACCCATGCAATCCATGCAAACCTAATCCATGTGATGACAATTGTGGATGCCATGACAATTGTAAATGTGATTGTGAACCATGTGAAATGGATTCAGATGAATGTTTTGAAAACAAATGTGGACCAGAATGCTGTAATCCTATATCTCCAAGAAACTTCTCTGTATCAAATGCAGTGCCATTTGCAATAGAGGCTAATAGA…
GCF_004315045	ATGCAAGATTATAAAAAAAATAAAAGAAGAATGATGAATCAGCCAATGTCTACAATGAATGAAGAAGAAGTGTATACAGATGAAATAAATTCAGAAGACATGAGAGGTTTTAAAAAATCACACCATCATAATGGATGTAATACTGATAATAAGTGTGAGTGCCATGATGATTGCAATCCATGCAATCCATGTAAACCTAACCCATGCAATCCATGCAAACCTAATCCATGTGATGACAATTGTGGATGCCATGACAATTGTAAATGTGATTGTGAACCATGTGAAATGGATTCAGATGAATGTTTTGAAAACAAATGTGGACCAGAATGCTGTAATCCTATATCTCCAAGAAACTTCTCTGTATCAAATGCAGTGCCATTTGCAATAGAGGCTAATAGA…
GCF_004315105	ATGCAAGATTATAAAAAAAATAAAAGAAGAATGATGAATCAGCCAATGTCTACAATGAATGAAGAAGAAGTGTATACAGATGAAATAAATTCAGAAGACATGAGAGGTTTTAAAAAATCACACCATCATAATGGATGTAATACTGATAATAAGTGTGAGTGCCATGATGATTGCAATCCATGCAACCCATGTAATCCATGTAAACCTAACCCATGCAATCCATGCAAACCTAATCCATGTGATGACAATTGTGGATGCCATGACAATTGTAAATGTGATTGTGAACCATGTGAAATGGATTCAGATGAATGTTTTGAAAACAAATGTGGACCAGAATGCTGTAATCCTATATCTCCAAGAAACTTCTCTGTATCAAATGCAGTGCCATTTGCAATAGAG…
GCF_004315165	ATGCAAGATTATAAAAAAAATAAAAGAAGAATGATGAATCAGCCAATGTCTACAATGAATGAAGAAGAAGTGTATACAGATGAAATAAATTCAGAAGACATGAGAGGTTTTAAAAAATCACACCATCATAATGGATGTAATACTGATAATAAGTGTGAGTGCCATGATGATTGCAATCCATGCAACCCATGTAATCCATGTAAACCTAACCCATGCAATCCATGCAAACCTAATCCATGTGATGACAATTGTGGATGCCATGACAATTGTAAATGTGATTGTGAACCATGTGAAATGGATTCAGATGAATGTTTTGAAAACAAATGTGGACCAGAATGCTGTAATCCTATATCTCCAAGAAACTTCTCTGTATCAAATGCAGTGCCATTTGCAATAGAG…
GCF_004315185	ATGCAAGATTATAAAAAAAATAAAAGAAGAATGATGAATCAGCCAATGTCTACAATGAATGAAGAAGAAGTGTATACAGATGAAATAAATTCAGAAGACATGAGAGGTTTTAAAAAATCACACCATCATAATGGATGTAATACTGATAATAAGTGTGAGTGCCATGATGATTGCAATCCATGCAATCCATGTAAACCTAACCCATGCAATCCATGCAAACCTAATCCATGTGATGACAATTGTGGATGCCATGACAATTGTAAATGTGATTGTGAACCATGTGAAATGGATTCAGATGAATGTTTTGAAAACAAATGTGGACCAGAATGCTGTAATCCTATATCTCCAAGAAACTTCTCTGTATCAAATGCAGTGCCATTTGCAATAGAGGCTAATAGA…
GCF_004315205	ATGCAAGATTATAAAAAAAATAAAAGAAGAATGATGAATCAGCCAATGTCTACAATGAATGAAGAAGAAGTGTATACAGATGAAATAAATTCAGAAGACATGAGAGGTTTTAAAAAATCACACCATCATAATGGATGTAATACTGATAATAAGTGTGAGTGCCATGATGATTGCAATCCATGCAACCCATGTAATCCATGTAAACCTAACCCATGCAATCCATGCAAACCTAATCCATGTGATGACAATTGTGGATGCCATGACAATTGTAAATGTGATTGTGAACCATGTGAAATGGATTCAGATGAATGTTTTGAAAACAAATGTGGACCAGAATGCTGTAATCCTATATCTCCAAGAAACTTCTCTGTATCAAATGCAGTGCCATTTGCAATAGAG…
GCF_004315325	ATGCAAGATTATAAAAAAAATAAAAGAAGAATGATGAATCAGCCAATGTCTACAATGAATGAAGAAGAAGTGTATACAGATGAAATAAATTCAGAAGACATGAGAGGTTTTAAAAAATCACACCATCATAATGGATGTAATACTGATAATAAGTGTGAGTGCCATGATGATTGCAATCCATGCAACCCATGTAATCCATGTAAACCTAACCCATGCAATCCATGCAAACCTAATCCATGTGATGACAATTGTGGATGCCATGACAATTGTAAATGTGATTGTGAACCATGTGAAATGGATTCAGATGAATGTTTTGAAAACAAATGTGGACCAGAATGCTGTAATCCTATATCTCCAAGAAACTTCTCTGTATCAAATGCAGTGCCATTTGCAATAGAG…
GCF_004315305	ATGCAAGATTATAAAAAAAATAAAAGAAGAATGATGAATCAGCCAATGTCTACAATGAATGAAGAAGAAGTGTATACAGATGAAATAAATTCAGAAGACATGAGAGGTTTTAAAAAATCACACCATCATAATGGATGTAATACTGATAATAAGTGTGAGTGCCATGATGATTGCAATCCATGCAACCCATGTAATCCATGTAAACCTAACCCATGCAATCCATGCAAACCTAATCCATGTGATGACAATTGTGGATGCCATGACAATTGTAAATGTGATTGTGAACCATGTGAAATGGATTCAGATGAATGTTTTGAAAACAAATGTGGACCAGAATGCTGTAATCCTATATCTCCAAGAAACTTCTCTGTATCAAATGCAGTGCCATTTGCAATAGAG…
GCF_004315245	ATGCAAGATTATAAAAAAAATAAAAGAAGAATGATGAATCAGCCAATGTCTACAATGAATGAAGAAGAAGTGTATACAGATGAAATAAATTCAGAAGACATGAGAGGTTTTAAAAAATCACACCATCATAATGGATGTAATACTGATAATAAGTGTGAGTGCCATGATGATTGCAATCCATGCAACCCATGTAATCCATGTAAACCTAACCCATGCAATCCATGCAAACCTAATCCATGTGATGACAATTGTGGATGCCATGACAATTGTAAATGTGATTGTGAACCATGTGAAATGGATTCAGATGAATGTTTTGAAAACAAATGTGGACCAGAATGCTGTAATCCTATATCTCCAAGAAACTTCTCTGTATCAAATGCAGTGCCATTTGCAATAGAG…
GCF_004315265	ATGCAAGATTATAAAAAAAATAAAAGAAGAATGATGAATCAGCCAATGTCTACAATGAATGAAGAAGAAGTGTATACAGATGAAATAAATTCAGAAGACATGAGAGGTTTTAAAAAATCACACCATCATAATGGATGTAATACTGATAATAAGTGTGAGTGCCATGATGATTGCAATCCATGCAACCCATGTAATCCATGTAAACCTAACCCATGCAATCCATGCAAACCTAATCCATGTGATGACAATTGTGGATGCCATGACAATTGTAAATGTGATTGTGAACCATGTGAAATGGATTCAGATGAATGTTTTGAAAACAAATGTGGACCAGAATGCTGTAATCCTATATCTCCAAGAAACTTCTCTGTATCAAATGCAGTGCCATTTGCAATAGAG…
GCF_004315225	ATGCAAGATTATAAAAAAAATAAAAGAAGAATGATGAATCAGCCAATGTCTACAATGAATGAAGAAGAAGTGTATACAGATGAAATAAATTCAGAAGACATGAGAGGTTTTAAAAAATCACACCATCATAATGGATGTAATACTGATAATAAGTGTGAGTGCCATGATGATTGCAATCCATGCAATCCATGTAAACCTAACCCATGCAATCCATGCAAACCTAATCCATGTGATGACAATTGTGGATGCCATGACAATTGTAAATGTGATTGTGAACCATGTGAAATGGATTCAGATGAATGTTTTGAAAACAAATGTGGACCAGAATGCTGTAATCCTATATCTCCAAGAAACTTCTCTGTATCAAATGCAGTGCCATTTGCAATAGAGGCTAATAGA…
GCF_004315365	ATGCAAGATTATAAAAAAAATAAAAGAAGAATGATGAATCAGCCAATGTCTACAATGAATGAAGAAGAAGTGTATACAGATGAAATAAATTCAGAAGACATGAGAGGTTTTAAAAAATCACACCATCATAATGGATGTAATACTGATAATAAGTGTGAGTGCCATGATGATTGCAATCCATGCAACCCATGTAATCCATGTAAACCTAACCCATGCAATCCATGCAAACCTAATCCATGTGATGACAATTGTGGATGCCATGACAATTGTAAATGTGATTGTGAACCATGTGAAATGGATTCAGATGAATGTTTTGAAAACAAATGTGGACCAGAATGCTGTAATCCTATATCTCCAAGAAACTTCTCTGTATCAAATGCAGTGCCATTTGCAATAGAG…
GCF_004315285	ATGCAAGATTATAAAAAAAATAAAAGAAGAATGATGAATCAGCCAATGTCTACAATGAATGAAGAAGAAGTGTATACAGATGAAATAAATTCAGAAGACATGAGAGGTTTTAAAAAATCACACCATCATAATGGATGTAATACTGATAATAAGTGTGAGTGCCATGATGATTGCAATCCATGCAATCCATGTAAACCTAACCCATGCAATCCATGCAAACCTAATCCATGTGATGACAATTGTGGATGCCATGACAATTGTAAATGTGATTGTGAACCATGTGAAATGGATTCAGATGAATGTTTTGAAAACAAATGTGGACCAGAATGCTGTAATCCTATATCTCCAAGAAACTTCTCTGTATCAAATGCAGTGCCATTTGCAATAGAGGCTAATAGA…
GCF_004315425	ATGCAAGATTATAAAAAAAATAAAAGAAGAATGATGAATCAGCCAATGTCTACAATGAATGAAGAAGAAGTGTATACAGATGAAATAAATTCAGAAGACATGAGAGGGTTTAAAAAATCACACCATCATAATGGATGTAATACTGATAATAAGTGTGAGTGCCATGATGAGTGTAATCCATGTAAACCATGTAATCCATGTAAACCTAACCCATGCAATCCATGCAAACCTAATCCATGTGATGACAAATGTGAATGCCATGACAAGTGTAAATGTGATTGTGAACCATGTGAAATGGATTCAGATGAATGTTTTGAAAACAAATGTGGACCAGAATGTTGTAATCCGATATCTCCAAGAAACTTCTCTGTATCAAATGCAGTGCCATTTGCAATAGAG…
GCF_004315445	ATGCAAGATTATAAAAAAAATAAAAGAAGAATGATGAATCAGCCAATGTCTACAATGAATGAAGAAGAAGTGTATACAGATGAAATAAATTCAGAAGACATGAGAGGTTTTAAAAAATCACACCATCATAATGGATGTAATACTGATAATAAGTGTGAGTGCCATGATGATTGCAATCCATGCAACCCATGTAATCCATGTAAACCTAACCCATGCAATCCATGCAAACCTAATCCATGTGATGACAATTGTGGATGCCATGACAATTGTAAATGTGATTGTGAACCATGTGAAATGGATTCAGATGAATGTTTTGAAAACAAATGTGGACCAGAATGCTGTAATCCTATATCTCCAAGAAACTTCTCTGTATCAAATGCAGTGCCATTTGCAATAGAG…
GCF_004315385	ATGCAAGATTATAAAAAAAATAAAAGAAGAATGATGAATCAGCCAATGTCTACAATGAATGAAGAAGAAGTGTATACAGATGAAATAAATTCAGAAGACATGAGAGGTTTTAAAAAATCACACCATCATAATGGATGTAATACTGATAATAAGTGTGAGTGCCATGATGATTGCAATCCATGCAATCCATGTAAACCTAACCCATGCAATCCATGCAAACCTAATCCATGTGATGACAATTGTGGATGCCATGACAATTGTAAATGTGATTGTGAACCATGTGAAATGGATTCAGATGAATGTTTTGAAAACAAATGTGGACCAGAATGCTGTAATCCTATATCTCCAAGAAACTTCTCTGTATCAAATGCAGTGCCATTTGCAATAGAGGCTAATAGA…
GCF_004315465	ATGCAAGATTATAAAAAAAATAAAAGAAGAATGATGAATCAGCCAATGTCTACAATGAATGAAGAAGAAGTGTATACAGATGAAATAAATTCAGAAGACATGAGAGGTTTTAAAAAATCACACCATCATAATGGATGTAATACTGATAATAAGTGTGAGTGCCATGATGATTGCAATCCATGCAATCCATGTAAACCTAACCCATGCAATCCATGCAAACCTAATCCATGTGATGACAATTGTGGATGCCATGACAATTGTAAATGTGATTGTGAACCATGTGAAATGGATTCAGATGAATGTTTTGAAAACAAATGTGGACCAGAATGCTGTAATCCTATATCTCCAAGAAACTTCTCTGTATCAAATGCAGTGCCATTTGCAATAGAGGCTAATAGA…
GCF_004315405	ATGCAAGATTATAAAAAAAATAAAAGAAGAATGATGAATCAGCCAATGTCTACAATGAATGAAGAAGAAGTGTATACAGATGAAATAAATTCAGAAGACATGAGAGGTTTTAAAAAATCACACCATCATAATGGATGTAATACTGATAATAAGTGTGAGTGCCATGATGATTGCAATCCATGCAATCCATGTAAACCTAACCCATGCAATCCATGCAAACCTAATCCATGTGATGACAATTGTGGATGCCATGACAATTGTAAATGTGATTGTGAACCATGTGAAATGGATTCAGATGAATGTTTTGAAAACAAATGTGGACCAGAATGCTGTAATCCTATATCTCCAAGAAACTTCTCTGTATCAAATGCAGTGCCATTTGCAATAGAGGCTAATAGA…
GCF_004315485	ATGCAAGATTATAAAAAAAATAAAAGAAGAATGATGAATCAGCCAATGTCTACAATGAATGAAGAAGAAGTGTATACAGATGAAATAAATTCAGAAGACATGAGAGGTTTTAAAAAATCACACCATCATAATGGATGTAATACTGATAATAAGTGTGAGTGCCATGATGATTGCAATCCATGCAACCCATGTAATCCATGTAAACCTAACCCATGCAATCCATGCAAACCTAATCCATGTGATGACAATTGTGGATGCCATGACAATTGTAAATGTGATTGTGAACCATGTGAAATGGATTCAGATGAATGTTTTGAAAACAAATGTGGACCAGAATGCTGTAATCCTATATCTCCAAGAAACTTCTCTGTATCAAATGCAGTGCCATTTGCAATAGAG…
GCF_004315505	ATGCAAGATTATAAAAAAAATAAAAGAAGAATGATGAATCAGCCAATGTCTACAATGAATGAAGAAGAAGTGTATACAGATGAAATAAATTCAGAAGACATGAGAGGTTTTAAAAAATCACACCATCATAATGGATGTAATACTGATAATAAGTGTGAGTGCCATGATGATTGCAATCCATGCAACCCATGTAATCCATGTAAACCTAACCCATGCAATCCATGCAAACCTAATCCATGTGATGACAATTGTGGATGCCATGACAATTGTAAATGTGATTGTGAACCATGTGAAATGGATTCAGATGAATGTTTTGAAAACAAATGTGGACCAGAATGCTGTAATCCTATATCTCCAAGAAACTTCTCTGTATCAAATGCAGTGCCATTTGCAATAGAG…
GCF_004315525	ATGCAAGATTATAAAAAAAATAAAAGAAGAATGATGAATCAGCCAATGTCTACAATGAATGAAGAAGAAGTGTATACAGATGAAATAAATTCAGAAGACATGAGAGGTTTTAAAAAATCACACCATCATAATGGATGTAATACTGATAATAAGTGTGAGTGCCATGATGATTGCAATCCATGCAACCCATGTAATCCATGTAAACCTAACCCATGCAATACATGCAAACCTAATCCATGTGATGACAATTGTGGATGCCATGACAATTGTAAATGTGATTGTGAACCATGTGAAATGGATTCAGATGAATGTTTTGAAAACAAATGTGGACCAGAATGCTGTAATCCTATATCTCCAAGAAACTTCTCTGTATCAAATGCAGTGCCATTTGCAATAGAG…
GCF_004315545	ATGCAAGATTATAAAAAAAATAAAAGAAGAATGATGAATCAGCCAATGTCTACAATGAATGAAGAAGAAGTGTATACAGATGAAATAAATTCAGAAGACATGAGAGGTTTTAAAAAATCACACCATCATAATGGATGTAATACTGATAATAAGTGTGAGTGCCATGATGATTGCAATCCATGCAATCCATGTAAACCTAACCCATGCAATCCATGCAAACCTAATCCATGTGATGACAATTGTGGATGCCATGACAATTGTAAATGTGATTGTGAACCATGTGAAATGGATTCAGATGAATGTTTTGAAAACAAATGTGGACCAGAATGCTGTAATCCTATATCTCCAAGAAACTTCTCTGTATCAAATGCAGTGCCATTTGCAATAGAGGCTAATAGA…
GCF_004315565	ATGCAAGATTATAAAAAAAATAAAAGAAGAATGATGAATCAGCCAATGTCTACAATGAATGAAGAAGAAGTGTATACAGATGAAATAAATTCAGAAGACATGAGAGGTTTTAAAAAATCACACCATCATAATGGATGTAATACTGATAATAAGTGTGAGTGCCATGATGATTGCAATCCATGCAATCCATGTAAACCTAACCCATGCAATCCATGCAAACCTAATCCATGTGATGACAATTGTGGATGCCATGACAATTGTAAATGTGATTGTGAACCATGTGAAATGGATTCAGATGAATGTTTTGAAAACAAATGTGGACCAGAATGCTGTAATCCTATATCTCCAAGAAACTTCTCTGTATCAAATGCAGTGCCATTTGCAATAGAGGCTAATAGA…
GCF_004315585	ATGCAAGATTATAAAAAAAATAAAAGAAGAATGATGAATCAGCCAATGTCTACAATGAATGAAGAAGAAGTGTATACAGATGAAATAAATTCAGAAGACATGAGAGGTTTTAAAAAATCACACCATCATAATGGATGTAATACTGATAATAAGTGTGAGTGCCATGATGATTGCAATCCATGCAATCCATGTAAACCTAACCCATGCAATCCATGCAAACCTAATCCATGTGATGACAATTGTGGATGCCATGACAATTGTAAATGTGATTGTGAACCATGTGAAATGGATTCAGATGAATGTTTTGAAAACAAATGTGGACCAGAATGCTGTAATCCTATATCTCCAAGAAACTTCTCTGTATCAAATGCAGTGCCATTTGCAATAGAGGCTAATAGA…
GCF_004315625	ATGCAAGATTATAAAAAAAATAAAAGAAGAATGATGAATCAGCCAATGTCTACAATGAATGAAGAAGAAGTGTATACAGATGAAATAAATTCAGAAGACATGAGAGGTTTTAAAAAATCACACCATCATAATGGATGTAATACTGATAATAAGTGTGAGTGCCATGATGATTGCAATCCATGCAATCCATGTAAACCTAACCCATGCAATCCATGCAAACCTAATCCATGTGATGACAATTGTGGATGCCATGACAATTGTAAATGTGATTGTGAACCATGTGAAATGGATTCAGATGAATGTTTTGAAAACAAATGTGGACCAGAATGCTGTAATCCTATATCTCCAAGAAACTTCTCTGTATCAAATGCAGTGCCATTTGCAATAGAGGCTAATAGA…
GCF_004315605	ATGCAAGATTATAAAAAAAATAAAAGAAGAATGATGAATCAGCCAATGTCTACAATGAATGAAGAAGAAGTGTATACAGATGAAATAAATTCAGAAGACATGAGAGGTTTTAAAAAATCACACCATCATAATGGATGTAATACTGATAATAAGTGTGAGTGCCATGATGATTGCAATCCATGCAATCCATGTAAACCTAACCCATGCAATCCATGCAAACCTAATCCATGTGATGACAATTGTGGATGCCATGACAATTGTAAATGTGATTGTGAACCATGTGAAATGGATTCAGATGAATGTTTTGAAAACAAATGTGGACCAGAATGCTGTAATCCTATATCTCCAAGAAACTTCTCTGTATCAAATGCAGTGCCATTTGCAATAGAGGCTAATAGA…
GCF_004315665	ATGCAAGATTATAAAAAAAATAAAAGAAGAATGATGAATCAGCCAATGTCTACAATGAATGAAGAAGAAGTGTATACAGATGAAATAAATTCAGAAGACATGAGAGGTTTTAAAAAATCACACCATCATAATGGATGTAATACTGATAATAAGTGTGAGTGCCATGATGATTGCAATCCATGCAATCCATGTAAACCTAACCCATGCAATCCATGCAAACCTAATCCATGTGATGACAATTGTGGATGCCATGACAATTGTAAATGTGATTGTGAACCATGTGAAATGGATTCAGATGAATGTTTTGAAAACAAATGTGGACCAGAATGCTGTAATCCTATATCTCCAAGAAACTTCTCTGTATCAAATGCAGTGCCATTTGCAATAGAGGCTAATAGA…
GCF_004315705	ATGCAAGATTATAAAAAAAATAAAAGAAGAATGATGAATCAGCCAATGTCTACAATGAATGAAGAAGAAGTGTATACAGATGAAATAAATTCAGAAGACATGAGAGGTTTTAAAAAATCACACCATCATAATGGATGTAATACTGATAATAAGTGTGAGTGCCATGATGATTGCAATCCATGCAACCCATGTAATCCATGTAAACCTAACCCATGCAATCCATGCAAACCTAATCCATGTGATGACAATTGTGGATGCCATGACAATTGTAAATGTGATTGTGAACCATGTGAAATGGATTCAGATGAATGTTTTGAAAACAAATGTGGACCAGAATGCTGTAATCCTATATCTCCAAGAAACTTCTCTGTATCAAATGCAGTGCCATTTGCAATAGAG…
GCF_004315765	ATGCAAGATTATAAAAAAAATAAAAGAAGAATGATAAATCAGCCAATGTCTACAATGAATGAAGAAGAAGTGTATACAGATGAAATAAATTCAGAAGACATGAGAGGGTTTAAAAAATCACACCATCATAATGGATGTAATACTGATAATAAGTGTGAGTGCCATGATGAGTGTAATCCATGTAACCCATGCAATCCATGCAAACCTAATCCATGTGATGACAATTGTGGATGCCATGACAATTGTAAATGTGATTGTGAACCATGTGAAATGGATTCAGATGAATGTTTTGAAAACAAATGTGGACCAGAATGCTGTAATCCTATATCTCCAAGAAACTTCTCTGTATCAAATGCAGTGCCATTTGCAATAGAGGCTAATAGAATATTTGATACTATG…
GCF_004315685	ATGCAAGATTATAAAAAAAATAAAAGAAGAATGATGAATCAGCCAATGTCTACAATGAATGAAGAAGAAGTGTATACAGATGAAATAAATTCAGAAGACATGAGAGGGTTTAAAAAATCACACCATCATAATGGATGTAATACTGATAATAAGTGTGAGTGCCATGATGAGTGTAATCCATGTAAACCATGTAATCCATGTAAACCTAACCCATGCAATCCATGCAAACCTAATCCATGTGATGACAAATGTGAATGCCATGACAAGTGTAAATGTGATTGTGAACCATGTGAAATGGATTCAGATGAATGTTTTGAAAACAAATGTGGACCAGAATGTTGTAATCCGATATCTCCAAGAAACTTCTCTGTATCAAATGCAGTGCCATTTGCAATAGAG…
GCF_004315725	ATGCAAGATTATAAAAAAAATAAAAGAAGAATGATGAATCAGCCAATGTCTACAATGAATGAAGAAGAAGTGTATACAGATGAAATAAATTCAGAAGACATGAGAGGTTTTAAAAAATCACACCATCATAATGGATGTAATACTGATAATAAGTGTGAGTGCCATGATGATTGCAATCCATGCAATCCATGTAAACCTAACCCATGCAATCCATGCAAACCTAATCCATGTGATGACAATTGTGGATGCCATGACAATTGTAAATGTGATTGTGAACCATGTGAAATGGATTCAGATGAATGTTTTGAAAACAAATGTGGACCAGAATGCTGTAATCCTATATCTCCAAGAAACTTCTCTGTATCAAATGCAGTGCCATTTGCAATAGAGGCTAATAGA…
GCF_004315825	ATGCAAGATTATAAAAAAAATAAAAGAAGAATGATGAATCAGCCAATGTCTACAATGAATGAAGAAGAAGTGTATACAGATGAAATAAATTCAGAAGACATGAGAGGTTTTAAAAAATCACACCATCATAATGGATGTAATACTGATAATAAGTGTGAGTGCCATGATGATTGCAATCCATGCAATCCATGTAAACCTAACCCATGCAATCCATGCAAACCTAATCCATGTGATGACAATTGTGGATGCCATGACAATTGTAAATGTGATTGTGAACCATGTGAAATGGATTCAGATGAATGTTTTGAAAACAAATGTGGACCAGAATGCTGTAATCCTATATCTCCAAGAAACTTCTCTGTATCAAATGCAGTGCCATTTGCAATAGAGGCTAATAGA…
GCF_004315745	ATGCAAGATTATAAAAAAAATAAAAGAAGAATGATGAATCAGCCAATGTCTACAATGAATGAAGAAGAAGTGTATACAGATGAAATAAATTCAGAAGACATGAGAGGTTTTAAAAAATCACACCATCATAATGGATGTAATACTGATAATAAGTGTGAGTGCCATGATGATTGCAATCCATGCAATCCATGTAAACCTAACCCATGCAATCCATGCAAACCTAATCCATGTGATGACAATTGTGGATGCCATGACAATTGTAAATGTGATTGTGAACCATGTGAAATGGATTCAGATGAATGTTTTGAAAACAAATGTGGACCAGAATGCTGTAATCCTATATCTCCAAGAAACTTCTCTGTATCAAATGCAGTGCCATTTGCAATAGAGGCTAATAGA…
GCF_004315805	ATGCAAGATTATAAAAAAAATAAAAGAAGAATGATGAATCAGCCAATGTCTACAATGAATGAAGAAGAAGTGTATACAGATGAAATAAATTCAGAAGACATGAGAGGTTTTAAAAAATCACACCATCATAATGGATGTAATACTGATAATAAGTGTGAGTGCCATGATGATTGCAATCCATGCAACCCATGTAATCCATGTAAACCTAACCCATGCAATCCATGCAAACCTAATCCATGTGATGACAATTGTGGATGCCATGACAATTGTAAATGTGATTGTGAACCATGTGAAATGGATTCAGATGAATGTTTTGAAAACAAATGTGGACCAGAATGCTGTAATCCTATATCTCCAAGAAACTTCTCTGTATCAAATGCAGTGCCATTTGCAATAGAG…
GCF_004315885	ATGCAAGATTATAAAAAAAATAAAAGAAGAATGATGAATCAGCCAATGTCTACAATGAATGAAGAAGAAGTGTATACAGATGAAATAAATTCAGAAGACATGAGAGGTTTTAAAAAATCACACCATCATAATGGATGTAATACTGATAATAAGTGTGAGTGCCATGATGATTGCAATCCATGCAATCCATGTAAACCTAACCCATGCAATCCATGCAAACCTAATCCATGTGATGACAATTGTGGATGCCATGACAATTGTAAATGTGATTGTGAACCATGTGAAATGGATTCAGATGAATGTTTTGAAAACAAATGTGGACCAGAATGCTGTAATCCTATATCTCCAAGAAACTTCTCTGTATCAAATGCAGTGCCATTTGCAATAGAGGCTAATAGA…
GCF_004315865	ATGCAAGATTATAAAAAAAATAAAAGAAGAATGATGAATCAGCCAATGTCTACAATGAATGAAGAAGAAGTGTATACAGATGAAATAAATTCAGAAGACATGAGAGGTTTTAAAAAATCACACCATCATAATGGATGTAATACTGATAATAAGTGTGAGTGCCATGATGATTGCAATCCATGCAACCCATGTAATCCATGTAAACCTAACCCATGCAATCCATGCAAACCTAATCCATGTGATGACAATTGTGGATGCCATGACAATTGTAAATGTGATTGTGAACCATGTGAAATGGATTCAGATGAATGTTTTGAAAACAAATGTGGACCAGAATGCTGTAATCCTATATCTCCAAGAAACTTCTCTGTATCAAATGCAGTGCCATTTGCAATAGAG…
GCF_004315845	ATGCAAGATTATAAAAAAAATAAAAGAAGAATGATGAATCAGCCAATGTCTACAATGAATGAAGAAGAAGTGTATACAGATGAAATAAATTCAGAAGACATGAGAGGTTTTAAAAAATCACACCATCATAATGGATGTAATACTGATAATAAGTGTGAGTGCCATGATGATTGCAATCCATGCAACCCATGTAAACCTAACCCATGCAATCCATGCAAACCTAATCCATGTGATGACAATTGTGGATGCCATGACAATTGTAAATGTGATTGTGAACCATGTCAAATGGATTCAGATGAATGTTTTGAAAACAAATGTGGACCAGAATGCTGTAATCCTATATCTCCAAGAAACTTCTCTGTATCAAATGCAGTGCCATTTGCAATAGAGGCTAATAGA…
GCF_004315785	ATGCAAGATTATAAAAAAAATAAAAGAAGAATGATGAATCAGCCAATGTCTACAATGAATGAAGAAGAAGTGTATACAGATGAAATAAATTCAGAAGACATGAGAGGTTTTAAAAAATCACACCATCATAATGGATGTAATACTGATAATAAGTGTGAGTGCCATGATGATTGCAATCCATGCAACCCATGTAATCCATGTAAACCTAACCCATGCAATCCATGCAAACCTAATCCATGTGATGACAATTGTGGATGCCATGACAATTGTAAATGTGATTGTGAACCATGTGAAATGGATTCAGATGAATGTTTTGAAAACAAATGTGGACCAGAATGCTGTAATCCTATATCTCCAAGAAACTTCTCTGTATCAAATGCAGTGCCATTTGCAATAGAG…
GCF_004315985	ATGCAAGATTATAAAAAAAATAAAAGAAGAATGATGAATCAGCCAATGTCTACAATGAATGAAGAAGAAGTGTATACAGATGAAATAAATTCAGAAGACATGAGAGGTTTTAAAAAATCACACCATCATAATGGATGTAATACTGATAATAAGTGTGAGTGCCATGATGATTGCAATCCATGCAACCCATGTAATCCATGTAAACCTAACCCATGCAATCCATGCAAACCTAATCCATGTGATGACAATTGTGGATGCCATGACAATTGTAAATGTGATTGTGAACCATGTGAAATGGATTCAGATGAATGTTTTGAAAACAAATGTGGACCAGAATGCTGTAATCCTATATCTCCAAGAAACTTCTCTGTATCAAATGCAGTGCCATTTGCAATAGAG…
GCF_004315905	ATGCAAGATTATAAAAAAAATAAAAGAAGAATGATGAATCAGCCAATGTCTACAATGAATGAAGAAGAAGTGTATACAGATGAAATAAATTCAGAAGACATGAGAGGTTTTAAAAAATCACACCATCATAATGGATGTAATACTGATAATAAGTGTGAGTGCCATGATGATTGCAATCCATGCAATCCATGTAAACCTAACCCATGCAATCCATGCAAACCTAATCCATGTGATGACAATTGTGGATGCCATGACAATTGTAAATGTGATTGTGAACCATGTGAAATGGATTCAGATGAATGTTTTGAAAACAAATGTGGACCAGAATGCTGTAATCCTATATCTCCAAGAAACTTCTCTGTATCAAATGCAGTGCCATTTGCAATAGAGGCTAATAGA…
GCF_004315925	ATGCAAGATTATAAAAAAAATAAAAGAAGAATGATGAATCAGCCAATGTCTACAATGAATGAAGAAGAAGTGTATACAGATGAAATAAATTCAGAAGACATGAGAGGTTTTAAAAAATCACACCATCATAATGGATGTAATACTGATAATAAGTGTGAGTGCCATGATGATTGCAATCCATGCAACCCATGTAATCCATGTAAACCTAACCCATGCAATCCATGCAAACCTAATCCATGTGATGACAATTGTGGATGCCATGACAATTGTAAATGTGATTGTGAACCATGTGAAATGGATTCAGATGAATGTTTTGAAAACAAATGTGGACCAGAATGCTGTAATCCTATATCTCCAAGAAACTTCTCTGTATCAAATGCAGTGCCATTTGCAATAGAG…
GCF_004315945	ATGCAAGATTATAAAAAAAATAAAAGAAGAATGATGAATCAGCCAATGTCTACAATGAATGAAGAAGAAGTGTATACAGATGAAATAAATTCAGAAGACATGAGAGGTTTTAAAAAATCACACCATCATAATGGATGTAATACTGATAATAAGTGTGAGTGCCATGATGATTGCAATCCATGCAACCCATGTAATCCATGTAAACCTAACCCATGCAATCCATGCAAACCTAATCCATGTGATGACAATTGTGGATGCCATGACAATTGTAAATGTGATTGTGAACCATGTGAAATGGATTCAGATGAATGTTTTGAAAACAAATGTGGACCAGAATGCTGTAATCCTATATCTCCAAGAAACTTCTCTGTATCAAATGCAGTGCCATTTGCAATAGAG…
GCF_004316005	ATGCAAGATTATAAAAAAAATAAAAGAAGAATGATGAATCAGCCAATGTCTACAATGAATGAAGAAGAAGTGTATACAGATGAAATAAATTCAGAAGACATGAGAGGTTTTAAAAAATCACACCATCATAATGGATGTAATACTGATAATAAGTGTGAGTGCCATGATGATTGCAATCCATGCAATCCATGTAAACCTAACCCATGCAATCCATGCAAACCTAATCCATGTGATGACAATTGTGGATGCCATGACAATTGTAAATGTGATTGTGAACCATGTGAAATGGATTCAGATGAATGTTTTGAAAACAAATGTGGACCAGAATGCTGTAATCCTATATCTCCAAGAAACTTCTCTGTATCAAATGCAGTGCCATTTGCAATAGAGGCTAATAGA…
GCF_004316085	ATGCAAGATTATAAAAAAAATAAAAGAAGAATGATGAATCAGCCAATGTCTACAATGAATGAAGAAGAAGTGTATACAGATGAAATAAATTCAGAAGACATGAGAGGTTTTAAAAAATCACACCATCATAATGGATGTAATACTGATAATAAGTGTGAGTGCCATGATGATTGCAATCCATGCAACCCATGTAATCCATGTAAACCTAACCCATGCAATCCATGCAAACCTAATCCATGTGATGACAATTGTGGATGCCATGACAATTGTAAATGTGATTGTGAACCATGTGAAATGGATTCAGATGAATGTTTTGAAAACAAATGTGGACCAGAATGCTGTAATCCTATATCTCCAAGAAACTTCTCTGTATCAAATGCAGTGCCATTTGCAATAGAG…
GCF_004316105	ATGCAAGATTATAAAAAAAATAAAAGAAGAATGATGAATCAGCCAATGTCTACAATGAATGAAGAAGAAGTGTATACAGATGAAATAAATTCAGAAGACATGAGAGGTTTTAAAAAATCACACCATCATAATGGATGTAATACTGATAATAAGTGTGAGTGCCATGATGATTGCAATCCATGCAACCCATGTAATCCATGTAAACCTAACCCATGCAATCCATGCAAACCTAATCCATGTGATGACAATTGTGGATGCCATGACAATTGTAAATGTGATTGTGAACCATGTGAAATGGATTCAGATGAATGTTTTGAAAACAAATGTGGACCAGAATGCTGTAATCCTATATCTCCAAGAAACTTCTCTGTATCAAATGCAGTGCCATTTGCAATAGAG…
GCF_004315965	ATGCAAGATTATAAAAAAAATAAAAGAAGAATGATGAATCAGCCAATGTCTACAATGAATGAAGAAGAAGTGTATACAGATGAAATAAATTCAGAAGACATGAGAGGTTTTAAAAAATCACACCATCATAATGGATGTAATACTGATAATAAGTGTGAGTGCCATGATGATTGCAATCCATGCAATCCATGTAAACCTAACCCATGCAATCCATGCAAACCTAATCCATGTGATGACAATTGTGGATGCCATGACAATTGTAAATGTGATTGTGAACCATGTGAAATGGATTCAGATGAATGTTTTGAAAACAAATGTGGACCAGAATGCTGTAATCCTATATCTCCAAGAAACTTCTCTGTATCAAATGCAGTGCCATTTGCAATAGAGGCTAATAGA…
GCF_004316025	ATGCAAGATTATAAAAAAAATAAAAGAAGAATGATGAATCAGCCAATGTCTACAATGAATGAAGAAGAAGTGTATACAGATGAAATAAATTCAGAAGACATGAGAGGTTTTAAAAAATCACACCATCATAATGGATGTAATACTGATAATAAGTGTGAGTGCCATGATGATTGCAATCCATGCAACCCATGTAATCCATGTAAACCTAACCCATGCAATCCATGCAAACCTAATCCATGTGATGACAATTGTGGATGCCATGACAATTGTAAATGTGATTGTGAACCATGTGAAATGGATTCAGATGAATGTTTTGAAAACAAATGTGGACCAGAATGCTGTAATCCTATATCTCCAAGAAACTTCTCTGTATCAAATGCAGTGCCATTTGCAATAGAG…
GCF_004316045	ATGCAAGATTATAAAAAAAATAAAAGAAGAATGATGAATCAGCCAATGTCTACAATGAATGAAGAAGAAGTGTATACAGATGAAATAAATTCAGAAGACATGAGAGGTTTTAAAAAATCACACCATCATAATGGATGTAATACTGATAATAAGTGTGAGTGCCATGATGATTGCAATCCATGCAATCCATGTAAACCTAACCCATGCAATCCATGCAAACCTAATCCATGTGATGACAATTGTGGATGCCATGACAATTGTAAATGTGATTGTGAACCATGTGAAATGGATTCAGATGAATGTTTTGAAAACAAATGTGGACCAGAATGCTGTAATCCTATATCTCCAAGAAACTTCTCTGTATCAAATGCAGTGCCATTTGCAATAGAGGCTAATAGA…
GCF_004316065	ATGCAAGATTATAAAAAAAATAAAAGAAGAATGATGAATCAGCCAATGTCTACAATGAATGAAGAAGAAGTGTATACAGATGAAATAAATTCAGAAGACATGAGAGGTTTTAAAAAATCACACCATCATAATGGATGTAATACTGATAATAAGTGTGAGTGCCATGATGATTGCAATCCATGCAATCCATGTAAACCTAACCCATGCAATCCATGCAAACCTAATCCATGTGATGACAATTGTGGATGCCATGACAATTGTAAATGTGATTGTGAACCATGTGAAATGGATTCAGATGAATGTTTTGAAAACAAATGTGGACCAGAATGCTGTAATCCTATATCTCCAAGAAACTTCTCTGTATCAAATGCAGTGCCATTTGCAATAGAGGCTAATAGA…
GCF_004316145	ATGCAAGATTATAAAAAAAATAAAAGAAGAATGATGAATCAGCCAATGTCTACAATGAATGAAGAAGAAGTGTATACAGATGAAATAAATTCAGAAGACATGAGAGGTTTTAAAAAATCACACCATCATAATGGATGTAATACTGATAATAAGTGTGAGTGCCATGATGATTGCAATCCATGCAACCCATGTAATCCATGTAAACCTAACCCATGCAATCCATGCAAACCTAATCCATGTGATGACAATTGTGGATGCCATGACAATTGTAAATGTGATTGTGAACCATGTGAAATGGATTCAGATGAATGTTTTGAAAACAAATGTGGACCAGAATGCTGTAATCCTATATCTCCAAGAAACTTCTCTGTATCAAATGCAGTGCCATTTGCAATAGAG…
GCF_004316125	ATGCAAGATTATAAAAAAAATAAAAGAAGAATGATGAATCAGCCAATGTCTACAATGAATGAAGAAGAAGTGTATACAGATGAAATAAATTCAGAAGACATGAGAGGTTTTAAAAAATCACACCATCATAATGGATGTAATACTGATAATAAGTGTGAGTGCCATGATGATTGCAATCCATGCAATCCATGTAAACCTAACCCATGCAATCCATGCAAACCTAATCCATGTGATGACAATTGTGGATGCCATGACAATTGTAAATGTGATTGTGAACCATGTGAAATGGATTCAGATGAATGTTTTGAAAACAAATGTGGACCAGAATGCTGTAATCCTATATCTCCAAGAAACTTCTCTGTATCAAATGCAGTGCCATTTGCAATAGAGGCTAATAGA…
GCF_004316165	ATGCAAGATTATAAAAAAAATAAAAGAAGAATGATGAATCAGCCAATGTCTACAATGAATGAAGAAGAAGTGTATACAGATGAAATAAATTCAGAAGACATGAGAGGTTTTAAAAAATCACACCATCATAATGGATGTAATACTGATAATAAGTGTGAGTGCCATGATGATTGCAATCCATGCAATCCATGTAAACCTAACCCATGCAATCCATGCAAACCTAATCCATGTGATGACAATTGTGGATGCCATGACAATTGTAAATGTGATTGTGAACCATGTGAAATGGATTCAGATGAATGTTTTGAAAACAAATGTGGACCAGAATGCTGTAATCCTATATCTCCAAGAAACTTCTCTGTATCAAATGCAGTGCCATTTGCAATAGAGGCTAATAGA…
GCF_004316185	ATGCAAGATTATAAAAAAAATAAAAGAAGAATGATGAATCAGCCAATGTCTACAATGAATGAAGAAGAAGTGTATACAGATGAAATAAATTCAGAAGACATGAGAGGTTTTAAAAAATCACACCATCATAATGGATGTAATACTGATAATAAGTGTGAGTGCCATGATGATTGCAATCCATGCAACCCATGTAATCCATGTAAACCTAACCCATGCAATCCATGCAAACCTAATCCATGTGATGACAATTGTGGATGCCATGACAATTGTAAATGTGATTGTGAACCATGTGAAATGGATTCAGATGAATGTTTTGAAAACAAATGTGGACCAGAATGCTGTAATCCTATATCTCCAAGAAACTTCTCTGTATCAAATGCAGTGCCATTTGCAATAGAG…
GCF_004316225	ATGCAAGATTATAAAAAAAATAAAAGAAGAATGATGAATCAGCCAATGTCTACAATGAATGAAGAAGAAGTGTATACAGATGAAATAAATTCAGAAGACATGAGAGGTTTTAAAAAATCACACCATCATAATGGATGTAATACTGATAATAAGTGTGAGTGCCATGATGATTGCAATCCATGCAACCCATGTAATCCATGTAAACCTAACCCATGCAATCCATGCAAACCTAATCCATGTGATGACAATTGTGGATGCCATGACAATTGTAAATGTGATTGTGAACCATGTGAAATGGATTCAGATGAATGTTTTGAAAACAAATGTGGACCAGAATGCTGTAATCCTATATCTCCAAGAAACTTCTCTGTATCAAATGCAGTGCCATTTGCAATAGAG…
GCF_004316325	ATGCAAGATTATAAAAAAAATAAAAGAAGAATGATGAATCAGCCAATGTCTACAATGAATGAAGAAGAAGTGTATACAGATGAAATAAATTCAGAAGACATGAGAGGTTTTAAAAAATCACACCATCATAATGGATGTAATACTGATAATAAGTGTGAGTGCCATGATGATTGCAATCCATGCAACCCATGTAATCCATGTAAACCTAACCCATGCAATCCATGCAAACCTAATCCATGTGATGACAATTGTGGATGCCATGACAATTGTAAATGTGATTGTGAACCATGTGAAATGGATTCAGATGAATGTTTTGAAAACAAATGTGGACCAGAATGCTGTAATCCTATATCTCCAAGAAACTTCTCTGTATCAAATGCAGTGCCATTTGCAATAGAG…
GCF_004316205	ATGCAAGATTATAAAAAAAATAAAAGAAGAATGATGAATCAGCCAATGTCTACAATGAATGAAGAAGAAGTGTATACAGATGAAATAAATTCAGAAGACATGAGAGGTTTTAAAAAATCACACCATCATAATGGATGTAATACTGATAATAAGTGTGAGTGCCATGATGATTGCAATCCATGCAATCCATGTAAACCTAACCCATGCAATCCATGCAAACCTAATCCATGTGATGACAATTGTGGATGCCATGACAATTGTAAATGTGATTGTGAACCATGTGAAATGGATTCAGATGAATGTTTTGAAAACAAATGTGGACCAGAATGCTGTAATCCTATATCTCCAAGAAACTTCTCTGTATCAAATGCAGTGCCATTTGCAATAGAGGCTAATAGA…
GCF_004316285	ATGCAAGATTATAAAAAAAATAAAAGAAGAATGATGAATCAGCCAATGTCTACAATGAATGAAGAAGAAGTGTATACAGATGAAATAAATTCAGAAGACATGAGAGGTTTTAAAAAATCACACCATCATAATGGATGTAATACTGATAATAAGTGTGAGTGCCATGATGATTGCAATCCATGCAACCCATGTAATCCATGTAAACCTAACCCATGCAATCCATGCAAACCTAATCCATGTGATGACAATTGTGGATGCCATGACAATTGTAAATGTGATTGTGAACCATGTGAAATGGATTCAGATGAATGTTTTGAAAACAAATGTGGACCAGAATGCTGTAATCCTATATCTCCAAGAAACTTCTCTGTATCAAATGCAGTGCCATTTGCAATAGAG…
GCF_004316245	ATGCAAGATTATAAAAAAAATAAAAGAAGAATGATGAATCAGCCAATGTCTACAATGAATGAAGAAGAAGTGTATACAGATGAAATAAATTCAGAAGACATGAGAGGTTTTAAAAAATCACACCATCATAATGGATGTAATACTGATAATAAGTGTGAGTGCCATGATGATTGCAATCCATGCAATCCATGTAAACCTAACCCATGCAATCCATGCAAACCTAATCCATGTGATGACAATTGTGGATGCCATGACAATTGTAAATGTGATTGTGAACCATGTGAAATGGATTCAGATGAATGTTTTGAAAACAAATGTGGACCAGAATGCTGTAATCCTATATCTCCAAGAAACTTCTCTGTATCAAATGCAGTGCCATTTGCAATAGAGGCTAATAGA…
GCF_004316385	ATGCAAGATTATAAAAAAAATAAAAGAAGAATGATGAATCAGCCAATGTCTACAATGAATGAAGAAGAAGTGTATACAGATGAAATAAATTCAGAAGACATGAGAGGTTTTAAAAAATCACACCATCATAATGGATGTAATACTGATAATAAGTGTGAGTGCCATGATGATTGCAATCCATGCAACCCATGTAATCCATGTAAACCTAACCCATGCAATCCATGCAAACCTAATCCATGTGATGACAATTGTGGATGCCATGACAATTGTAAATGTGATTGTGAACCATGTGAAATGGATTCAGATGAATGTTTTGAAAACAAATGTGGACCAGAATGCTGTAATCCTATATCTCCAAGAAACTTCTCTGTATCAAATGCAGTGCCATTTGCAATAGAG…
GCF_004316305	ATGCAAGATTATAAAAAAAATAAAAGAAGAATGATGAATCAGCCAATGTCTACAATGAATGAAGAAGAAGTGTATACAGATGAAATAAATTCAGAAGACATGAGAGGTTTTAAAAAATCACACCATCATAATGGATGTAATACTGATAATAAGTGTGAGTGCCATGATGATTGCAATCCATGCAACCCATGTAATCCATGTAAACCTAACCCATGCAATCCATGCAAACCTAATCCATGTGATGACAATTGTGGATGCCATGACAATTGTAAATGTGATTGTGAACCATGTGAAATGGATTCAGATGAATGTTTTGAAAACAAATGTGGACCAGAATGCTGTAATCCTATATCTCCAAGAAACTTCTCTGTATCAAATGCAGTGCCATTTGCAATAGAG…
GCF_004316265	ATGCAAGATTATAAAAAAAATAAAAGAAGAATGATGAATCAGCCAATGTCTACAATGAATGAAGAAGAAGTGTATACAGATGAAATAAATTCAGAAGACATGAGAGGTTTTAAAAAATCACACCATCATAATGGATGTAATACTGATAATAAGTGTGAGTGCCATGATGATTGCAATCCATGCAATCCATGTAAACCTAACCCATGCAATCCATGCAAACCTAATCCATGTGATGACAATTGTGGATGCCATGACAATTGTAAATGTGATTGTGAACCATGTGAAATGGATTCAGATGAATGTTTTGAAAACAAATGTGGACCAGAATGCTGTAATCCTATATCTCCAAGAAACTTCTCTGTATCAAATGCAGTGCCATTTGCAATAGAGGCTAATAGA…
GCF_004316365	ATGCAAGATTATAAAAAAAATAAAAGAAGAATGATGAATCAGCCAATGTCTACAATGAATGAAGAAGAAGTGTATACAGATGAAATAAATTCAGAAGACATGAGAGGTTTTAAAAAATCACACCATCATAATGGATGTAATACTGATAATAAGTGTGAGTGCCATGATGATTGCAATCCATGCAATCCATGTAAACCTAACCCATGCAATCCATGCAAACCTAATCCATGTGATGACAATTGTGGATGCCATGACAATTGTAAATGTGATTGTGAACCATGTGAAATGGATTCAGATGAATGTTTTGAAAACAAATGTGGACCAGAATGCTGTAATCCTATATCTCCAAGAAACTTCTCTGTATCAAATGCAGTGCCATTTGCAATAGAGGCTAATAGA…
GCF_004316345	ATGCAAGATTATAAAAAAAATAAAAGAAGAATGATGAATCAGCCAATGTCTACAATGAATGAAGAAGAAGTGTATACAGATGAAATAAATTCAGAAGACATGAGAGGTTTTAAAAAATCACACCATCATAATGGATGTAATACTGATAATAAGTGTGAGTGCCATGATGATTGCAATCCATGCAACCCATGTAAACCTAACCCATGCAATCCATGCAAACCTAATCCATGTGATGACAATTGTGGATGCCATGACAATTGTAAATGTGATTGTGAACCATGTCAAATGGATTCAGATGAATGTTTTGAAAACAAATGTGGACCAGAATGCTGTAATCCTATATCTCCAAGAAACTTCTCTGTATCAAATGCAGTGCCATTTGCAATAGAGGCTAATAGA…
GCF_004316405	ATGCAAGATTATAAAAAAAATAAAAGAAGAATGATGAATCAGCCAATGTCTACAATGAATGAAGAAGAAGTGTATACAGATGAAATAAATTCAGAAGACATGAGAGGTTTTAAAAAATCACACCATCATAATGGATGTAATACTGATAATAAGTGTGAGTGCCATGATGATTGCAATCCATGCAACCCATGTAATCCATGTAAACCTAACCCATGCAATCCATGCAAACCTAATCCATGTGATGACAATTGTGGATGCCATGACAATTGTAAATGTGATTGTGAACCATGTGAAATGGATTCAGATGAATGTTTTGAAAACAAATGTGGACCAGAATGCTGTAATCCTATATCTCCAAGAAACTTCTCTGTATCAAATGCAGTGCCATTTGCAATAGAG…
GCF_004316585	ATGCAAGATTATAAAAAAAATAAAAGAAGAATGATGAATCAGCCAATGTCTACAATGAATGAAGAAGAAGTGTATACAGATGAAATAAATTCAGAAGACATGAGAGGTTTTAAAAAATCACACCATCATAATGGATGTAATACTGATAATAAGTGTGAGTGCCATGATGATTGCAATCCATGCAACCCATGTAATCCATGTAAACCTAACCCATGCAATCCATGCAAACCTAATCCATGTGATGACAATTGTGGATGCCATGACAATTGTAAATGTGATTGTGAACCATGTGAAATGGATTCAGATGAATGTTTTGAAAACAAATGTGGACCAGAATGCTGTAATCCTATATCTCCAAGAAACTTCTCTGTATCAAATGCAGTGCCATTTGCAATAGAG…
GCF_004316505	ATGCAAGATTATAAAAAAAATAAAAGAAGAATGATGAATCAGCCAATGTCTACAATGAATGAAGAAGAAGTGTATACAGATGAAATAAATTCAGAAGACATGAGAGGTTTTAAAAAATCACACCATCATAATGGATGTAATACTGATAATAAGTGTGAGTGCCATGATGATTGCAATCCATGCAACCCATGTAATCCATGTAAACCTAACCCATGCAATCCATGCAAACCTAATCCATGTGATGACAATTGTGGATGCCATGACAATTGTAAATGTGATTGTGAACCATGTGAAATGGATTCAGATGAATGTTTTGAAAACAAATGTGGACCAGAATGCTGTAATCCTATATCTCCAAGAAACTTCTCTGTATCAAATGCAGTGCCATTTGCAATAGAG…
GCF_004316525	ATGCAAGATTATAAAAAAAATAAAAGAAGAATGATGAATCAGCCAATGTCTACAATGAATGAAGAAGAAGTGTATACAGATGAAATAAATTCAGAAGACATGAGAGGTTTTAAAAAATCACACCATCATAATGGATGTAATACTGATAATAAGTGTGAGTGCCATGATGATTGCAATCCATGCAATCCATGTAAACCTAACCCATGCAATCCATGCAAACCTAATCCATGTGATGACAATTGTGGATGCCATGACAATTGTAAATGTGATTGTGAACCATGTGAAATGGATTCAGATGAATGTTTTGAAAACAAATGTGGACCAGAATGCTGTAATCCTATATCTCCAAGAAACTTCTCTGTATCAAATGCAGTGCCATTTGCAATAGAGGCTAATAGA…
GCF_004316445	ATGCAAGATTATAAAAAAAATAAAAGAAGAATGATGAATCAGCCAATGTCTACAATGAATGAAGAAGAAGTGTATACAGATGAAATAAATTCAGAAGACATGAGAGGTTTTAAAAAATCACACCATCATAATGGATGTAATACTGATAATAAGTGTGAGTGCCATGATGATTGCAATCCATGCAACCCATGTAATCCATGTAAACCTAACCCATGCAATCCATGCAAACCTAATCCATGTGATGACAATTGTGGATGCCATGACAATTGTAAATGTGATTGTGAACCATGTGAAATGGATTCAGATGAATGTTTTGAAAACAAATGTGGACCAGAATGCTGTAATCCTATATCTCCAAGAAACTTCTCTGTATCAAATGCAGTGCCATTTGCAATAGAG…
GCF_004316425	ATGCAAGATTATAAAAAAAATAAAAGAAGAATGATGAATCAGCCAATGTCTACAATGAATGAAGAAGAAGTGTATACAGATGAAATAAATTCAGAAGACATGAGAGGTTTTAAAAAATCACACCATCATAATGGATGTAATACTGATAATAAGTGTGAGTGCCATGATGATTGCAATCCATGCAATCCATGTAAACCTAACCCATGCAATCCATGCAAACCTAATCCATGTGATGACAATTGTGGATGCCATGACAATTGTAAATGTGATTGTGAACCATGTGAAATGGATTCAGATGAATGTTTTGAAAACAAATGTGGACCAGAATGCTGTAATCCTATATCTCCAAGAAACTTCTCTGTATCAAATGCAGTGCCATTTGCAATAGAGGCTAATAGA…
GCF_004316485	ATGCAAGATTATAAAAAAAATAAAAGAAGAATGATGAATCAGCCAATGTCTACAATGAATGAAGAAGAAGTGTATACAGATGAAATAAATTCAGAAGACATGAGAGGTTTTAAAAAATCACACCATCATAATGGATGTAATACTGATAATAAGTGTGAGTGCCATGATGATTGCAATCCATGCAACCCATGTAATCCATGTAAACCTAACCCATGCAATCCATGCAAACCTAATCCATGTGATGACAATTGTGGATGCCATGACAATTGTAAATGTGATTGTGAACCATGTGAAATGGATTCAGATGAATGTTTTGAAAACAAATGTGGACCAGAATGCTGTAATCCTATATCTCCAAGAAACTTCTCTGTATCAAATGCAGTGCCATTTGCAATAGAG…
GCF_004316465	ATGCAAGATTATAAAAAAAATAAAAGAAGAATGATGAATCAGCCAATGTCTACAATGAATGAAGAAGAAGTGTATACAGATGAAATAAATTCAGAAGACATGAGAGGTTTTAAAAAATCACACCATCATAATGGATGTAATACTGATAATAAGTGTGAGTGCCATGATGATTGCAATCCATGCAACCCATGTAATCCATGTAAACCTAACCCATGCAATCCATGCAAACCTAATCCATGTGATGACAATTGTGGATGCCATGACAATTGTAAATGTGATTGTGAACCATGTGAAATGGATTCAGATGAATGTTTTGAAAACAAATGTGGACCAGAATGCTGTAATCCTATATCTCCAAGAAACTTCTCTGTATCAAATGCAGTGCCATTTGCAATAGAG…
GCF_004316545	ATGCAAGATTATAAAAAAAATAAAAGAAGAATGATGAATCAGCCAATGTCTACAATGAATGAAGAAGAAGTGTATACAGATGAAATAAATTCAGAAGACATGAGAGGTTTTAAAAAATCACACCATCATAATGGATGTAATACTGATAATAAGTGTGAGTGCCATGATGATTGCAATCCATGCAACCCATGTAATCCATGTAAACCTAACCCATGCAATCCATGCAAACCTAATCCATGTGATGACAATTGTGGATGCCATGACAATTGTAAATGTGATTGTGAACCATGTGAAATGGATTCAGATGAATGTTTTGAAAACAAATGTGGACCAGAATGCTGTAATCCTATATCTCCAAGAAACTTCTCTGTATCAAATGCAGTGCCATTTGCAATAGAG…
GCF_004316605	ATGCAAGATTATAAAAAAAATAAAAGAAGAATGATGAATCAGCCAATGTCTACAATGAATGAAGAAGAAGTGTATACAGATGAAATAAATTCAGAAGACATGAGAGGTTTTAAAAAATCACACCATCATAATGGATGTAATACTGATAATAAGTGTGAGTGCCATGATGATTGCAATCCATGCAACCCATGTAATCCATGTAAACCTAACCCATGCAATCCATGCAAACCTAATCCATGTGATGACAATTGTGGATGCCATGACAATTGTAAATGTGATTGTGAACCATGTGAAATGGATTCAGATGAATGTTTTGAAAACAAATGTGGACCAGAATGCTGTAATCCTATATCTCCAAGAAACTTCTCTGTATCAAATGCAGTGCCATTTGCAATAGAG…
GCF_004316565	ATGCAAGATTATAAAAAAAATAAAAGAAGAATGATGAATCAGCCAATGTCTACAATGAATGAAGAAGAAGTGTATACAGATGAAATAAATTCAGAAGACATGAGAGGTTTTAAAAAATCACACCATCATAATGGATGTAATACTGATAATAAGTGTGAGTGCCATGATGATTGCAATCCATGCAACCCATGTAATCCATGTAAACCTAACCCATGCAATCCATGCAAACCTAATCCATGTGATGACAATTGTGGATGCCATGACAATTGTAAATGTGATTGTGAACCATGTGAAATGGATTCAGATGAATGTTTTGAAAACAAATGTGGACCAGAATGCTGTAATCCTATATCTCCAAGAAACTTCTCTGTATCAAATGCAGTGCCATTTGCAATAGAG…
GCF_004316725	ATGCAAGATTATAAAAAAAATAAAAGAAGAATGATGAATCAGCCAATGTCTACAATGAATGAAGAAGAAGTGTATACAGATGAAATAAATTCAGAAGACATGAGAGGTTTTAAAAAATCACACCATCATAATGGATGTAATACTGATAATAAGTGTGAGTGCCATGATGATTGCAATCCATGCAACCCATGTAATCCATGTAAACCTAACCCATGCAATCCATGCAAACCTAATCCATGTGATGACAATTGTGGATGCCATGACAATTGTAAATGTGATTGTGAACCATGTGAAATGGATTCAGATGAATGTTTTGAAAACAAATGTGGACCAGAATGCTGTAATCCTATATCTCCAAGAAACTTCTCTGTATCAAATGCAGTGCCATTTGCAATAGAG…
GCF_004316625	ATGCAAGATTATAAAAAAAATAAAAGAAGAATGATGAATCAGCCAATGTCTACAATGAATGAAGAAGAAGTGTATACAGATGAAATAAATTCAGAAGACATGAGAGGTTTTAAAAAATCACACCATCATAATGGATGTAATACTGATAATAAGTGTGAGTGCCATGATGATTGCAATCCATGCAATCCATGTAAACCTAACCCATGCAATCCATGCAAACCTAATCCATGTGATGACAATTGTGGATGCCATGACAATTGTAAATGTGATTGTGAACCATGTGAAATGGATTCAGATGAATGTTTTGAAAACAAATGTGGACCAGAATGCTGTAATCCTATATCTCCAAGAAACTTCTCTGTATCAAATGCAGTGCCATTTGCAATAGAGGCTAATAGA…
GCF_004316685	ATGCAAGATTATAAAAAAAATAAAAGAAGAATGATGAATCAGCCAATGTCTACAATGAATGAAGAAGAAGTGTATACAGATGAAATAAATTCAGAAGACATGAGAGGTTTTAAAAAATCACACCATCATAATGGATGTAATACTGATAATAAGTGTGAGTGCCATGATGATTGCAATCCATGCAACCCATGTAATCCATGTAAACCTAACCCATGCAATCCATGCAAACCTAATCCATGTGATGACAATTGTGGATGCCATGACAATTGTAAATGTGATTGTGAACCATGTGAAATGGATTCAGATGAATGTTTTGAAAACAAATGTGGACCAGAATGCTGTAATCCTATATCTCCAAGAAACTTCTCTGTATCAAATGCAGTGCCATTTGCAATAGAG…
GCF_004316665	ATGCAAGATTATAAAAAAAATAAAAGAAGAATGATGAATCAGCCAATGTCTACAATGAATGAAGAAGAAGTGTATACAGATGAAATAAATTCAGAAGACATGAGAGGTTTTAAAAAATCACACCATCATAATGGATGTAATACTGATAATAAGTGTGAGTGCCATGATGATTGCAATCCATGCAACCCATGTAATCCATGTAAACCTAACCCATGCAATCCATGCAAACCTAATCCATGTGATGACAATTGTGGATGCCATGACAATTGTAAATGTGATTGTGAACCATGTGAAATGGATTCAGATGAATGTTTTGAAAACAAATGTGGACCAGAATGCTGTAATCCTATATCTCCAAGAAACTTCTCTGTATCAAATGCAGTGCCATTTGCAATAGAG…
GCF_004316705	ATGCAAGATTATAAAAAAAATAAAAGAAGAATGATGAATCAGCCAATGTCTACAATGAATGAAGAAGAAGTGTATACAGATGAAATAAATTCAGAAGACATGAGAGGTTTTAAAAAATCACACCATCATAATGGATGTAATACTGATAATAAGTGTGAGTGCCATGATGATTGCAATCCATGCAACCCATGTAATCCATGTAAACCTAACCCATGCAATCCATGCAAACCTAATCCATGTGATGACAATTGTGGATGCCATGACAATTGTAAATGTGATTGTGAACCATGTGAAATGGATTCAGATGAATGTTTTGAAAACAAATGTGGACCAGAATGCTGTAATCCTATATCTCCAAGAAACTTCTCTGTATCAAATGCAGTGCCATTTGCAATAGAG…
GCF_004316645	ATGCAAGATTATAAAAAAAATAAAAGAAGAATGATGAATCAGCCAATGTCTACAATGAATGAAGAAGAAGTGTATACAGATGAAATAAATTCAGAAGACATGAGAGGTTTTAAAAAATCACACCATCATAATGGATGTAATACTGATAATAAGTGTGAGTGCCATGATGATTGCAATCCATGCAATCCATGTAAACCTAACCCATGCAATCCATGCAAACCTAATCCATGTGATGACAATTGTGGATGCCATGACAATTGTAAATGTGATTGTGAACCATGTGAAATGGATTCAGATGAATGTTTTGAAAACAAATGTGGACCAGAATGCTGTAATCCTATATCTCCAAGAAACTTCTCTGTATCAAATGCAGTGCCATTTGCAATAGAGGCTAATAGA…
GCF_004316765	ATGCAAGATTATAAAAAAAATAAAAGAAGAATGATGAATCAGCCAATGTCTACAATGAATGAAGAAGAAGTGTATACAGATGAAATAAATTCAGAAGACATGAGAGGTTTTAAAAAATCACACCATCATAATGGATGTAATACTGATAATAAGTGTGAGTGCCATGATGATTGCAATCCATGCAACCCATGTAATCCATGTAAACCTAACCCATGCAATCCATGCAAACCTAATCCATGTGATGACAATTGTGGATGCCATGACAATTGTAAATGTGATTGTGAACCATGTGAAATGGATTCAGATGAATGTTTTGAAAACAAATGTGGACCAGAATGCTGTAATCCTATATCTCCAAGAAACTTCTCTGTATCAAATGCAGTGCCATTTGCAATAGAG…
GCF_004316785	ATGCAAGATTATAAAAAAAATAAAAGAAGAATGATGAATCAGCCAATGTCTACAATGAATGAAGAAGAAGTGTATACAGATGAAATAAATTCAGAAGACATGAGAGGTTTTAAAAAATCACACCATCATAATGGATGTAATACTGATAATAAGTGTGAGTGCCATGATGATTGCAATCCATGCAACCCATGTAATCCATGTAAACCTAACCCATGCAATCCATGCAAACCTAATCCATGTGATGACAATTGTGGATGCCATGACAATTGTAAATGTGATTGTGAACCATGTGAAATGGATTCAGATGAATGTTTTGAAAACAAATGTGGACCAGAATGCTGTAATCCTATATCTCCAAGAAACTTCTCTGTATCAAATGCAGTGCCATTTGCAATAGAG…
GCF_004316865	ATGCAAGATTATAAAAAAAATAAAAGAAGAATGATGAATCAGCCAATGTCTACAATGAATGAAGAAGAAGTGTATACAGATGAAATAAATTCAGAAGACATGAGAGGTTTTAAAAAATCACACCATCATAATGGATGTAATACTGATAATAAGTGTGAGTGCCATGATGATTGCAATCCATGCAATCCATGTAAACCTAACCCATGCAATCCATGCAAACCTAATCCATGTGATGACAATTGTGGATGCCATGACAATTGTAAATGTGATTGTGAACCATGTGAAATGGATTCAGATGAATGTTTTGAAAACAAATGTGGACCAGAATGCTGTAATCCTATATCTCCAAGAAACTTCTCTGTATCAAATGCAGTGCCATTTGCAATAGAGGCTAATAGA…
GCF_004316845	ATGCAAGATTATAAAAAAAATAAAAGAAGAATGATGAATCAGCCAATGTCTACAATGAATGAAGAAGAAGTGTATACAGATGAAATAAATTCAGAAGACATGAGAGGTTTTAAAAAATCACACCATCATAATGGATGTAATACTGATAATAAGTGTGAGTGCCATGATGATTGCAATCCATGCAACCCATGTAATCCATGTAAACCTAACCCATGCAATCCATGCAAACCTAATCCATGTGATGACAATTGTGGATGCCATGACAATTGTAAATGTGATTGTGAACCATGTGAAATGGATTCAGATGAATGTTTTGAAAACAAATGTGGACCAGAATGCTGTAATCCTATATCTCCAAGAAACTTCTCTGTATCAAATGCAGTGCCATTTGCAATAGAG…
GCF_004316805	ATGCAAGATTATAAAAAAAATAAAAGAAGAATGATGAATCAGCCAATGTCTACAATGAATGAAGAAGAAGTGTATACAGATGAAATAAATTCAGAAGACATGAGAGGTTTTAAAAAATCACACCATCATAATGGATGTAATACTGATAATAAGTGTGAGTGCCATGATGATTGCAATCCATGCAACCCATGTAATCCATGTAAACCTAACCCATGCAATCCATGCAAACCTAATCCATGTGATGACAATTGTGGATGCCATGACAATTGTAAATGTGATTGTGAACCATGTGAAATGGATTCAGATGAATGTTTTGAAAACAAATGTGGACCAGAATGCTGTAATCCTATATCTCCAAGAAACTTCTCTGTATCAAATGCAGTGCCATTTGCAATAGAG…
GCF_004316945	ATGCAAGATTATAAAAAAAATAAAAGAAGAATGATGAATCAGCCAATGTCTACAATGAATGAAGAAGAAGTGTATACAGATGAAATAAATTCAGAAGACATGAGAGGTTTTAAAAAATCACACCATCATAATGGATGTAATACTGATAATAAGTGTGAGTGCCATGATGATTGCAATCCATGCAACCCATGTAATCCATGTAAACCTAACCCATGCAATCCATGCAAACCTAATCCATGTGATGACAATTGTGGATGCCATGACAATTGTAAATGTGATTGTGAACCATGTGAAATGGATTCAGATGAATGTTTTGAAAACAAATGTGGACCAGAATGCTGTAATCCTATATCTCCAAGAAACTTCTCTGTATCAAATGCAGTGCCATTTGCAATAGAG…
GCF_004316825	ATGCAAGATTATAAAAAAAATAAAAGAAGAATGATGAATCAGCCAATGTCTACAATGAATGAAGAAGAAGTGTATACAGATGAAATAAATTCAGAAGACATGAGAGGTTTTAAAAAATCACACCATCATAATGGATGTAATACTGATAATAAGTGTGAGTGCCATGATGATTGCAATCCATGCAATCCATGTAAACCTAACCCATGCAATCCATGCAAACCTAATCCATGTGATGACAATTGTGGATGCCATGACAATTGTAAATGTGATTGTGAACCATGTGAAATGGATTCAGATGAATGTTTTGAAAACAAATGTGGACCAGAATGCTGTAATCCTATATCTCCAAGAAACTTCTCTGTATCAAATGCAGTGCCATTTGCAATAGAGGCTAATAGA…
GCF_004316885	ATGCAAGATTATAAAAAAAATAAAAGAAGAATGATGAATCAGCCAATGTCTACAATGAATGAAGAAGAAGTGTATACAGATGAAATAAATTCAGAAGACATGAGAGGTTTTAAAAAATCACACCATCATAATGGATGTAATACTGATAATAAGTGTGAGTGCCATGATGATTGCAATCCATGCAACCCATGTAATCCATGTAAACCTAACCCATGCAATCCATGCAAACCTAATCCATGTGATGACAATTGTGGATGCCATGACAATTGTAAATGTGATTGTGAACCATGTGAAATGGATTCAGATGAATGTTTTGAAAACAAATGTGGACCAGAATGCTGTAATCCTATATCTCCAAGAAACTTCTCTGTATCAAATGCAGTGCCATTTGCAATAGAG…
GCF_004316925	ATGCAAGATTATAAAAAAAATAAAAGAAGAATGATGAATCAGCCAATGTCTACAATGAATGAAGAAGAAGTGTATACAGATGAAATAAATTCAGAAGACATGAGAGGTTTTAAAAAATCACACCATCATAATGGATGTAATACTGATAATAAGTGTGAGTGCCATGATGATTGCAATCCATGCAACCCATGTAATCCATGTAAACCTAACCCATGCAATCCATGCAAACCTAATCCATGTGATGACAATTGTGGATGCCATGACAATTGTAAATGTGATTGTGAACCATGTGAAATGGATTCAGATGAATGTTTTGAAAACAAATGTGGACCAGAATGCTGTAATCCTATATCTCCAAGAAACTTCTCTGTATCAAATGCAGTGCCATTTGCAATAGAG…
GCF_004316905	ATGCAAGATTATAAAAAAAATAAAAGAAGAATGATGAATCAGCCAATGTCTACAATGAATGAAGAAGAAGTGTATACAGATGAAATAAATTCAGAAGACATGAGAGGTTTTAAAAAATCACACCATCATAATGGATGTAATACTGATAATAAGTGTGAGTGCCATGATGATTGCAATCCATGCAACCCATGTAATCCATGTAAACCTAACCCATGCAATCCATGCAAACCTAATCCATGTGATGACAATTGTGGATGCCATGACAATTGTAAATGTGATTGTGAACCATGTGAAATGGATTCAGATGAATGTTTTGAAAACAAATGTGGACCAGAATGCTGTAATCCTATATCTCCAAGAAACTTCTCTGTATCAAATGCAGTGCCATTTGCAATAGAG…
GCF_004316965	ATGCAAGATTATAAAAAAAATAAAAGAAGAATGATGAATCAGCCAATGTCTACAATGAATGAAGAAGAAGTGTATACAGATGAAATAAATTCAGAAGACATGAGAGGTTTTAAAAAATCACACCATCATAATGGATGTAATACTGATAATAAGTGTGAGTGCCATGATGATTGCAATCCATGCAACCCATGTAATCCATGTAAACCTAACCCATGCAATCCATGCAAACCTAATCCATGTGATGACAATTGTGGATGCCATGACAATTGTAAATGTGATTGTGAACCATGTGAAATGGATTCAGATGAATGTTTTGAAAACAAATGTGGACCAGAATGCTGTAATCCTATATCTCCAAGAAACTTCTCTGTATCAAATGCAGTGCCATTTGCAATAGAG…
GCF_004316985	ATGCAAGATTATAAAAAAAATAAAAGAAGAATGATGAATCAGCCAATGTCTACAATGAATGAAGAAGAAGTGTATACAGATGAAATAAATTCAGAAGACATGAGAGGTTTTAAAAAATCACACCATCATAATGGATGTAATACTGATAATAAGTGTGAGTGCCATGATGATTGCAATCCATGCAATCCATGTAAACCTAACCCATGCAATCCATGCAAACCTAATCCATGTGATGACAATTGTGGATGCCATGACAATTGTAAATGTGATTGTGAACCATGTGAAATGGATTCAGATGAATGTTTTGAAAACAAATGTGGACCAGAATGCTGTAATCCTATATCTCCAAGAAACTTCTCTGTATCAAATGCAGTGCCATTTGCAATAGAGGCTAATAGA…
GCF_004317025	ATGCAAGATTATAAAAAAAATAAAAGAAGAATGATGAATCAGCCAATGTCTACAATGAATGAAGAAGAAGTGTATACAGATGAAATAAATTCAGAAGACATGAGAGGTTTTAAAAAATCACACCATCATAATGGATGTAATACTGATAATAAGTGTGAGTGCCATGATGATTGCAATCCATGCAATCCATGTAAACCTAACCCATGCAATCCATGCAAACCTAATCCATGTGATGACAATTGTGGATGCCATGACAATTGTAAATGTGATTGTGAACCATGTGAAATGGATTCAGATGAATGTTTTGAAAACAAATGTGGACCAGAATGCTGTAATCCTATATCTCCAAGAAACTTCTCTGTATCAAATGCAGTGCCATTTGCAATAGAGGCTAATAGA…
GCF_004317145	ATGCAAGATTATAAAAAAAATAAAAGAAGAATGATGAATCAGCCAATGTCTACAATGAATGAAGAAGAAGTGTATACAGATGAAATAAATTCAGAAGACATGAGAGGTTTTAAAAAATCACACCATCATAATGGATGTAATACTGATAATAAGTGTGAGTGCCATGATGATTGCAATCCATGCAACCCATGTAATCCATGTAAACCTAACCCATGCAATCCATGCAAACCTAATCCATGTGATGACAATTGTGGATGCCATGACAATTGTAAATGTGATTGTGAACCATGTGAAATGGATTCAGATGAATGTTTTGAAAACAAATGTGGACCAGAATGCTGTAATCCTATATCTCCAAGAAACTTCTCTGTATCAAATGCAGTGCCATTTGCAATAGAG…
GCF_004317105	ATGCAAGATTATAAAAAAAATAAAAGAAGAATGATGAATCAGCCAATGTCTACAATGAATGAAGAAGAAGTGTATACAGATGAAATAAATTCAGAAGACATGAGAGGTTTTAAAAAATCACACCATCATAATGGATGTAATACTGATAATAAGTGTGAGTGCCATGATGATTGCAATCCATGCAACCCATGTAATCCATGTAAACCTAACCCATGCAATCCATGCAAACCTAATCCATGTGATGACAATTGTGGATGCCATGACAATTGTAAATGTGATTGTGAACCATGTGAAATGGATTCAGATGAATGTTTTGAAAACAAATGTGGACCAGAATGCTGTAATCCTATATCTCCAAGAAACTTCTCTGTATCAAATGCAGTGCCATTTGCAATAGAG…
GCF_004317005	ATGCAAGATTATAAAAAAAATAAAAGAAGAATGATGAATCAGCCAATGTCTACAATGAATGAAGAAGAAGTGTATACAGATGAAATAAATTCAGAAGACATGAGAGGTTTTAAAAAATCACACCATCATAATGGATGTAATACTGATAATAAGTGTGAGTGCCATGATGATTGCAATCCATGCAATCCATGTAAACCTAACCCATGCAATCCATGCAAACCTAATCCATGTGATGACAATTGTGGATGCCATGACAATTGTAAATGTGATTGTGAACCATGTGAAATGGATTCAGATGAATGTTTTGAAAACAAATGTGGACCAGAATGCTGTAATCCTATATCTCCAAGAAACTTCTCTGTATCAAATGCAGTGCCATTTGCAATAGAGGCTAATAGA…
GCF_004317165	ATGCAAGATTATAAAAAAAATAAAAGAAGAATGATGAATCAGCCAATGTCTACAATGAATGAAGAAGAAGTGTATACAGATGAAATAAATTCAGAAGACATGAGAGGTTTTAAAAAATCACACCATCATAATGGATGTAATACTGATAATAAGTGTGAGTGCCATGATGATTGCAATCCATGCAACCCATGTAATCCATGTAAACCTAACCCATGCAATCCATGCAAACCTAATCCATGTGATGACAATTGTGGATGCCATGACAATTGTAAATGTGATTGTGAACCATGTGAAATGGATTCAGATGAATGTTTTGAAAACAAATGTGGACCAGAATGCTGTAATCCTATATCTCCAAGAAACTTCTCTGTATCAAATGCAGTGCCATTTGCAATAGAG…
GCF_004317125	ATGCAAGATTATAAAAAAAATAAAAGAAGAATGATGAATCAGCCAATGTCTACAATGAATGAAGAAGAAGTGTATACAGATGAAATAAATTCAGAAGACATGAGAGGTTTTAAAAAATCACACCATCATAATGGATGTAATACTGATAATAAGTGTGAGTGCCATGATGATTGCAATCCATGCAACCCATGTAATCCATGTAAACCTAACCCATGCAATCCATGCAAACCTAATCCATGTGATGACAATTGTGGATGCCATGACAATTGTAAATGTGATTGTGAACCATGTGAAATGGATTCAGATGAATGTTTTGAAAACAAATGTGGACCAGAATGCTGTAATCCTATATCTCCAAGAAACTTCTCTGTATCAAATGCAGTGCCATTTGCAATAGAG…
GCF_004317045	ATGCAAGATTATAAAAAAAATAAAAGAAGAATGATGAATCAGCCAATGTCTACAATGAATGAAGAAGAAGTGTATACAGATGAAATAAATTCAGAAGACATGAGAGGTTTTAAAAAATCACACCATCATAATGGATGTAATACTGATAATAAGTGTGAGTGCCATGATGATTGCAATCCATGCAATCCATGTAAACCTAACCCATGCAATCCATGCAAACCTAATCCATGTGATGACAATTGTGGATGCCATGACAATTGTAAATGTGATTGTGAACCATGTGAAATGGATTCAGATGAATGTTTTGAAAACAAATGTGGACCAGAATGCTGTAATCCTATATCTCCAAGAAACTTCTCTGTATCAAATGCAGTGCCATTTGCAATAGAGGCTAATAGA…
GCF_004317225	ATGCAAGATTATAAAAAAAATAAAAGAAGAATGATGAATCAGCCAATGTCTACAATGAATGAAGAAGAAGTGTATACAGATGAAATAAATTCAGAAGACATGAGAGGTTTTAAAAAATCACACCATCATAATGGATGTAATACTGATAATAAGTGTGAGTGCCATGATGATTGCAATCCATGCAACCCATGTAATCCATGTAAACCTAACCCATGCAATCCATGCAAACCTAATCCATGTGATGACAATTGTGGATGCCATGACAATTGTAAATGTGATTGTGAACCATGTGAAATGGATTCAGATGAATGTTTTGAAAACAAATGTGGACCAGAATGCTGTAATCCTATATCTCCAAGAAACTTCTCTGTATCAAATGCAGTGCCATTTGCAATAGAG…
GCF_004317185	ATGCAAGATTATAAAAAAAATAAAAGAAGAATGATGAATCAGCCAATGTCTACAATGAATGAAGAAGAAGTGTATACAGATGAAATAAATTCAGAAGACATGAGAGGTTTTAAAAAATCACACCATCATAATGGATGTAATACTGATAATAAGTGTGAGTGCCATGATGATTGCAATCCATGCAACCCATGTAATCCATGTAAACCTAACCCATGCAATCCATGCAAACCTAATCCATGTGATGACAATTGTGGATGCCATGACAATTGTAAATGTGATTGTGAACCATGTGAAATGGATTCAGATGAATGTTTTGAAAACAAATGTGGACCAGAATGCTGTAATCCTATATCTCCAAGAAACTTCTCTGTATCAAATGCAGTGCCATTTGCAATAGAG…
GCF_004317065	ATGCAAGATTATAAAAAAAATAAAAGAAGAATGATGAATCAGCCAATGTCTACAATGAATGAAGAAGAAGTGTATACAGATGAAATAAATTCAGAAGACATGAGAGGTTTTAAAAAATCACACCATCATAATGGATGTAATACTGATAATAAGTGTGAGTGCCATGATGATTGCAATCCATGCAATCCATGTAAACCTAACCCATGCAATCCATGCAAACCTAATCCATGTGATGACAATTGTGGATGCCATGACAATTGTAAATGTGATTGTGAACCATGTGAAATGGATTCAGATGAATGTTTTGAAAACAAATGTGGACCAGAATGCTGTAATCCTATATCTCCAAGAAACTTCTCTGTATCAAATGCAGTGCCATTTGCAATAGAGGCTAATAGA…
GCF_004317205	ATGCAAGATTATAAAAAAAATAAAAGAAGAATGATGAATCAGCCAATGTCTACAATGAATGAAGAAGAAGTGTATACAGATGAAATAAATTCAGAAGACATGAGAGGTTTTAAAAAATCACACCATCATAATGGATGTAATACTGATAATAAGTGTGAGTGCCATGATGATTGCAATCCATGCAACCCATGTAATCCATGTAAACCTAACCCATGCAATCCATGCAAACCTAATCCATGTGATGACAATTGTGGATGCCATGACAATTGTAAATGTGATTGTGAACCATGTGAAATGGATTCAGATGAATGTTTTGAAAACAAATGTGGACCAGAATGCTGTAATCCTATATCTCCAAGAAACTTCTCTGTATCAAATGCAGTGCCATTTGCAATAGAG…
GCF_004317245	ATGCAAGATTATAAAAAAAATAAAAGAAGAATGATGAATCAGCCAATGTCTACAATGAATGAAGAAGAAGTGTATACAGATGAAATAAATTCAGAAGACATGAGAGGTTTTAAAAAATCACACCATCATAATGGATGTAATACTGATAATAAGTGTGAGTGCCATGATGATTGCAATCCATGCAATCCATGTAAACCTAACCCATGCAATCCATGCAAACCTAATCCATGTGATGACAATTGTGGATGCCATGACAATTGTAAATGTGATTGTGAACCATGTGAAATGGATTCAGATGAATGTTTTGAAAACAAATGTGGACCAGAATGCTGTAATCCTATATCTCCAAGAAACTTCTCTGTATCAAATGCAGTGCCATTTGCAATAGAGGCTAATAGA…
GCF_004317305	ATGCAAGATTATAAAAAAAATAAAAGAAGAATGATGAATCAGCCAATGTCTACAATGAATGAAGAAGAAGTGTATACAGATGAAATAAATTCAGAAGACATGAGAGGTTTTAAAAAATCACACCATCATAATGGATGTAATACTGATAATAAGTGTGAGTGCCATGATGATTGCAATCCATGCAACCCATGTAATCCATGTAAACCTAACCCATGCAATCCATGCAAACCTAATCCATGTGATGACAATTGTGGATGCCATGACAATTGTAAATGTGATTGTGAACCATGTGAAATGGATTCAGATGAATGTTTTGAAAACAAATGTGGACCAGAATGCTGTAATCCTATATCTCCAAGAAACTTCTCTGTATCAAATGCAGTGCCATTTGCAATAGAG…
GCF_004317325	ATGCAAGATTATAAAAAAAATAAAAGAAGAATGATGAATCAGCCAATGTCTACAATGAATGAAGAAGAAGTGTATACAGATGAAATAAATTCAGAAGACATGAGAGGTTTTAAAAAATCACACCATCATAATGGATGTAATACTGATAATAAGTGTGAGTGCCATGATGATTGCAATCCATGCAACCCATGTAATCCATGTAAACCTAACCCATGCAATCCATGCAAACCTAATCCATGTGATGACAATTGTGGATGCCATGACAATTGTAAATGTGATTGTGAACCATGTGAAATGGATTCAGATGAATGTTTTGAAAACAAATGTGGACCAGAATGCTGTAATCCTATATCTCCAAGAAACTTCTCTGTATCAAATGCAGTGCCATTTGCAATAGAG…
GCF_004317285	ATGCAAGATTATAAAAAAAATAAAAGAAGAATGATGAATCAGCCAATGTCTACAATGAATGAAGAAGAAGTGTATACAGATGAAATAAATTCAGAAGACATGAGAGGTTTTAAAAAATCACACCATCATAATGGATGTAATACTGATAATAAGTGTGAGTGCCATGATGATTGCAATCCATGCAATCCATGTAAACCTAACCCATGCAATCCATGCAAACCTAATCCATGTGATGACAATTGTGGATGCCATGACAATTGTAAATGTGATTGTGAACCATGTGAAATGGATTCAGATGAATGTTTTGAAAACAAATGTGGACCAGAATGCTGTAATCCTATATCTCCAAGAAACTTCTCTGTATCAAATGCAGTGCCATTTGCAATAGAGGCTAATAGA…
GCF_004317425	ATGCAAGATTATAAAAAAAATAAAAGAAGAATGATGAATCAGCCAATGTCTACAATGAATGAAGAAGAAGTGTATACAGATGAAATAAATTCAGAAGACATGAGAGGTTTTAAAAAATCACACCATCATAATGGATGTAATACTGATAATAAGTGTGAGTGCCATGATGATTGCAATCCATGCAACCCATGTAATCCATGTAAACCTAACCCATGCAATCCATGCAAACCTAATCCATGTGATGACAATTGTGGATGCCATGACAATTGTAAATGTGATTGTGAACCATGTGAAATGGATTCAGATGAATGTTTTGAAAACAAATGTGGACCAGAATGCTGTAATCCTATATCTCCAAGAAACTTCTCTGTATCAAATGCAGTGCCATTTGCAATAGAG…
GCF_004317405	ATGCAAGATTATAAAAAAAATAAAAGAAGAATGATGAATCAGCCAATGTCTACAATGAATGAAGAAGAAGTGTATACAGATGAAATAAATTCAGAAGACATGAGAGGTTTTAAAAAATCACACCATCATAATGGATGTAATACTGATAATAAGTGTGAGTGCCATGATGATTGCAATCCATGCAATCCATGTAAACCTAACCCATGCAATCCATGCAAACCTAATCCATGTGATGACAATTGTGGATGCCATGACAATTGTAAATGTGATTGTGAACCATGTGAAATGGATTCAGATGAATGTTTTGAAAACAAATGTGGACCAGAATGCTGTAATCCTATATCTCCAAGAAACTTCTCTGTATCAAATGCAGTGCCATTTGCAATAGAGGCTAATAGA…
GCF_004317345	ATGCAAGATTATAAAAAAAATAAAAGAAGAATGATGAATCAGCCAATGTCTACAATGAATGAAGAAGAAGTGTATACAGATGAAATAAATTCAGAAGACATGAGAGGTTTTAAAAAATCACACCATCATAATGGATGTAATACTGATAATAAGTGTGAGTGCCATGATGATTGCAATCCATGCAACCCATGTAATCCATGTAAACCTAACCCATGCAATCCATGCAAACCTAATCCATGTGATGACAATTGTGGATGCCATGACAATTGTAAATGTGATTGTGAACCATGTGAAATGGATTCAGATGAATGTTTTGAAAACAAATGTGGACCAGAATGCTGTAATCCTATATCTCCAAGAAACTTCTCTGTATCAAATGCAGTGCCATTTGCAATAGAG…
GCF_004317365	ATGCAAGATTATAAAAAAAATAAAAGAAGAATGATGAATCAGCCAATGTCTACAATGAATGAAGAAGAAGTGTATACAGATGAAATAAATTCAGAAGACATGAGAGGTTTTAAAAAATCACACCATCATAATGGATGTAATACTGATAATAAGTGTGAGTGCCATGATGATTGCAATCCATGCAATCCATGTAAACCTAACCCATGCAATCCATGCAAACCTAATCCATGTGATGACAATTGTGGATGCCATGACAATTGTAAATGTGATTGTGAACCATGTGAAATGGATTCAGATGAATGTTTTGAAAACAAATGTGGACCAGAATGCTGTAATCCTATATCTCCAAGAAACTTCTCTGTATCAAATGCAGTGCCATTTGCAATAGAGGCTAATAGA…
GCF_004317385	ATGCAAGATTATAAAAAAAATAAAAGAAGAATGATGAATCAGCCAATGTCTACAATGAATGAAGAAGAAGTGTATACAGATGAAATAAATTCAGAAGACATGAGAGGTTTTAAAAAATCACACCATCATAATGGATGTAATACTGATAATAAGTGTGAGTGCCATGATGATTGCAATCCATGCAACCCATGTAATCCATGTAAACCTAACCCATGCAATCCATGCAAACCTAATCCATGTGATGACAATTGTGGATGCCATGACAATTGTAAATGTGATTGTGAACCATGTGAAATGGATTCAGATGAATGTTTTGAAAACAAATGTGGACCAGAATGCTGTAATCCTATATCTCCAAGAAACTTCTCTGTATCAAATGCAGTGCCATTTGCAATAGAG…
GCF_004317465	ATGCAAGATTATAAAAAAAATAAAAGAAGAATGATGAATCAGCCAATGTCTACAATGAATGAAGAAGAAGTGTATACAGATGAAATAAATTCAGAAGACATGAGAGGTTTTAAAAAATCACACCATCATAATGGATGTAATACTGATAATAAGTGTGAGTGCCATGATGATTGCAATCCATGCAACCCATGTAATCCATGTAAACCTAACCCATGCAATCCATGCAAACCTAATCCATGTGATGACAATTGTGGATGCCATGACAATTGTAAATGTGATTGTGAACCATGTGAAATGGATTCAGATGAATGTTTTGAAAACAAATGTGGACCAGAATGCTGTAATCCTATATCTCCAAGAAACTTCTCTGTATCAAATGCAGTGCCATTTGCAATAGAG…
GCF_004317445	ATGCAAGATTATAAAAAAAATAAAAGAAGAATGATGAATCAGCCAATGTCTACAATGAATGAAGAAGAAGTGTATACAGATGAAATAAATTCAGAAGACATGAGAGGTTTTAAAAAATCACACCATCATAATGGATGTAATACTGATAATAAGTGTGAGTGCCATGATGATTGCAATCCATGCAATCCATGTAAACCTAACCCATGCAATCCATGCAAACCTAATCCATGTGATGACAATTGTGGATGCCATGACAATTGTAAATGTGATTGTGAACCATGTGAAATGGATTCAGATGAATGTTTTGAAAACAAATGTGGACCAGAATGCTGTAATCCTATATCTCCAAGAAACTTCTCTGTATCAAATGCAGTGCCATTTGCAATAGAGGCTAATAGA…
GCF_004317485	ATGCAAGATTATAAAAAAAATAAAAGAAGAATGATGAATCAGCCAATGTCTACAATGAATGAAGAAGAAGTGTATACAGATGAAATAAATTCAGAAGACATGAGAGGTTTTAAAAAATCACACCATCATAATGGATGTAATACTGATAATAAGTGTGAGTGCCATGATGATTGCAATCCATGCAACCCATGTAATCCATGTAAACCTAACCCATGCAATCCATGCAAACCTAATCCATGTGATGACAATTGTGGATGCCATGACAATTGTAAATGTGATTGTGAACCATGTGAAATGGATTCAGATGAATGTTTTGAAAACAAATGTGGACCAGAATGCTGTAATCCTATATCTCCAAGAAACTTCTCTGTATCAAATGCAGTGCCATTTGCAATAGAG…
GCF_004317505	ATGCAAGATTATAAAAAAAATAAAAGAAGAATGATGAATCAGCCAATGTCTACAATGAATGAAGAAGAAGTGTATACAGATGAAATAAATTCAGAAGACATGAGAGGTTTTAAAAAATCACACCATCATAATGGATGTAATACTGATAATAAGTGTGAGTGCCATGATGATTGCAATCCATGCAACCCATGTAATCCATGTAAACCTAACCCATGCAATCCATGCAAACCTAATCCATGTGATGACAATTGTGGATGCCATGACAATTGTAAATGTGATTGTGAACCATGTGAAATGGATTCAGATGAATGTTTTGAAAACAAATGTGGACCAGAATGCTGTAATCCTATATCTCCAAGAAACTTCTCTGTATCAAATGCAGTGCCATTTGCAATAGAG…
GCF_004317525	ATGCAAGATTATAAAAAAAATAAAAGAAGAATGATGAATCAGCCAATGTCTACAATGAATGAAGAAGAAGTGTATACAGATGAAATAAATTCAGAAGACATGAGAGGTTTTAAAAAATCACACCATCATAATGGATGTAATACTGATAATAAGTGTGAGTGCCATGATGATTGCAATCCATGCAATCCATGTAAACCTAACCCATGCAATCCATGCAAACCTAATCCATGTGATGACAATTGTGGATGCCATGACAATTGTAAATGTGATTGTGAACCATGTGAAATGGATTCAGATGAATGTTTTGAAAACAAATGTGGACCAGAATGCTGTAATCCTATATCTCCAAGAAACTTCTCTGTATCAAATGCAGTGCCATTTGCAATAGAGGCTAATAGA…
GCF_004317545	ATGCAAGATTATAAAAAAAATAAAAGAAGAATGATGAATCAGCCAATGTCTACAATGAATGAAGAAGAAGTGTATACAGATGAAATAAATTCAGAAGACATGAGAGGTTTTAAAAAATCACACCATCATAATGGATGTAATACTGATAATAAGTGTGAGTGCCATGATGATTGCAATCCATGCAACCCATGTAATCCATGTAAACCTAACCCATGCAATCCATGCAAACCTAATCCATGTGATGACAATTGTGGATGCCATGACAATTGTAAATGTGATTGTGAACCATGTGAAATGGATTCAGATGAATGTTTTGAAAACAAATGTGGACCAGAATGCTGTAATCCTATATCTCCAAGAAACTTCTCTGTATCAAATGCAGTGCCATTTGCAATAGAG…
GCF_004317585	ATGCAAGATTATAAAAAAAATAAAAGAAGAATGATGAATCAGCCAATGTCTACAATGAATGAAGAAGAAGTGTATACAGATGAAATAAATTCAGAAGACATGAGAGGTTTTAAAAAATCACACCATCATAATGGATGTAATACTGATAATAAGTGTGAGTGCCATGATGATTGCAATCCATGCAATCCATGTAAACCTAACCCATGCAATCCATGCAAACCTAATCCATGTGATGACAATTGTGGATGCCATGACAATTGTAAATGTGATTGTGAACCATGTGAAATGGATTCAGATGAATGTTTTGAAAACAAATGTGGACCAGAATGCTGTAATCCTATATCTCCAAGAAACTTCTCTGTATCAAATGCAGTGCCATTTGCAATAGAGGCTAATAGA…
GCF_004317605	ATGCAAGATTATAAAAAAAATAAAAGAAGAATGATGAATCAGCCAATGTCTACAATGAATGAAGAAGAAGTGTATACAGATGAAATAAATTCAGAAGACATGAGAGGTTTTAAAAAATCACACCATCATAATGGATGTAATACTGATAATAAGTGTGAGTGCCATGATGATTGCAATCCATGCAACCCATGTAATCCATGTAAACCTAACCCATGCAATCCATGCAAACCTAATCCATGTGATGACAATTGTGGATGCCATGACAATTGTAAATGTGATTGTGAACCATGTGAAATGGATTCAGATGAATGTTTTGAAAACAAATGTGGACCAGAATGCTGTAATCCTATATCTCCAAGAAACTTCTCTGTATCAAATGCAGTGCCATTTGCAATAGAG…
GCF_004317565	ATGCAAGATTATAAAAAAAATAAAAGAAGAATGATGAATCAGCCAATGTCTACAATGAATGAAGAAGAAGTGTATACAGATGAAATAAATTCAGAAGACATGAGAGGTTTTAAAAAATCACACCATCATAATGGATGTAATACTGATAATAAGTGTGAGTGCCATGATGATTGCAATCCATGCAATCCATGTAAACCTAACCCATGCAATCCATGCAAACCTAATCCATGTGATGACAATTGTGGATGCCATGACAATTGTAAATGTGATTGTGAACCATGTGAAATGGATTCAGATGAATGTTTTGAAAACAAATGTGGACCAGAATGCTGTAATCCTATATCTCCAAGAAACTTCTCTGTATCAAATGCAGTGCCATTTGCAATAGAGGCTAATAGA…
GCF_004317685	ATGCAAGATTATAAAAAAAATAAAAGAAGAATGATGAATCAGCCAATGTCTACAATGAATGAAGAAGAAGTGTATACAGATGAAATAAATTCAGAAGACATGAGAGGTTTTAAAAAATCACACCATCATAATGGATGTAATACTGATAATAAGTGTGAGTGCCATGATGATTGCAATCCATGCAACCCATGTAATCCATGTAAACCTAACCCATGCAATCCATGCAAACCTAATCCATGTGATGACAATTGTGGATGCCATGACAATTGTAAATGTGATTGTGAACCATGTGAAATGGATTCAGATGAATGTTTTGAAAACAAATGTGGACCAGAATGCTGTAATCCTATATCTCCAAGAAACTTCTCTGTATCAAATGCAGTGCCATTTGCAATAGAG…
GCF_004317785	ATGCAAGATTATAAAAAAAATAAAAGAAGAATGATGAATCAGCCAATGTCTACAATGAATGAAGAAGAAGTGTATACAGATGAAATAAATTCAGAAGACATGAGAGGTTTTAAAAAATCACACCATCATAATGGATGTAATACTGATAATAAGTGTGAGTGCCATGATGATTGCAATCCATGCAACCCATGTAATCCATGTAAACCTAACCCATGCAATCCATGCAAACCTAATCCATGTGATGACAATTGTGGATGCCATGACAATTGTAAATGTGATTGTGAACCATGTGAAATGGATTCAGATGAATGTTTTGAAAACAAATGTGGACCAGAATGCTGTAATCCTATATCTCCAAGAAACTTCTCTGTATCAAATGCAGTGCCATTTGCAATAGAG…
GCF_004317645	ATGCAAGATTATAAAAAAAATAAAAGAAGAATGATGAATCAGCCAATGTCTACAATGAATGAAGAAGAAGTGTATACAGATGAAATAAATTCAGAAGACATGAGAGGTTTTAAAAAATCACACCATCATAATGGATGTAATACTGATAATAAGTGTGAGTGCCATGATGATTGCAATCCATGCAACCCATGTAATCCATGTAAACCTAACCCATGCAATCCATGCAAACCTAATCCATGTGATGACAATTGTGGATGCCATGACAATTGTAAATGTGATTGTGAACCATGTGAAATGGATTCAGATGAATGTTTTGAAAACAAATGTGGACCAGAATGCTGTAATCCTATATCTCCAAGAAACTTCTCTGTATCAAATGCAGTGCCATTTGCAATAGAG…
GCF_004317665	ATGCAAGATTATAAAAAAAATAAAAGAAGAATGATGAATCAGCCAATGTCTACAATGAATGAAGAAGAAGTGTATACAGATGAAATAAATTCAGAAGACATGAGAGGTTTTAAAAAATCACACCATCATAATGGATGTAATACTGATAATAAGTGTGAGTGCCATGATGATTGCAATCCATGCAATCCATGTAAACCTAACCCATGCAATCCATGCAAACCTAATCCATGTGATGACAATTGTGGATGCCATGACAATTGTAAATGTGATTGTGAACCATGTGAAATGGATTCAGATGAATGTTTTGAAAACAAATGTGGACCAGAATGCTGTAATCCTATATCTCCAAGAAACTTCTCTGTATCAAATGCAGTGCCATTTGCAATAGAGGCTAATAGA…
GCF_004317725	ATGCAAGATTATAAAAAAAATAAAAGAAGAATGATGAATCAGCCAATGTCTACAATGAATGAAGAAGAAGTGTATACAGATGAAATAAATTCAGAAGACATGAGAGGTTTTAAAAAATCACACCATCATAATGGATGTAATACTGATAATAAGTGTGAGTGCCATGATGATTGCAATCCATGCAATCCATGTAAACCTAACCCATGCAATCCATGCAAACCTAATCCATGTGATGACAATTGTGGATGCCATGACAATTGTAAATGTGATTGTGAACCATGTGAAATGGATTCAGATGAATGTTTTGAAAACAAATGTGGACCAGAATGCTGTAATCCTATATCTCCAAGAAACTTCTCTGTATCAAATGCAGTGCCATTTGCAATAGAGGCTAATAGA…
GCF_004317745	ATGCAAGATTATAAAAAAAATAAAAGAAGAATGATGAATCAGCCAATGTCTACAATGAATGAAGAAGAAGTGTATACAGATGAAATAAATTCAGAAGACATGAGAGGTTTTAAAAAATCACACCATCATAATGGATGTAATACTGATAATAAGTGTGAGTGCCATGATGATTGCAATCCATGCAACCCATGTAATCCATGTAAACCTAACCCATGCAATCCATGCAAACCTAATCCATGTGATGACAATTGTGGATGCCATGACAATTGTAAATGTGATTGTGAACCATGTGAAATGGATTCAGATGAATGTTTTGAAAACAAATGTGGACCAGAATGCTGTAATCCTATATCTCCAAGAAACTTCTCTGTATCAAATGCAGTGCCATTTGCAATAGAG…
GCF_004317705	ATGCAAGATTATAAAAAAAATAAAAGAAGAATGATGAATCAGCCAATGTCTACAATGAATGAAGAAGAAGTGTATACAGATGAAATAAATTCAGAAGACATGAGAGGTTTTAAAAAATCACACCATCATAATGGATGTAATACTGATAATAAGTGTGAGTGCCATGATGATTGCAATCCATGCAACCCATGTAATCCATGTAAACCTAACCCATGCAATCCATGCAAACCTAATCCATGTGATGACAATTGTGGATGCCATGACAATTGTAAATGTGATTGTGAACCATGTGAAATGGATTCAGATGAATGTTTTGAAAACAAATGTGGACCAGAATGCTGTAATCCTATATCTCCAAGAAACTTCTCTGTATCAAATGCAGTGCCATTTGCAATAGAG…
GCF_004317805	ATGCAAGATTATAAAAAAAATAAAAGAAGAATGATGAATCAGCCAATGTCTACAATGAATGAAGAAGAAGTGTATACAGATGAAATAAATTCAGAAGACATGAGAGGTTTTAAAAAATCACACCATCATAATGGATGTAATACTGATAATAAGTGTGAGTGCCATGATGATTGCAATCCATGCAATCCATGTAAACCTAACCCATGCAATCCATGCAAACCTAATCCATGTGATGACAATTGTGGATGCCATGACAATTGTAAATGTGATTGTGAACCATGTGAAATGGATTCAGATGAATGTTTTGAAAACAAATGTGGACCAGAATGCTGTAATCCTATATCTCCAAGAAACTTCTCTGTATCAAATGCAGTGCCATTTGCAATAGAGGCTAATAGA…
GCF_004317885	ATGCAAGATTATAAAAAAAATAAAAGAAGAATGATGAATCAGCCAATGTCTACAATGAATGAAGAAGAAGTGTATACAGATGAAATAAATTCAGAAGACATGAGAGGTTTTAAAAAATCACACCATCATAATGGATGTAATACTGATAATAAGTGTGAGTGCCATGATGATTGCAATCCATGCAATCCATGTAAACCTAACCCATGCAATCCATGCAAACCTAATCCATGTGATGACAATTGTGGATGCCATGACAATTGTAAATGTGATTGTGAACCATGTGAAATGGATTCAGATGAATGTTTTGAAAACAAATGTGGACCAGAATGCTGTAATCCTATATCTCCAAGAAACTTCTCTGTATCAAATGCAGTGCCATTTGCAATAGAGGCTAATAGA…
GCF_004317825	ATGCAAGATTATAAAAAAAATAAAAGAAGAATGATGAATCAGCCAATGTCTACAATGAATGAAGAAGAAGTGTATACAGATGAAATAAATTCAGAAGACATGAGAGGTTTTAAAAAATCACACCATCATAATGGATGTAATACTGATAATAAGTGTGAGTGCCATGATGATTGCAATCCATGCAACCCATGTAATCCATGTAAACCTAACCCATGCAATCCATGCAAACCTAATCCATGTGATGACAATTGTGGATGCCATGACAATTGTAAATGTGATTGTGAACCATGTGAAATGGATTCAGATGAATGTTTTGAAAACAAATGTGGACCAGAATGCTGTAATCCTATATCTCCAAGAAACTTCTCTGTATCAAATGCAGTGCCATTTGCAATAGAG…
GCF_004317985	ATGCAAGATTATAAAAAAAATAAAAGAAGAATGATGAATCAGCCAATGTCTACAATGAATGAAGAAGAAGTGTATACAGATGAAATAAATTCAGAAGACATGAGAGGTTTTAAAAAATCACACCATCATAATGGATGTAATACTGATAATAAGTGTGAGTGCCATGATGATTGCAATCCATGCAACCCATGTAATCCATGTAAACCTAACCCATGCAATCCATGCAAACCTAATCCATGTGATGACAATTGTGGATGCCATGACAATTGTAAATGTGATTGTGAACCATGTGAAATGGATTCAGATGAATGTTTTGAAAACAAATGTGGACCAGAATGCTGTAATCCTATATCTCCAAGAAACTTCTCTGTATCAAATGCAGTGCCATTTGCAATAGAG…
GCF_004317965	ATGCAAGATTATAAAAAAAATAAAAGAAGAATGATAAATCAGCCAATGTCTACAATGAATGAAGAAGAAGTGTATACAGATGAAATAAATTCAGAAGACATGAGAGGGTTTAAAAAATCACACCATCATAATGGATGTAATACTGATAATAAGTGTGAGTGTCATGATGAGTGTAATCCATGTAACCCATGTAATCCATGTAAACCTAACCCATGCAATCCATGCAAACCTAATCCATGTGATGACAATTGTGGATGTCATGACAATTGTAAATGTGATTGTGAACCATGTGAAATGGATTCAGATGAATGTTTTGAAAACAAATGTGGACCAGAATGCTGTAATCCTATATCTCCAAGAAACTTCTCTGTATCAAATGCAGTACCATTTGCAATAGAG…
GCF_004317765	ATGCAAGATTATAAAAAAAATAAAAGAAGAATGATGAATCAGCCAATGTCTACAATGAATGAAGAAGAAGTGTATACAGATGAAATAAATTCAGAAGACATGAGAGGTTTTAAAAAATCACACCATCATAATGGATGTAATACTGATAATAAGTGTGAGTGCCATGATGATTGCAATCCATGCAACCCATGTAATCCATGTAAACCTAACCCATGCAATCCATGCAAACCTAATCCATGTGATGACAATTGTGGATGCCATGACAATTGTAAATGTGATTGTGAACCATGTGAAATGGATTCAGATGAATGTTTTGAAAACAAATGTGGACCAGAATGCTGTAATCCTATATCTCCAAGAAACTTCTCTGTATCAAATGCAGTGCCATTTGCAATAGAG…
GCF_004317945	ATGCAAGATTATAAAAAAAATAAAAGAAGAATGATGAATCAGCCAATGTCTACAATGAATGAAGAAGAAGTGTATACAGATGAAATAAATTCAGAAGACATGAGAGGTTTTAAAAAATCACACCATCATAATGGATGTAATACTGATAATAAGTGTGAGTGCCATGATGATTGCAATCCATGCAACCCATGTAATCCATGTAAACCTAACCCATGCAATCCATGCAAACCTAATCCATGTGATGACAATTGTGGATGCCATGACAATTGTAAATGTGATTGTGAACCATGTGAAATGGATTCAGATGAATGTTTTGAAAACAAATGTGGACCAGAATGCTGTAATCCTATATCTCCAAGAAACTTCTCTGTATCAAATGCAGTGCCATTTGCAATAGAG…
GCF_004317845	ATGCAAGATTATAAAAAAAATAAAAGAAGAATGATGAATCAGCCAATGTCTACAATGAATGAAGAAGAAGTGTATACAGATGAAATAAATTCAGAAGACATGAGAGGTTTTAAAAAATCACACCATCATAATGGATGTAATACTGATAATAAGTGTGAGTGCCATGATGATTGCAATCCATGCAACCCATGTAATCCATGTAAACCTAACCCATGCAATCCATGCAAACCTAATCCATGTGATGACAATTGTGGATGCCATGACAATTGTAAATGTGATTGTGAACCATGTGAAATGGATTCAGATGAATGTTTTGAAAACAAATGTGGACCAGAATGCTGTAATCCTATATCTCCAAGAAACTTCTCTGTATCAAATGCAGTGCCATTTGCAATAGAG…
GCF_004317905	ATGCAAGATTATAAAAAAAATAAAAGAAGAATGATGAATCAGCCAATGTCTACAATGAATGAAGAAGAAGTGTATACAGATGAAATAAATTCAGAAGACATGAGAGGTTTTAAAAAATCACACCATCATAATGGATGTAATACTGATAATAAGTGTGAGTGCCATGATGATTGCAATCCATGCAACCCATGTAATCCATGTAAACCTAACCCATGCAATCCATGCAAACCTAATCCATGTGATGACAATTGTGGATGCCATGACAATTGTAAATGTGATTGTGAACCATGTGAAATGGATTCAGATGAATGTTTTGAAAACAAATGTGGACCAGAATGCTGTAATCCTATATCTCCAAGAAACTTCTCTGTATCAAATGCAGTGCCATTTGCAATAGAG…
GCF_004317865	ATGCAAGATTATAAAAAAAATAAAAGAAGAATGATGAATCAGCCAATGTCTACAATGAATGAAGAAGAAGTGTATACAGATGAAATAAATTCAGAAGACATGAGAGGTTTTAAAAAATCACACCATCATAATGGATGTAATACTGATAATAAGTGTGAGTGCCATGATGATTGCAATCCATGCAACCCATGTAATCCATGTAAACCTAACCCATGCAATCCATGCAAACCTAATCCATGTGATGACAATTGTGGATGCCATGACAATTGTAAATGTGATTGTGAACCATGTGAAATGGATTCAGATGAATGTTTTGAAAACAAATGTGGACCAGAATGCTGTAATCCTATATCTCCAAGAAACTTCTCTGTATCAAATGCAGTGCCATTTGCAATAGAG…
GCF_004317925	ATGCAAGATTATAAAAAAAATAAAAGAAGAATGATGAATCAGCCAATGTCTACAATGAATGAAGAAGAAGTGTATACAGATGAAATAAATTCAGAAGACATGAGAGGTTTTAAAAAATCACACCATCATAATGGATGTAATACTGATAATAAGTGTGAGTGCCATGATGATTGCAATCCATGCAATCCATGTAAACCTAACCCATGCAATCCATGCAAACCTAATCCATGTGATGACAATTGTGGATGCCATGACAATTGTAAATGTGATTGTGAACCATGTGAAATGGATTCAGATGAATGTTTTGAAAACAAATGTGGACCAGAATGCTGTAATCCTATATCTCCAAGAAACTTCTCTGTATCAAATGCAGTGCCATTTGCAATAGAGGCTAATAGA…
GCF_004318005	ATGCAAGATTATAAAAAAAATAAAAGAAGAATGATGAATCAGCCAATGTCTACAATGAATGAAGAAGAAGTGTATACAGATGAAATAAATTCAGAAGACATGAGAGGTTTTAAAAAATCACACCATCATAATGGATGTAATACTGATAATAAGTGTGAGTGCCATGATGATTGCAATCCATGCAACCCATGTAATCCATGTAAACCTAACCCATGCAATCCATGCAAACCTAATCCATGTGATGACAATTGTGGATGCCATGACAATTGTAAATGTGATTGTGAACCATGTGAAATGGATTCAGATGAATGTTTTGAAAACAAATGTGGACCAGAATGCTGTAATCCTATATCTCCAAGAAACTTCTCTGTATCAAATGCAGTGCCATTTGCAATAGAG…
GCF_004318065	ATGCAAGATTATAAAAAAAATAAAAGAAGAATGATGAATCAGCCAATGTCTACAATGAATGAAGAAGAAGTGTATACAGATGAAATAAATTCAGAAGACATGAGAGGTTTTAAAAAATCACACCATCATAATGGATGTAATACTGATAATAAGTGTGAGTGCCATGATGATTGCAATCCATGCAACCCATGTAATCCATGTAAACCTAACCCATGCAATCCATGCAAACCTAATCCATGTGATGACAATTGTGGATGCCATGACAATTGTAAATGTGATTGTGAACCATGTGAAATGGATTCAGATGAATGTTTTGAAAACAAATGTGGACCAGAATGCTGTAATCCTATATCTCCAAGAAACTTCTCTGTATCAAATGCAGTGCCATTTGCAATAGAG…
GCF_004318085	ATGCAAGATTATAAAAAAAATAAAAGAAGAATGATGAATCAGCCAATGTCTACAATGAATGAAGAAGAAGTGTATACAGATGAAATAAATTCAGAAGACATGAGAGGTTTTAAAAAATCACACCATCATAATGGATGTAATACTGATAATAAGTGTGAGTGCCATGATGATTGCAATCCATGCAACCCATGTAATCCATGTAAACCTAACCCATGCAATCCATGCAAACCTAATCCATGTGATGACAATTGTGGATGCCATGACAATTGTAAATGTGATTGTGAACCATGTGAAATGGATTCAGATGAATGTTTTGAAAACAAATGTGGACCAGAATGCTGTAATCCTATATCTCCAAGAAACTTCTCTGTATCAAATGCAGTGCCATTTGCAATAGAG…
GCF_004318045	ATGCAAGATTATAAAAAAAATAAAAGAAGAATGATGAATCAGCCAATGTCTACAATGAATGAAGAAGAAGTGTATACAGATGAAATAAATTCAGAAGACATGAGAGGTTTTAAAAAATCACACCATCATAATGGATGTAATACTGATAATAAGTGTGAGTGCCATGATGATTGCAATCCATGCAATCCATGTAAACCTAACCCATGCAATCCATGCAAACCTAATCCATGTGATGACAATTGTGGATGCCATGACAATTGTAAATGTGATTGTGAACCATGTGAAATGGATTCAGATGAATGTTTTGAAAACAAATGTGGACCAGAATGCTGTAATCCTATATCTCCAAGAAACTTCTCTGTATCAAATGCAGTGCCATTTGCAATAGAGGCTAATAGA…
GCF_004318025	ATGCAAGATTATAAAAAAAATAAAAGAAGAATGATGAATCAGCCAATGTCTACAATGAATGAAGAAGAAGTGTATACAGATGAAATAAATTCAGAAGACATGAGAGGTTTTAAAAAATCACACCATCATAATGGATGTAATACTGATAATAAGTGTGAGTGCCATGATGATTGCAATCCATGCAATCCATGTAAACCTAACCCATGCAATCCATGCAAACCTAATCCATGTGATGACAATTGTGGATGCCATGACAATTGTAAATGTGATTGTGAACCATGTGAAATGGATTCAGATGAATGTTTTGAAAACAAATGTGGACCAGAATGCTGTAATCCTATATCTCCAAGAAACTTCTCTGTATCAAATGCAGTGCCATTTGCAATAGAGGCTAATAGA…
GCF_004318185	ATGCAAGATTATAAAAAAAATAAAAGAAGAATGATGAATCAGCCAATGTCTACAATGAATGAAGAAGAAGTGTATACAGATGAAATAAATTCAGAAGACATGAGAGGTTTTAAAAAATCACACCATCATAATGGATGTAATACTGATAATAAGTGTGAGTGCCATGATGATTGCAATCCATGCAACCCATGTAATCCATGTAAACCTAACCCATGCAATCCATGCAAACCTAATCCATGTGATGACAATTGTGGATGCCATGACAATTGTAAATGTGATTGTGAACCATGTGAAATGGATTCAGATGAATGTTTTGAAAACAAATGTGGACCAGAATGCTGTAATCCTATATCTCCAAGAAACTTCTCTGTATCAAATGCAGTGCCATTTGCAATAGAG…
GCF_004318105	ATGCAAGATTATAAAAAAAATAAAAGAAGAATGATGAATCAGCCAATGTCTACAATGAATGAAGAAGAAGTGTATACAGATGAAATAAATTCAGAAGACATGAGAGGTTTTAAAAAATCACACCATCATAATGGATGTAATACTGATAATAAGTGTGAGTGCCATGATGATTGCAATCCATGCAATCCATGTAAACCTAACCCATGCAATCCATGCAAACCTAATCCATGTGATGACAATTGTGGATGCCATGACAATTGTAAATGTGATTGTGAACCATGTGAAATGGATTCAGATGAATGTTTTGAAAACAAATGTGGACCAGAATGCTGTAATCCTATATCTCCAAGAAACTTCTCTGTATCAAATGCAGTGCCATTTGCAATAGAGGCTAATAGA…
GCF_004318125	ATGCAAGATTATAAAAAAAATAAAAGAAGAATGATGAATCAGCCAATGTCTACAATGAATGAAGAAGAAGTGTATACAGATGAAATAAATTCAGAAGACATGAGAGGTTTTAAAAAATCACACCATCATAATGGATGTAATACTGATAATAAGTGTGAGTGCCATGATGATTGCAATCCATGCAATCCATGTAAACCTAACCCATGCAATCCATGCAAACCTAATCCATGTGATGACAATTGTGGATGCCATGACAATTGTAAATGTGATTGTGAACCATGTGAAATGGATTCAGATGAATGTTTTGAAAACAAATGTGGACCAGAATGCTGTAATCCTATATCTCCAAGAAACTTCTCTGTATCAAATGCAGTGCCATTTGCAATAGAGGCTAATAGA…
GCF_004318165	ATGCAAGATTATAAAAAAAATAAAAGAAGAATGATGAATCAGCCAATGTCTACAATGAATGAAGAAGAAGTGTATACAGATGAAATAAATTCAGAAGACATGAGAGGTTTTAAAAAATCACACCATCATAATGGATGTAATACTGATAATAAGTGTGAGTGCCATGATGATTGCAATCCATGCAACCCATGTAATCCATGTAAACCTAACCCATGCAATCCATGCAAACCTAATCCATGTGATGACAATTGTGGATGCCATGACAATTGTAAATGTGATTGTGAACCATGTGAAATGGATTCAGATGAATGTTTTGAAAACAAATGTGGACCAGAATGCTGTAATCCTATATCTCCAAGAAACTTCTCTGTATCAAATGCAGTGCCATTTGCAATAGAG…
GCF_004318225	ATGCAAGATTATAAAAAAAATAAAAGAAGAATGATGAATCAGCCAATGTCTACAATGAATGAAGAAGAAGTGTATACAGATGAAATAAATTCAGAAGACATGAGAGGTTTTAAAAAATCACACCATCATAATGGATGTAATACTGATAATAAGTGTGAGTGCCATGATGATTGCAATCCATGCAATCCATGTAAACCTAACCCATGCAATCCATGCAAACCTAATCCATGTGATGACAATTGTGGATGCCATGACAATTGTAAATGTGATTGTGAACCATGTGAAATGGATTCAGATGAATGTTTTGAAAACAAATGTGGACCAGAATGCTGTAATCCTATATCTCCAAGAAACTTCTCTGTATCAAATGCAGTGCCATTTGCAATAGAGGCTAATAGA…
GCF_004318245	ATGCAAGATTATAAAAAAAATAAAAGAAGAATGATGAATCAGCCAATGTCTACAATGAATGAAGAAGAAGTGTATACAGATGAAATAAATTCAGAAGACATGAGAGGTTTTAAAAAATCACACCATCATAATGGATGTAATACTGATAATAAGTGTGAGTGCCATGATGATTGCAATCCATGCAATCCATGTAAACCTAACCCATGCAATCCATGCAAACCTAATCCATGTGATGACAATTGTGGATGCCATGACAATTGTAAATGTGATTGTGAACCATGTGAAATGGATTCAGATGAATGTTTTGAAAACAAATGTGGACCAGAATGCTGTAATCCTATATCTCCAAGAAACTTCTCTGTATCAAATGCAGTGCCATTTGCAATAGAGGCTAATAGA…
GCF_004318285	ATGCAAGATTATAAAAAAAATAAAAGAAGAATGATGAATCAGCCAATGTCTACAATGAATGAAGAAGAAGTGTATACAGATGAAATAAATTCAGAAGACATGAGAGGTTTTAAAAAATCACACCATCATAATGGATGTAATACTGATAATAAGTGTGAGTGCCATGATGATTGCAATCCATGCAACCCATGTAATCCATGTAAACCTAACCCATGCAATCCATGCAAACCTAATCCATGTGATGACAATTGTGGATGCCATGACAATTGTAAATGTGATTGTGAACCATGTGAAATGGATTCAGATGAATGTTTTGAAAACAAATGTGGACCAGAATGCTGTAATCCTATATCTCCAAGAAACTTCTCTGTATCAAATGCAGTGCCATTTGCAATAGAG…
GCF_004318305	ATGCAAGATTATAAAAAAAATAAAAGAAGAATGATGAATCAGCCAATGTCTACAATGAATGAAGAAGAAGTGTATACAGATGAAATAAATTCAGAAGACATGAGAGGTTTTAAAAAATCACACCATCATAATGGATGTAATACTGATAATAAGTGTGAGTGCCATGATGATTGCAATCCATGCAACCCATGTAATCCATGTAAACCTAACCCATGCAATCCATGCAAACCTAATCCATGTGATGACAATTGTGGATGCCATGACAATTGTAAATGTGATTGTGAACCATGTGAAATGGATTCAGATGAATGTTTTGAAAACAAATGTGGACCAGAATGCTGTAATCCTATATCTCCAAGAAACTTCTCTGTATCAAATGCAGTGCCATTTGCAATAGAG…
GCF_004318205	ATGCAAGATTATAAAAAAAATAAAAGAAGAATGATGAATCAGCCAATGTCTACAATGAATGAAGAAGAAGTGTATACAGATGAAATAAATTCAGAAGACATGAGAGGTTTTAAAAAATCACACCATCATAATGGATGTAATACTGATAATAAGTGTGAGTGCCATGATGATTGCAATCCATGCAACCCATGTAATCCATGTAAACCTAACCCATGCAATCCATGCAAACCTAATCCATGTGATGACAATTGTGGATGCCATGACAATTGTAAATGTGATTGTGAACCATGTGAAATGGATTCAGATGAATGTTTTGAAAACAAATGTGGACCAGAATGCTGTAATCCTATATCTCCAAGAAACTTCTCTGTATCAAATGCAGTGCCATTTGCAATAGAG…
GCF_004318465	ATGCAAGATTATAAAAAAAATAAAAGAAGAATGATGAATCAGCCAATGTCTACAATGAATGAAGAAGAAGTGTATACAGATGAAATAAATTCAGAAGACATGAGAGGGTTTAAAAAATCACACCATCATAATGGATGTAATACTGATAATAAGTGTGAGTGCCATGATGAGTGTAATCCATGTAACCCATGTAATCCATGTAAACCTAACCCATGCAATCCATGCAAACCTAATCCATGTGATGACAAATGTGAATGCCATGACAAGTGTAAATGTGATTGTGAACCATGTGAAATGGATTCAGATGAATGTTTTGAAAACAAATGTGGACCAGAATGTTGTAATCCGATATCTCCAAGAAACTTCTCTGTATCAAATGCAGTGCCATTTGCAATAGAG…
GCF_004318425	ATGCAAGATTATAAAAAAAATAAAAGAAGAATGATGAATCAGCCAATGTCTACAATGAATGAAGAAGAAGTGTATACAGATGAAATAAATTCAGAAGACATGAGAGGTTTTAAAAAATCACACCATCATAATGGATGTAATACTGATAATAAGTGTGAGTGCCATGATGATTGCAATCCATGCAACCCATGTAATCCATGTAAACCTAACCCATGCAATCCATGCAAACCTAATCCATGTGATGACAATTGTGGATGCCATGACAATTGTAAATGTGATTGTGAACCATGTGAAATGGATTCAGATGAATGTTTTGAAAACAAATGTGGACCAGAATGCTGTAATCCTATATCTCCAAGAAACTTCTCTGTATCAAATGCAGTGCCATTTGCAATAGAG…
GCF_004318325	ATGCAAGATTATAAAAAAAATAAAAGAAGAATGATGAATCAGCCAATGTCTACAATGAATGAAGAAGAAGTGTATACAGATGAAATAAATTCAGAAGACATGAGAGGGTTTAAAAAATCACACCATCATAATGGATGTAATACTGATAATAAGTGTGAGTGCCATGATGAGTGTAATCCATGTAACCCATGTAATCCATGTAAACCTAACCCATGCAATCCATGCAAACCTAATCCATGTGATGACAAATGTGAATGCCATGACAAGTGTAAATGTGATTGTGAACCATGTGAAATGGATTCAGATGAATGTTTTGAAAACAAATGTGGACCAGAATGTTGTAATCCGATATCTCCAAGAAACTTCTCTGTATCAAATGCAGTGCCATTTGCAATAGAG…
GCF_004318265	ATGCAAGATTATAAAAAAAATAAAAGAAGAATGATGAATCAGCCAATGTCTACAATGAATGAAGAAGAAGTGTATACAGATGAAATAAATTCAGAAGACATGAGAGGTTTTAAAAAATCACACCATCATAATGGATGTAATACTGATAATAAGTGTGAGTGCCATGATGATTGCAATCCATGCAATCCATGTAAACCTAACCCATGCAATCCATGCAAACCTAATCCATGTGATGACAATTGTGGATGCCATGACAATTGTAAATGTGATTGTGAACCATGTGAAATGGATTCAGATGAATGTTTTGAAAACAAATGTGGACCAGAATGCTGTAATCCTATATCTCCAAGAAACTTCTCTGTATCAAATGCAGTGCCATTTGCAATAGAGGCTAATAGA…
GCF_004318365	ATGCAAGATTATAAAAAAAATAAAAGAAGAATGATGAATCAGCCAATGTCTACAATGAATGAAGAAGAAGTGTATACAGATGAAATAAATTCAGAAGACATGAGAGGTTTTAAAAAATCACACCATCATAATGGATGTAATACTGATAATAAGTGTGAGTGCCATGATGATTGCAATCCATGCAACCCATGTAATCCATGTAAACCTAACCCATGCAATCCATGCAAACCTAATCCATGTGATGACAATTGTGGATGCCATGACAATTGTAAATGTGATTGTGAACCATGTGAAATGGATTCAGATGAATGTTTTGAAAACAAATGTGGACCAGAATGCTGTAATCCTATATCTCCAAGAAACTTCTCTGTATCAAATGCAGTGCCATTTGCAATAGAG…
GCF_004318345	ATGCAAGATTATAAAAAAAATAAAAGAAGAATGATGAATCAGCCAATGTCTACAATGAATGAAGAAGAAGTGTATACAGATGAAATAAATTCAGAAGACATGAGAGGTTTTAAAAAATCACACCATCATAATGGATGTAATACTGATAATAAGTGTGAGTGCCATGATGATTGCAATCCATGCAACCCATGTAATCCATGTAAACCTAACCCATGCAATCCATGCAAACCTAATCCATGTGATGACAATTGTGGATGCCATGACAATTGTAAATGTGATTGTGAACCATGTGAAATGGATTCAGATGAATGTTTTGAAAACAAATGTGGACCAGAATGCTGTAATCCTATATCTCCAAGAAACTTCTCTGTATCAAATGCAGTGCCATTTGCAATAGAG…
GCF_004318405	ATGCAAGATTATAAAAAAAATAAAAGAAGAATGATGAATCAGCCAATGTCTACAATGAATGAAGAAGAAGTGTATACAGATGAAATAAATTCAGAAGACATGAGAGGTTTTAAAAAATCACACCATCATAATGGATGTAATACTGATAATAAGTGTGAGTGCCATGATGATTGCAATCCATGCAACCCATGTAATCCATGTAAACCTAACCCATGCAATCCATGCAAACCTAATCCATGTGATGACAATTGTGGATGCCATGACAATTGTAAATGTGATTGTGAACCATGTGAAATGGATTCAGATGAATGTTTTGAAAACAAATGTGGACCAGAATGCTGTAATCCTATATCTCCAAGAAACTTCTCTGTATCAAATGCAGTGCCATTTGCAATAGAG…
GCF_004318385	ATGCAAGATTATAAAAAAAATAAAAGAAGAATGATGAATCAGCCAATGTCTACAATGAATGAAGAAGAAGTGTATACAGATGAAATAAATTCAGAAGACATGAGAGGTTTTAAAAAATCACACCATCATAATGGATGTAATACTGATAATAAGTGTGAGTGCCATGATGATTGCAATCCATGCAACCCATGTAATCCATGTAAACCTAACCCATGCAATCCATGCAAACCTAATCCATGTGATGACAATTGTGGATGCCATGACAATTGTAAATGTGATTGTGAACCATGTGAAATGGATTCAGATGAATGTTTTGAAAACAAATGTGGACCAGAATGCTGTAATCCTATATCTCCAAGAAACTTCTCTGTATCAAATGCAGTGCCATTTGCAATAGAG…
GCF_004318485	ATGCAAGATTATAAAAAAAATAAAAGAAGAATGATGAATCAGCCAATGTCTACAATGAATGAAGAAGAAGTGTATACAGATGAAATAAATTCAGAAGACATGAGAGGTTTTAAAAAATCACACCATCATAATGGATGTAATACTGATAATAAGTGTGAGTGCCATGATGATTGCAATCCATGCAATCCATGTAAACCTAACCCATGCAATCCATGCAAACCTAATCCATGTGATGACAATTGTGGATGCCATGACAATTGTAAATGTGATTGTGAACCATGTGAAATGGATTCAGATGAATGTTTTGAAAACAAATGTGGACCAGAATGCTGTAATCCTATATCTCCAAGAAACTTCTCTGTATCAAATGCAGTGCCATTTGCAATAGAGGCTAATAGA…
GCF_004318445	ATGCAAGATTATAAAAAAAATAAAAGAAGAATGATGAATCAGCCAATGTCTACAATGAATGAAGAAGAAGTGTATACAGATGAAATAAATTCAGAAGACATGAGAGGTTTTAAAAAATCACACCATCATAATGGATGTAATACTGATAATAAGTGTGAGTGCCATGATGATTGCAATCCATGCAACCCATGTAATCCATGTAAACCTAACCCATGCAATCCATGCAAACCTAATCCATGTGATGACAATTGTGGATGCCATGACAATTGTAAATGTGATTGTGAACCATGTGAAATGGATTCAGATGAATGTTTTGAAAACAAATGTGGACCAGAATGCTGTAATCCTATATCTCCAAGAAACTTCTCTGTATCAAATGCAGTGCCATTTGCAATAGAG…
GCF_004318565	ATGCAAGATTATAAAAAAAATAAAAGAAGAATGACAAATCAGCCAATGCCTACAATGAATGAAGAAGAAGTGTATACAGAGGAAATAAATTCAGAAGATATGAGAGGGTTTAAAAAATCACATCATCATAATGAATGTAATACTGATAATAAATGTGATTGTCATGATGATTGCAAACCATGTAATCCATGTAAACCTAATCCATGTAACCCATGTAAACCTAATCCATGCAACCCATGCAAACCTAATCCATGTGATGACAATTGTGGATGCCATGACCATTGTAAATGTGATTGTGAACCATGTGAAATGGATTCAGATGAATGTTTTGAAAACAAATGTGGACCAGAATGCTGTAATCCTATATCTCCAAGAAACTTCTCTGTATCAAATGCAGTG…
GCF_004318545	ATGCAAGATTATAAAAAAAATAAAAGAAGAATGATGAATCAGCCAATGTCTACAATGAATGAAGAAGAAGTGTATACAGATGAAATAAATTCAGAAGACATGAGAGGTTTTAAAAAATCACACCATCATAATGGATGTAATACTGATAATAAGTGTGAGTGCCATGATGATTGCAATCCATGCAACCCATGTAATCCATGTAAACCTAACCCATGCAATCCATGCAAACCTAATCCATGTGATGACAATTGTGGATGCCATGACAATTGTAAATGTGATTGTGAACCATGTGAAATGGATTCAGATGAATGTTTTGAAAACAAATGTGGACCAGAATGCTGTAATCCTATATCTCCAAGAAACTTCTCTGTATCAAATGCAGTGCCATTTGCAATAGAG…
GCF_004318585	ATGCAAGATTATAAAAAAAATAAAAGAAGAATGATGAATCAGCCAATGTCTACAATGAATGAAGAAGAAGTGTATACAGATGAAATAAATTCAGAAGACATGAGAGGTTTTAAAAAATCACACCATCATAATGGATGTAATACTGATAATAAGTGTGAGTGCCATGATGATTGCAATCCATGCAACCCATGTAATCCATGTAAACCTAACCCATGCAATCCATGCAAACCTAATCCATGTGATGACAATTGTGGATGCCATGACAATTGTAAATGTGATTGTGAACCATGTGAAATGGATTCAGATGAATGTTTTGAAAACAAATGTGGACCAGAATGCTGTAATCCTATATCTCCAAGAAACTTCTCTGTATCAAATGCAGTGCCATTTGCAATAGAG…
GCF_004318605	ATGCAAGATTATAAAAAAAATAAAAGAAGAATGATGAATCAGCCAATGTCTACAATGAATGAAGAAGAAGTGTATACAGATGAAATAAATTCAGAAGACATGAGAGGTTTTAAAAAATCACACCATCATAATGGATGTAATACTGATAATAAGTGTGAGTGCCATGATGATTGCAATCCATGCAACCCATGTAATCCATGTAAACCTAACCCATGCAATCCATGCAAACCTAATCCATGTGATGACAATTGTGGATGCCATGACAATTGTAAATGTGATTGTGAACCATGTGAAATGGATTCAGATGAATGTTTTGAAAACAAATGTGGACCAGAATGCTGTAATCCTATATCTCCAAGAAACTTCTCTGTATCAAATGCAGTGCCATTTGCAATAGAG…
GCF_004318505	ATGCAAGATTATAAAAAAAATAAAAGAAGAATGATGAATCAGCCAATGTCTACAATGAATGAAGAAGAAGTGTATACAGATGAAATAAATTCAGAAGACATGAGAGGTTTTAAAAAATCACACCATCATAATGGATGTAATACTGATAATAAGTGTGAGTGCCATGATGATTGCAATCCATGCAATCCATGTAAACCTAACCCATGCAATCCATGCAAACCTAATCCATGTGATGACAATTGTGGATGCCATGACAATTGTAAATGTGATTGTGAACCATGTGAAATGGATTCAGATGAATGTTTTGAAAACAAATGTGGACCAGAATGCTGTAATCCTATATCTCCAAGAAACTTCTCTGTATCAAATGCAGTGCCATTTGCAATAGAGGCTAATAGA…
GCF_004318785	ATGCAAGATTATAAAAAAAATAAAAGAAGAATGACAAATCAGCCAATGCCTACAATGAATGAAGAAGAAGTGTATACAGAGGAAATAAATTCAGAAGATATGAGAGGGTTTAAAAAATCACATCATCATAATGAATGTAATACTGATAATAAATGTGATTGTCATGATGATTGCAAACCATGTAATCCATGTAAACCTAATCCATGTAACCCATGTAAACCTAATCCATGCAACCCATGCAAACCTAATCCATGTGATGACAATTGTGGATGCCATGACCATTGTAAATGTGATTGTGAACCATGTGAAATGGATTCAGATGAATGTTTTGAAAACAAATGTGGACCAGAATGCTGTAATCCTATATCTCCAAGAAACTTCTCTGTATCAAATGCAGTG…
GCF_004318665	ATGCAAGATTATAAAAAAAATAAAAGAAGAATGATGAATCAGCCAATGTCTACAATGAATGAAGAAGAAGTGTATACAGATGAAATAAATTCAGAAGACATGAGAGGTTTTAAAAAATCACACCATCATAATGGATGTAATACTGATAATAAGTGTGAGTGCCATGATGATTGCAATCCATGCAACCCATGTAATCCATGTAAACCTAACCCATGCAATCCATGCAAACCTAATCCATGTGATGACAATTGTGGATGCCATGACAATTGTAAATGTGATTGTGAACCATGTGAAATGGATTCAGATGAATGTTTTGAAAACAAATGTGGACCAGAATGCTGTAATCCTATATCTCCAAGAAACTTCTCTGTATCAAATGCAGTGCCATTTGCAATAGAG…
GCF_004318725	ATGCAAGATTATAAAAAAAATAAAAGAAGAATGATGAATCAGCCAATGTCTACAATGAATGAAGAAGAAGTGTATACAGATGAAATAAATTCAGAAGACATGAGAGGTTTTAAAAAATCACACCATCATAATGGATGTAATACTGATAATAAGTGTGAGTGCCATGATGATTGCAATCCATGCAACCCATGTAATCCATGTAAACCTAACCCATGCAATCCATGCAAACCTAATCCATGTGATGACAATTGTGGATGCCATGACAATTGTAAATGTGATTGTGAACCATGTGAAATGGATTCAGATGAATGTTTTGAAAACAAATGTGGACCAGAATGCTGTAATCCTATATCTCCAAGAAACTTCTCTGTATCAAATGCAGTGCCATTTGCAATAGAG…
GCF_004318625	ATGCAAGATTATAAAAAAAATAAAAGAAGAATGATGAATCAGCCAATGTCTACAATGAATGAAGAAGAAGTGTATACAGATGAAATAAATTCAGAAGACATGAGAGGTTTTAAAAAATCACACCATCATAATGGATGTAATACTGATAATAAGTGTGAGTGCCATGATGATTGCAATCCATGCAACCCATGTAATCCATGTAAACCTAACCCATGCAATCCATGCAAACCTAATCCATGTGATGACAATTGTGGATGCCATGACAATTGTAAATGTGATTGTGAACCATGTGAAATGGATTCAGATGAATGTTTTGAAAACAAATGTGGACCAGAATGCTGTAATCCTATATCTCCAAGAAACTTCTCTGTATCAAATGCAGTGCCATTTGCAATAGAG…
GCF_004318745	ATGCAAGATTATAAAAAAAATAAAAGAAGAATGATGAATCAGCCAATGTCTACAATGAATGAAGAAGAAGTGTATACAGATGAAATAAATTCAGAAGACATGAGAGGTTTTAAAAAATCACACCATCATAATGGATGTAATACTGATAATAAGTGTGAGTGCCATGATGATTGCAATCCATGCAACCCATGTAATCCATGTAAACCTAACCCATGCAATCCATGCAAACCTAATCCATGTGATGACAATTGTGGATGCCATGACAATTGTAAATGTGATTGTGAACCATGTGAAATGGATTCAGATGAATGTTTTGAAAACAAATGTGGACCAGAATGCTGTAATCCTATATCTCCAAGAAACTTCTCTGTATCAAATGCAGTGCCATTTGCAATAGAG…
GCF_004318845	ATGCAAGATTATAAAAAAAATAAAAGAAGAATGATGAATCAGCCAATGTCTACAATGAATGAAGAAGAAGTGTATACAGATGAAATAAATTCAGAAGACATGAGAGGTTTTAAAAAATCACACCATCATAATGGATGTAATACTGATAATAAGTGTGAGTGCCATGATGATTGCAATCCATGCAACCCATGTAATCCATGTAAACCTAACCCATGCAATCCATGCAAACCTAATCCATGTGATGACAATTGTGGATGCCATGACAATTGTAAATGTGATTGTGAACCATGTGAAATGGATTCAGATGAATGTTTTGAAAACAAATGTGGACCAGAATGCTGTAATCCTATATCTCCAAGAAACTTCTCTGTATCAAATGCAGTGCCATTTGCAATAGAG…
GCF_004318765	ATGCAAGATTATAAAAAAAATAAAAGAAGAATGATGAATCAGCCAATGTCTACAATGAATGAAGAAGAAGTGTATACAGATGAAATAAATTCAGAAGACATGAGAGGTTTTAAAAAATCACACCATCATAATGGATGTAATACTGATAATAAGTGTGAGTGCCATGATGATTGCAATCCATGCAACCCATGTAATCCATGTAAACCTAACCCATGCAATCCATGCAAACCTAATCCATGTGATGACAATTGTGGATGCCATGACAATTGTAAATGTGATTGTGAACCATGTGAAATGGATTCAGATGAATGTTTTGAAAACAAATGTGGACCAGAATGCTGTAATCCTATATCTCCAAGAAACTTCTCTGTATCAAATGCAGTGCCATTTGCAATAGAG…
GCF_004318705	ATGCAAGATTATAAAAAAAATAAAAGAAGAATGATGAATCAGCCAATGTCTACAATGAATGAAGAAGAAGTGTATACAGATGAAATAAATTCAGAAGACATGAGAGGTTTTAAAAAATCACACCATCATAATGGATGTAATACTGATAATAAGTGTGAGTGCCATGATGATTGCAATCCATGCAACCCATGTAATCCATGTAAACCTAACCCATGCAATCCATGCAAACCTAATCCATGTGATGACAATTGTGGATGCCATGACAATTGTAAATGTGATTGTGAACCATGTGAAATGGATTCAGATGAATGTTTTGAAAACAAATGTGGACCAGAATGCTGTAATCCTATATCTCCAAGAAACTTCTCTGTATCAAATGCAGTGCCATTTGCAATAGAG…
GCF_004318805	ATGCAAGATTATAAAAAAAATAAAAGAAGAATGATGAATCAGCCAATGTCTACAATGAATGAAGAAGAAGTGTATACAGATGAAATAAATTCAGAAGACATGAGAGGTTTTAAAAAATCACACCATCATAATGGATGTAATACTGATAATAAGTGTGAGTGCCATGATGATTGCAATCCATGCAACCCATGTAATCCATGTAAACCTAACCCATGCAATCCATGCAAACCTAATCCATGTGATGACAATTGTGGATGCCATGACAATTGTAAATGTGATTGTGAACCATGTGAAATGGATTCAGATGAATGTTTTGAAAACAAATGTGGACCAGAATGCTGTAATCCTATATCTCCAAGAAACTTCTCTGTATCAAATGCAGTGCCATTTGCAATAGAG…
GCF_004318825	ATGCAAGATTATAAAAAAAATAAAAGAAGAATGATGAATCAGCCAATGTCTACAATGAATGAAGAAGAAGTGTATACAGATGAAATAAATTCAGAAGACATGAGAGGTTTTAAAAAATCACACCATCATAATGGATGTAATACTGATAATAAGTGTGAGTGCCATGATGATTGCAATCCATGCAATCCATGTAAACCTAACCCATGCAATCCATGCAAACCTAATCCATGTGATGACAATTGTGGATGCCATGACAATTGTAAATGTGATTGTGAACCATGTGAAATGGATTCAGATGAATGTTTTGAAAACAAATGTGGACCAGAATGCTGTAATCCTATATCTCCAAGAAACTTCTCTGTATCAAATGCAGTGCCATTTGCAATAGAGGCTAATAGA…
GCF_004318925	ATGCAAGATTATAAAAAAAATAAAAGAAGAATGATGAATCAGCCAATGTCTACAATGAATGAAGAAGAAGTGTATACAGATGAAATAAATTCAGAAGACATGAGAGGTTTTAAAAAATCACACCATCATAATGGATGTAATACTGATAATAAGTGTGAGTGCCATGATGATTGCAATCCATGCAACCCATGTAATCCATGTAAACCTAACCCATGCAATCCATGCAAACCTAATCCATGTGATGACAATTGTGGATGCCATGACAATTGTAAATGTGATTGTGAACCATGTGAAATGGATTCAGATGAATGTTTTGAAAACAAATGTGGACCAGAATGCTGTAATCCTATATCTCCAAGAAACTTCTCTGTATCAAATGCAGTGCCATTTGCAATAGAG…
GCF_004318885	ATGCAAGATTATAAAAAAAATAAAAGAAGAATGATGAATCAGCCAATGTCTACAATGAATGAAGAAGAAGTGTATACAGATGAAATAAATTCAGAAGACATGAGAGGTTTTAAAAAATCACACCATCATAATGGATGTAATACTGATAATAAGTGTGAGTGCCATGATGATTGCAATCCATGCAACCCATGTAATCCATGTAAACCTAACCCATGCAATCCATGCAAACCTAATCCATGTGATGACAATTGTGGATGCCATGACAATTGTAAATGTGATTGTGAACCATGTGAAATGGATTCAGATGAATGTTTTGAAAACAAATGTGGACCAGAATGCTGTAATCCTATATCTCCAAGAAACTTCTCTGTATCAAATGCAGTGCCATTTGCAATAGAG…
GCF_004318905	ATGCAAGATTATAAAAAAAATAAAAGAAGAATGATGAATCAGCCAATGTCTACAATGAATGAAGAAGAAGTGTATACAGATGAAATAAATTCAGAAGACATGAGAGGTTTTAAAAAATCACACCATCATAATGGATGTAATACTGATAATAAGTGTGAGTGCCATGATGATTGCAATCCATGCAACCCATGTAATCCATGTAAACCTAACCCATGCAATCCATGCAAACCTAATCCATGTGATGACAATTGTGGATGCCATGACAATTGTAAATGTGATTGTGAACCATGTGAAATGGATTCAGATGAATGTTTTGAAAACAAATGTGGACCAGAATGCTGTAATCCTATATCTCCAAGAAACTTCTCTGTATCAAATGCAGTGCCATTTGCAATAGAG…
GCF_004318865	ATGCAAGATTATAAAAAAAATAAAAGAAGAATGATGAATCAGCCAATGTCTACAATGAATGAAGAAGAAGTGTATACAGATGAAATAAATTCAGAAGACATGAGAGGTTTTAAAAAATCACACCATCATAATGGATGTAATACTGATAATAAGTGTGAGTGCCATGATGATTGCAATCCATGCAACCCATGTAATCCATGTAAACCTAACCCATGCAATCCATGCAAACCTAATCCATGTGATGACAATTGTGGATGCCATGACAATTGTAAATGTGATTGTGAACCATGTGAAATGGATTCAGATGAATGTTTTGAAAACAAATGTGGACCAGAATGCTGTAATCCTATATCTCCAAGAAACTTCTCTGTATCAAATGCAGTGCCATTTGCAATAGAG…
GCF_004318945	ATGCAAGATTATAAAAAAAATAAAAGAAGAATGATGAATCAGCCAATGTCTACAATGAATGAAGAAGAAGTGTATACAGATGAAATAAATTCAGAAGACATGAGAGGTTTTAAAAAATCACACCATCATAATGGATGTAATACTGATAATAAGTGTGAGTGCCATGATGATTGCAATCCATGCAACCCATGTAATCCATGTAAACCTAACCCATGCAATCCATGCAAACCTAATCCATGTGATGACAATTGTGGATGCCATGACAATTGTAAATGTGATTGTGAACCATGTGAAATGGATTCAGATGAATGTTTTGAAAACAAATGTGGACCAGAATGCTGTAATCCTATATCTCCAAGAAACTTCTCTGTATCAAATGCAGTGCCATTTGCAATAGAG…
GCF_004318965	ATGCAAGATTATAAAAAAAATAAAAGAAGAATGATGAATCAGCCAATGTCTACAATGAATGAAGAAGAAGTGTATACAGATGAAATAAATTCAGAAGACATGAGAGGTTTTAAAAAATCACACCATCATAATGGATGTAATACTGATAATAAGTGTGAGTGCCATGATGATTGCAATCCATGCAACCCATGTAATCCATGTAAACCTAACCCATGCAATCCATGCAAACCTAATCCATGTGATGACAATTGTGGATGCCATGACAATTGTAAATGTGATTGTGAACCATGTGAAATGGATTCAGATGAATGTTTTGAAAACAAATGTGGACCAGAATGCTGTAATCCTATATCTCCAAGAAACTTCTCTGTATCAAATGCAGTGCCATTTGCAATAGAG…
GCF_004319005	ATGCAAGATTATAAAAAAAATAAAAGAAGAATGATGAATCAGCCAATGTCTACAATGAATGAAGAAGAAGTGTATACAGATGAAATAAATTCAGAAGACATGAGAGGTTTTAAAAAATCACACCATCATAATGGATGTAATACTGATAATAAGTGTGAGTGCCATGATGATTGCAATCCATGCAATCCATGTAAACCTAACCCATGCAATCCATGCAAACCTAATCCATGTGATGACAATTGTGGATGCCATGACAATTGTAAATGTGATTGTGAACCATGTGAAATGGATTCAGATGAATGTTTTGAAAACAAATGTGGACCAGAATGCTGTAATCCTATATCTCCAAGAAACTTCTCTGTATCAAATGCAGTGCCATTTGCAATAGAGGCTAATAGA…
GCF_004319045	ATGCAAGATTATAAAAAAAATAAAAGAAGAATGATGAATCAGCCAATGTCTACAATGAATGAAGAAGAAGTGTATACAGATGAAATAAATTCAGAAGACATGAGAGGTTTTAAAAAATCACACCATCATAATGGATGTAATACTGATAATAAGTGTGAGTGCCATGATGATTGCAATCCATGCAACCCATGTAATCCATGTAAACCTAACCCATGCAATCCATGCAAACCTAATCCATGTGATGACAATTGTGGATGCCATGACAATTGTAAATGTGATTGTGAACCATGTGAAATGGATTCAGATGAATGTTTTGAAAACAAATGTGGACCAGAATGCTGTAATCCTATATCTCCAAGAAACTTCTCTGTATCAAATGCAGTGCCATTTGCAATAGAG…
GCF_004319025	ATGCAAGATTATAAAAAAAATAAAAGAAGAATGATGAATCAGCCAATGTCTACAATGAATGAAGAAGAAGTGTATACAGATGAAATAAATTCAGAAGACATGAGAGGTTTTAAAAAATCACACCATCATAATGGATGTAATACTGATAATAAGTGTGAGTGCCATGATGATTGCAATCCATGCAATCCATGTAAACCTAACCCATGCAATCCATGCAAACCTAATCCATGTGATGACAATTGTGGATGCCATGACAATTGTAAATGTGATTGTGAACCATGTGAAATGGATTCAGATGAATGTTTTGAAAACAAATGTGGACCAGAATGCTGTAATCCTATATCTCCAAGAAACTTCTCTGTATCAAATGCAGTGCCATTTGCAATAGAGGCTAATAGA…
GCF_004319165	ATGCAAGATTATAAAAAAAATAAAAGAAGAATGATGAATCAGCCAATGTCTACAATGAATGAAGAAGAAGTGTATACAGATGAAATAAATTCAGAAGACATGAGAGGTTTTAAAAAATCACACCATCATAATGGATGTAATACTGATAATAAGTGTGAGTGCCATGATGATTGCAATCCATGCAACCCATGTAATCCATGTAAACCTAACCCATGCAATCCATGCAAACCTAATCCATGTGATGACAATTGTGGATGCCATGACAATTGTAAATGTGATTGTGAACCATGTGAAATGGATTCAGATGAATGTTTTGAAAACAAATGTGGACCAGAATGCTGTAATCCTATATCTCCAAGAAACTTCTCTGTATCAAATGCAGTGCCATTTGCAATAGAG…
GCF_004319125	ATGCAAGATTATAAAAAAAATAAAAGAAGAATGATGAATCAGCCAATGTCTACAATGAATGAAGAAGAAGTGTATACAGATGAAATAAATTCAGAAGACATGAGAGGTTTTAAAAAATCACACCATCATAATGGATGTAATACTGATAATAAGTGTGAGTGCCATGATGATTGCAATCCATGCAACCCATGTAATCCATGTAAACCTAACCCATGCAATCCATGCAAACCTAATCCATGTGATGACAATTGTGGATGCCATGACAATTGTAAATGTGATTGTGAACCATGTGAAATGGATTCAGATGAATGTTTTGAAAACAAATGTGGACCAGAATGCTGTAATCCTATATCTCCAAGAAACTTCTCTGTATCAAATGCAGTGCCATTTGCAATAGAG…
GCF_004319105	ATGCAAGATTATAAAAAAAATAAAAGAAGAATGATGAATCAGCCAATGTCTACAATGAATGAAGAAGAAGTGTATACAGATGAAATAAATTCAGAAGACATGAGAGGTTTTAAAAAATCACACCATCATAATGGATGTAATACTGATAATAAGTGTGAGTGCCATGATGATTGCAATCCATGCAACCCATGTAATCCATGTAAACCTAACCCATGCAATCCATGCAAACCTAATCCATGTGATGACAATTGTGGATGCCATGACAATTGTAAATGTGATTGTGAACCATGTGAAATGGATTCAGATGAATGTTTTGAAAACAAATGTGGACCAGAATGCTGTAATCCTATATCTCCAAGAAACTTCTCTGTATCAAATGCAGTGCCATTTGCAATAGAG…
GCF_004319085	ATGCAAGATTATAAAAAAAATAAAAGAAGAATGATGAATCAGCCAATGTCTACAATGAATGAAGAAGAAGTGTATACAGATGAAATAAATTCAGAAGACATGAGAGGTTTTAAAAAATCACACCATCATAATGGATGTAATACTGATAATAAGTGTGAGTGCCATGATGATTGCAATCCATGCAATCCATGTAAACCTAACCCATGCAATCCATGCAAACCTAATCCATGTGATGACAATTGTGGATGCCATGACAATTGTAAATGTGATTGTGAACCATGTGAAATGGATTCAGATGAATGTTTTGAAAACAAATGTGGACCAGAATGCTGTAATCCTATATCTCCAAGAAACTTCTCTGTATCAAATGCAGTGCCATTTGCAATAGAGGCTAATAGA…
GCF_004319145	ATGCAAGATTATAAAAAAAATAAAAGAAGAATGATGAATCAGCCAATGTCTACAATGAATGAAGAAGAAGTGTATACAGATGAAATAAATTCAGAAGACATGAGAGGTTTTAAAAAATCACACCATCATAATGGATGTAATACTGATAATAAGTGTGAGTGCCATGATGATTGCAATCCATGCAACCCATGTAATCCATGTAAACCTAACCCATGCAATCCATGCAAACCTAATCCATGTGATGACAATTGTGGATGCCATGACAATTGTAAATGTGATTGTGAACCATGTGAAATGGATTCAGATGAATGTTTTGAAAACAAATGTGGACCAGAATGCTGTAATCCTATATCTCCAAGAAACTTCTCTGTATCAAATGCAGTGCCATTTGCAATAGAG…
GCF_004319065	ATGCAAGATTATAAAAAAAATAAAAGAAGAATGATGAATCAGCCAATGTCTACAATGAATGAAGAAGAAGTGTATACAGATGAAATAAATTCAGAAGACATGAGAGGTTTTAAAAAATCACACCATCATAATGGATGTAATACTGATAATAAGTGTGAGTGCCATGATGATTGCAATCCATGCAATCCATGTAAACCTAACCCATGCAATCCATGCAAACCTAATCCATGTGATGACAATTGTGGATGCCATGACAATTGTAAATGTGATTGTGAACCATGTGAAATGGATTCAGATGAATGTTTTGAAAACAAATGTGGACCAGAATGCTGTAATCCTATATCTCCAAGAAACTTCTCTGTATCAAATGCAGTGCCATTTGCAATAGAGGCTAATAGA…
GCF_004319225	ATGCAAGATTATAAAAAAAATAAAAGAAGAATGATGAATCAGCCAATGTCTACAATGAATGAAGAAGAAGTGTATACAGATGAAATAAATTCAGAAGACATGAGAGGTTTTAAAAAATCACACCATCATAATGGATGTAATACTGATAATAAGTGTGAGTGCCATGATGATTGCAATCCATGCAACCCATGTAATCCATGTAAACCTAACCCATGCAATCCATGCAAACCTAATCCATGTGATGACAATTGTGGATGCCATGACAATTGTAAATGTGATTGTGAACCATGTGAAATGGATTCAGATGAATGTTTTGAAAACAAATGTGGACCAGAATGCTGTAATCCTATATCTCCAAGAAACTTCTCTGTATCAAATGCAGTGCCATTTGCAATAGAG…
GCF_004319205	ATGCAAGATTATAAAAAAAATAAAAGAAGAATGATGAATCAGCCAATGTCTACAATGAATGAAGAAGAAGTGTATACAGATGAAATAAATTCAGAAGACATGAGAGGTTTTAAAAAATCACACCATCATAATGGATGTAATACTGATAATAAGTGTGAGTGCCATGATGATTGCAATCCATGCAACCCATGTAATCCATGTAAACCTAACCCATGCAATCCATGCAAACCTAATCCATGTGATGACAATTGTGGATGCCATGACAATTGTAAATGTGATTGTGAACCATGTGAAATGGATTCAGATGAATGTTTTGAAAACAAATGTGGACCAGAATGCTGTAATCCTATATCTCCAAGAAACTTCTCTGTATCAAATGCAGTGCCATTTGCAATAGAG…
GCF_004319305	ATGCAAGATTATAAAAAAAATAAAAGAAGAATGATGAATCAGCCAATGTCTACAATGAATGAAGAAGAAGTGTATACAGATGAAATAAATTCAGAAGACATGAGAGGTTTTAAAAAATCACACCATCATAATGGATGTAATACTGATAATAAGTGTGAGTGCCATGATGATTGCAATCCATGCAACCCATGTAATCCATGTAAACCTAACCCATGCAATCCATGCAAACCTAATCCATGTGATGACAATTGTGGATGCCATGACAATTGTAAATGTGATTGTGAACCATGTGAAATGGATTCAGATGAATGTTTTGAAAACAAATGTGGACCAGAATGCTGTAATCCTATATCTCCAAGAAACTTCTCTGTATCAAATGCAGTGCCATTTGCAATAGAG…
GCF_004319245	ATGCAAGATTATAAAAAAAATAAAAGAAGAATGATGAATCAGCCAATGTCTACAATGAATGAAGAAGAAGTGTATACAGATGAAATAAATTCAGAAGACATGAGAGGTTTTAAAAAATCACACCATCATAATGGATGTAATACTGATAATAAGTGTGAGTGCCATGATGATTGCAATCCATGCAACCCATGTAATCCATGTAAACCTAACCCATGCAATCCATGCAAACCTAATCCATGTGATGACAATTGTGGATGCCATGACAATTGTAAATGTGATTGTGAACCATGTGAAATGGATTCAGATGAATGTTTTGAAAACAAATGTGGACCAGAATGCTGTAATCCTATATCTCCAAGAAACTTCTCTGTATCAAATGCAGTGCCATTTGCAATAGAG…
GCF_004319365	ATGCAAGATTATAAAAAAAATAAAAGAAGAATGATGAATCAGCCAATGTCTACAATGAATGAAGAAGAAGTGTATACAGATGAAATAAATTCAGAAGACATGAGAGGTTTTAAAAAATCACACCATCATAATGGATGTAATACTGATAATAAGTGTGAGTGCCATGATGATTGCAATCCATGCAACCCATGTAATCCATGTAAACCTAACCCATGCAATCCATGCAAACCTAATCCATGTGATGACAATTGTGGATGCCATGACAATTGTAAATGTGATTGTGAACCATGTGAAATGGATTCAGATGAATGTTTTGAAAACAAATGTGGACCAGAATGCTGTAATCCTATATCTCCAAGAAACTTCTCTGTATCAAATGCAGTGCCATTTGCAATAGAG…
GCF_004319285	ATGCAAGATTATAAAAAAAATAAAAGAAGAATGATGAATCAGCCAATGTCTACAATGAATGAAGAAGAAGTGTATACAGATGAAATAAATTCAGAAGACATGAGAGGTTTTAAAAAATCACACCATCATAATGGATGTAATACTGATAATAAGTGTGAGTGCCATGATGATTGCAATCCATGCAACCCATGTAATCCATGTAAACCTAACCCATGCAATCCATGCAAACCTAATCCATGTGATGACAATTGTGGATGCCATGACAATTGTAAATGTGATTGTGAACCATGTGAAATGGATTCAGATGAATGTTTTGAAAACAAATGTGGACCAGAATGCTGTAATCCTATATCTCCAAGAAACTTCTCTGTATCAAATGCAGTGCCATTTGCAATAGAG…
GCF_004319325	ATGCAAGATTATAAAAAAAATAAAAGAAGAATGATGAATCAGCCAATGTCTACAATGAATGAAGAAGAAGTGTATACAGATGAAATAAATTCAGAAGACATGAGAGGTTTTAAAAAATCACACCATCATAATGGATGTAATACTGATAATAAGTGTGAGTGCCATGATGATTGCAATCCATGCAATCCATGTAAACCTAACCCATGCAATCCATGCAAACCTAATCCATGTGATGACAATTGTGGATGCCATGACAATTGTAAATGTGATTGTGAACCATGTGAAATGGATTCAGATGAATGTTTTGAAAACAAATGTGGACCAGAATGCTGTAATCCTATATCTCCAAGAAACTTCTCTGTATCAAATGCAGTGCCATTTGCAATAGAGGCTAATAGA…
GCF_004319345	ATGCAAGATTATAAAAAAAATAAAAGAAGAATGATGAATCAGCCAATGTCTACAATGAATGAAGAAGAAGTGTATACAGATGAAATAAATTCAGAAGACATGAGAGGTTTTAAAAAATCACACCATCATAATGGATGTAATACTGATAATAAGTGTGAGTGCCATGATGATTGCAATCCATGCAACCCATGTAATCCATGTAAACCTAACCCATGCAATCCATGCAAACCTAATCCATGTGATGACAATTGTGGATGCCATGACAATTGTAAATGTGATTGTGAACCATGTGAAATGGATTCAGATGAATGTTTTGAAAACAAATGTGGACCAGAATGCTGTAATCCTATATCTCCAAGAAACTTCTCTGTATCAAATGCAGTGCCATTTGCAATAGAG…
GCF_004319405	ATGCAAGATTATAAAAAAAATAAAAGAAGAATGATGAATCAGCCAATGTCTACAATGAATGAAGAAGAAGTGTATACAGATGAAATAAATTCAGAAGACATGAGAGGTTTTAAAAAATCACACCATCATAATGGATGTAATACTGATAATAAGTGTGAGTGCCATGATGATTGCAATCCATGCAACCCATGTAATCCATGTAAACCTAACCCATGCAATCCATGCAAACCTAATCCATGTGATGACAATTGTGGATGCCATGACAATTGTAAATGTGATTGTGAACCATGTGAAATGGATTCAGATGAATGTTTTGAAAACAAATGTGGACCAGAATGCTGTAATCCTATATCTCCAAGAAACTTCTCTGTATCAAATGCAGTGCCATTTGCAATAGAG…
GCF_004319385	ATGCAAGATTATAAAAAAAATAAAAGAAGAATGATGAATCAGCCAATGTCTACAATGAATGAAGAAGAAGTGTATACAGATGAAATAAATTCAGAAGACATGAGAGGTTTTAAAAAATCACACCATCATAATGGATGTAATACTGATAATAAGTGTGAGTGCCATGATGATTGCAATCCATGCAACCCATGTAATCCATGTAAACCTAACCCATGCAATCCATGCAAACCTAATCCATGTGATGACAATTGTGGATGCCATGACAATTGTAAATGTGATTGTGAACCATGTGAAATGGATTCAGATGAATGTTTTGAAAACAAATGTGGACCAGAATGCTGTAATCCTATATCTCCAAGAAACTTCTCTGTATCAAATGCAGTGCCATTTGCAATAGAG…
GCF_004319805	ATGCAAGATTATAAAAAAAATAAAAGAAGAATGATGAATCAGCCAATGTCTACAATGAATGAAGAAGAAGTGTATACAGATGAAATAAATTCAGAAGACATGAGAGGTTTTAAAAAATCACACCATCATAATGGATGTAATACTGATAATAAGTGTGAGTGCCATGATGATTGCAATCCATGCAACCCATGTAATCCATGTAAACCTAACCCATGCAATCCATGCAAACCTAATCCATGTGATGACAATTGTGGATGCCATGACAATTGTAAATGTGATTGTGAACCATGTGAAATGGATTCAGATGAATGTTTTGAAAACAAATGTGGACCAGAATGCTGTAATCCTATATCTCCAAGAAACTTCTCTGTATCAAATGCAGTGCCATTTGCAATAGAG…
GCF_004319825	ATGCAAGATTATAAAAAAAATAAAAGAAGAATGATGAATCAGCCAATGTCTACAATGAATGAAGAAGAAGTGTATACAGATGAAATAAATTCAGAAGACATGAGAGGTTTTAAAAAATCACACCATCATAATGGATGTAATACTGATAATAAGTGTGAGTGCCATGATGATTGCAATCCATGCAACCCATGTAATCCATGTAAACCTAACCCATGCAATCCATGCAAACCTAATCCATGTGATGACAATTGTGGATGCCATGACAATTGTAAATGTGATTGTGAACCATGTGAAATGGATTCAGATGAATGTTTTGAAAACAAATGTGGACCAGAATGCTGTAATCCTATATCTCCAAGAAACTTCTCTGTATCAAATGCAGTGCCATTTGCAATAGAG…
GCF_004319845	ATGCAAGATTATAAAAAAAATAAAAGAAGAATGATGAATCAGCCAATGTCTACAATGAATGAAGAAGAAGTGTATACAGATGAAATAAATTCAGAAGACATGAGAGGTTTTAAAAAATCACACCATCATAATGGATGTAATACTGATAATAAGTGTGAGTGCCATGATGATTGCAATCCATGCAATCCATGTAAACCTAACCCATGCAATCCATGCAAACCTAATCCATGTGATGACAATTGTGGATGCCATGACAATTGTAAATGTGATTGTGAACCATGTGAAATGGATTCAGATGAATGTTTTGAAAACAAATGTGGACCAGAATGCTGTAATCCTATATCTCCAAGAAACTTCTCTGTATCAAATGCAGTGCCATTTGCAATAGAGGCTAATAGA…
GCF_004319865	ATGCAAGATTATAAAAAAAATAAAAGAAGAATGATGAATCAGCCAATGTCTACAATGAATGAAGAAGAAGTGTATACAGATGAAATAAATTCAGAAGACATGAGAGGTTTTAAAAAATCACACCATCATAATGGATGTAATACTGATAATAAGTGTGAGTGCCATGATGATTGCAATCCATGCAACCCATGTAATCCATGTAAACCTAACCCATGCAATCCATGCAAACCTAATCCATGTGATGACAATTGTGGATGCCATGACAATTGTAAATGTGATTGTGAACCATGTGAAATGGATTCAGATGAATGTTTTGAAAACAAATGTGGACCAGAATGCTGTAATCCTATATCTCCAAGAAACTTCTCTGTATCAAATGCAGTGCCATTTGCAATAGAG…
GCF_004684395	ATGCAAGATTATAAAAAAAATAAAAGAAGAATGATGAATCAGCCAATGTCTACAATGAATGAAGAAGAAGTGTATACAGATGAAATAAATTCAGAAGACATGAGAGGTTTTAAAAAATCACACCATCATAATGGATGTAATACTGATAATAAGTGTGAGTGCCATGATGATTGCAATCCATGCAACCCATGTAATCCATGTAAACCTAACCCATGCAATCCATGCAAACCTAATCCATGTGATGACAATTGTGGATGCCATGACAATTGTAAATGTGATTGTGAACCATGTGAAATGGATTCAGATGAATGTTTTGAAAACAAATGTGGACCAGAATGCTGTAATCCTATATCTCCAAGAAACTTCTCTGTATCAAATGCAGTGCCATTTGCAATAGAG…
GCF_004319425	ATGCAAGATTATAAAAAAAATAAAAGAAGAATGATGAATCAGCCAATGTCTACAATGAATGAAGAAGAAGTGTATACAGATGAAATAAATTCAGAAGACATGAGAGGTTTTAAAAAATCACACCATCATAATGGATGTAATACTGATAATAAGTGTGAGTGCCATGATGATTGCAATCCATGCAATCCATGTAAACCTAACCCATGCAATCCATGCAAACCTAATCCATGTGATGACAATTGTGGATGCCATGACAATTGTAAATGTGATTGTGAACCATGTGAAATGGATTCAGATGAATGTTTTGAAAACAAATGTGGACCAGAATGCTGTAATCCTATATCTCCAAGAAACTTCTCTGTATCAAATGCAGTGCCATTTGCAATAGAGGCTAATAGA…
GCF_004684405	ATGCAAGATTATAAAAAAAATAAAAGAAGAATGATGAATCAGCCAATGTCTACAATGAATGAAGAAGAAGTGTATACAGATGAAATAAATTCAGAAGACATGAGAGGTTTTAAAAAATCACACCATCATAATGGATGTAATACTGATAATAAGTGTGAGTGCCATGATGATTGCAATCCATGCAACCCATGTAATCCATGTAAACCTAACCCATGCAATCCATGCAAACCTAATCCATGTGATGACAATTGTGGATGCCATGACAATTGTAAATGTGATTGTGAACCATGTGAAATGGATTCAGATGAATGTTTTGAAAACAAATGTGGACCAGAATGCTGTAATCCTATATCTCCAAGAAACTTCTCTGTATCAAATGCAGTGCCATTTGCAATAGAG…
GCF_004684465	ATGCAAGATTATAAAAAAAATAAAAGAAGAATGATGAATCAGCCAATGTCTACAATGAATGAAGAAGAAGTGTATACAGATGAAATAAATTCAGAAGACATGAGAGGTTTTAAAAAATCACACCATCATAATGGATGTAATACTGATAATAAGTGTGAGTGCCATGATGATTGCAATCCATGCAACCCATGTAATCCATGTAAACCTAACCCATGCAATCCATGCAAACCTAATCCATGTGATGACAATTGTGGATGCCATGACAATTGTAAATGTGATTGTGAACCATGTGAAATGGATTCAGATGAATGTTTTGAAAACAAATGTGGACCAGAATGCTGTAATCCTATATCTCCAAGAAACTTCTCTGTATCAAATGCAGTGCCATTTGCAATAGAG…
GCF_004684385	ATGCAAGATTATAAAAAAAATAAAAGAAGAATGATGAATCAGCCAATGTCTACAATGAATGAAGAAGAAGTGTATACAGATGAAATAAATTCAGAAGACATGAGAGGTTTTAAAAAATCACACCATCATAATGGATGTAATACTGATAATAAGTGTGAGTGCCATGATGATTGCAATCCATGCAACCCATGTAATCCATGTAAACCTAACCCATGCAATCCATGCAAACCTAATCCATGTGATGACAATTGTGGATGCCATGACAATTGTAAATGTGATTGTGAACCATGTGAAATGGATTCAGATGAATGTTTTGAAAACAAATGTGGACCAGAATGCTGTAATCCTATATCTCCAAGAAACTTCTCTGTATCAAATGCAGTGCCATTTGCAATAGAG…
GCF_004684415	ATGCAAGATTATAAAAAAAATAAAAGAAGAATGATGAATCAGCCAATGTCTACAATGAATGAAGAAGAAGTGTATACAGATGAAATAAATTCAGAAGACATGAGAGGTTTTAAAAAATCACACCATCATAATGGATGTAATACTGATAATAAGTGTGAGTGCCATGATGATTGCAATCCATGCAACCCATGTAATCCATGTAAACCTAACCCATGCAATCCATGCAAACCTAATCCATGTGATGACAATTGTGGATGCCATGACAATTGTAAATGTGATTGTGAACCATGTGAAATGGATTCAGATGAATGTTTTGAAAACAAATGTGGACCAGAATGCTGTAATCCTATATCTCCAAGAAACTTCTCTGTATCAAATGCAGTGCCATTTGCAATAGAG…
GCF_004684495	ATGCAAGATTATAAAAAAAATAAAAGAAGAATGATGAATCAGCCAATGTCTACAATGAATGAAGAAGAAGTGTATACAGATGAAATAAATTCAGAAGACATGAGAGGTTTTAAAAAATCACACCATCATAATGGATGTAATACTGATAATAAGTGTGAGTGCCATGATGATTGCAATCCATGCAACCCATGTAATCCATGTAAACCTAACCCATGCAATCCATGCAAACCTAATCCATGTGATGACAATTGTGGATGCCATGACAATTGTAAATGTGATTGTGAACCATGTGAAATGGATTCAGATGAATGTTTTGAAAACAAATGTGGACCAGAATGCTGTAATCCTATATCTCCAAGAAACTTCTCTGTATCAAATGCAGTGCCATTTGCAATAGAG…
GCF_004684645	ATGCAAGATTATAAAAAAAATAAAAGAAGAATGATGAATCAGCCAATGTCTACAATGAATGAAGAAGAAGTGTATACAGATGAAATAAATTCAGAAGACATGAGAGGGTTTAAAAAATCACACCATCATAATGGATGTAATACTGATAATAAGTGTGAGTGCCATGATGAGTGTAATCCATGTAACCCATGTAATCCATGTAAACCTAACCCATGCAATCCATGCAAACCTAATCCATGTGATGACAAATGTGAATGCCATGACAAGTGTAAATGTGATTGTGAACCATGTGAAATGGATTCAGATGAATGTTTTGAAAACAAATGTGGACCAGAATGTTGTAATCCGATATCTCCAAGAAACTTCTCTGTATCAAATGCAGTGCCATTTGCAATAGAG…
GCF_004684485	ATGCAAGATTATAAAAAAAATAAAAGAAGAATGATGAATCAGCCAATGTCTACAATGAATGAAGAAGAAGTGTATACAGATGAAATAAATTCAGAAGACATGAGAGGTTTTAAAAAATCACACCATCATAATGGATGTAATACTGATAATAAGTGTGAGTGCCATGATGATTGCAATCCATGCAACCCATGTAATCCATGTAAACCTAACCCATGCAATCCATGCAAACCTAATCCATGTGATGACAATTGTGGATGCCATGACAATTGTAAATGTGATTGTGAACCATGTCAAATGGATTCAGATGAATGTTTTGAAAACAAATGTGGACCAGAATGCTGTAATCCTATATCTCCAAGAAACTTCTCTGTATCAAATGCAGTGCCATTTGCAATAGAG…
GCF_004684475	ATGCAAGATTATAAAAAAAATAAAAGAAGAATGATGAATCAGCCAATGTCTACAATGAATGAAGAAGAAGTGTATACAGATGAAATAAATTCAGAAGACATGAGAGGTTTTAAAAAATCACACCATCATAATGGATGTAATACTGATAATAAGTGTGAGTGCCATGATGATTGCAATCCATGCAACCCATGTAATCCATGTAAACCTAACCCATGCAATCCATGCAAACCTAATCCATGTGATGACAATTGTGGATGCCATGACAATTGTAAATGTGATTGTGAACCATGTCAAATGGATTCAGATGAATGTTTTGAAAACAAATGTGGACCAGAATGCTGTAATCCTATATCTCCAAGAAACTTCTCTGTATCAAATGCAGTGCCATTTGCAATAGAG…
GCF_004684515	ATGCAAGATTATAAAAAAAATAAAAGAAGAATGATGAATCAGCCAATGTCTACAATGAATGAAGAAGAAGTGTATACAGATGAAATAAATTCAGAAGACATGAGAGGTTTTAAAAAATCACACCATCATAATGGATGTAATACTGATAATAAGTGTGAGTGCCATGATGATTGCAATCCATGCAACCCATGTAATCCATGTAAACCTAACCCATGCAATCCATGCAAACCTAATCCATGTGATGACAATTGTGGATGCCATGACAATTGTAAATGTGATTGTGAACCATGTGAAATGGATTCAGATGAATGTTTTGAAAACAAATGTGGACCAGAATGCTGTAATCCTATATCTCCAAGAAACTTCTCTGTATCAAATGCAGTGCCATTTGCAATAGAG…
GCF_004684565	ATGCAAGATTATAAAAAAAATAAAAGAAGAATGATGAATCAGCCAATGTCTACAATGAATGAAGAAGAAGTGTATACAGATGAAATAAATTCAGAAGACATGAGAGGTTTTAAAAAATCACACCATCATAATGGATGTAATACTGATAATAAGTGTGAGTGCCATGATGATTGCAATCCATGCAACCCATGTAATCCATGTAAACCTAACCCATGCAATCCATGCAAACCTAATCCATGTGATGACAATTGTGGATGCCATGACAATTGTAAATGTGATTGTGAACCATGTGAAATGGATTCAGATGAATGTTTTGAAAACAAATGTGGACCAGAATGCTGTAATCCTATATCTCCAAGAAACTTCTCTGTATCAAATGCAGTGCCATTTGCAATAGAG…
GCF_004684585	ATGCAAGATTATAAAAAAAATAAAAGAAGAATGATGAATCAGCCAATGTCTACAATGAATGAAGAAGAAGTGTATACAGATGAAATAAATTCAGAAGACATGAGAGGTTTTAAAAAATCACACCATCATAATGGATGTAATACTGATAATAAGTGTGAGTGCCATGATGATTGCAATCCATGCAACCCATGTAATCCATGTAAACCTAACCCATGCAATCCATGCAAACCTAATCCATGTGATGACAATTGTGGATGCCATGACAATTGTAAATGTGATTGTGAACCATGTGAAATGGATTCAGATGAATGTTTTGAAAACAAATGTGGACCAGAATGCTGTAATCCTATATCTCCAAGAAACTTCTCTGTATCAAATGCAGTGCCATTTGCAATAGAG…
GCF_004684595	ATGCAAGATTATAAAAAAAATAAAAGAAGAATGATGAATCAGCCAATGTCTACAATGAATGAAGAAGAAGTGTATACAGATGAAATAAATTCAGAAGACATGAGAGGTTTTAAAAAATCACACCATCATAATGGATGTAATACTGATAATAAGTGTGAGTGTCATGATGATTGCAATCCATGCAACCCATGTAATCCATGTAAACCTAACCCATGCAATCCATGCAAACCTAATCCATGTGATGACAATTGTGGATGCCATGACAATTGTAAATGTGATTGTGAACCATGTGAAATGGATTCAGATGAATGTTTTGAAAACAAATGTGGACCAGAATGCTGTAATCCTATATCTCCAAGAAACTTCTCTGTATCAAATGCAGTGCCATTTGCAATAGAG…
GCF_004684575	ATGCAAGATTATAAAAAAAATAAAAGAAGAATGATGAATCAGCCAATGTCTACAATGAATGAAGAAGAAGTGTATACAGATGAAATAAATTCAGAAGACATGAGAGGTTTTAAAAAATCACACCATCATAATGGATGTAATACTGATAATAAGTGTGAGTGCCATGATGATTGCAATCCATGCAACCCATGTAATCCATGTAAACCTAACCCATGCAATCCATGCAAACCTAATCCATGTGATGACAATTGTGGATGCCATGACAATTGTAAATGTGATTGTGAACCATGTGAAATGGATTCAGATGAATGTTTTGAAAACAAATGTGGACCAGAATGCTGTAATCCTATATCTCCAAGAAACTTCTCTGTATCAAATGCAGTGCCATTTGCAATAGAG…
GCF_004684675	ATGCAAGATTATAAAAAAAATAAAAGAAGAATGATGAATCAGCCAATGTCTACAATGAATGAAGAAGAAGTGTATACAGATGAAATAAATTCAGAAGACATGAGAGGTTTTAAAAAATCACACCATCATAATGGATGTAATACTGATAATAAGTGTGAGTGCCATGATGATTGCAATCCATGCAACCCATGTAATCCATGTAAACCTAACCCATGCAATCCATGCAAACCTAATCCATGTGATGACAATTGTGGATGCCATGACAATTGTAAATGTGATTGTGAACCATGTGAAATGGATTCAGATGAATGTTTTGAAAACAAATGTGGACCAGAATGCTGTAATCCTATATCTCCAAGAAACTTCTCTGTATCAAATGCAGTGCCATTTGCAATAGAG…
GCF_004684665	ATGCAAGATTATAAAAAAAATAAAAGAAGAATGATGAATCAGCCAATGTCTACAATGAATGAAGAAGAAGTGTATACAGATGAAATAAATTCAGAAGACATGAGAGGTTTTAAAAAATCACACCATCATAATGGATGTAATACTGATAATAAGTGTGAGTGCCATGATGATTGCAATCCATGCAACCCATGTAATCCATGTAAACCTAACCCATGCAATCCATGCAAACCTAATCCATGTGATGACAATTGTGGATGCCATGACAATTGTAAATGTGATTGTGAACCATGTGAAATGGATTCAGATGAATGTTTTGAAAACAAATGTGGACCAGAATGCTGTAATCCTATATCTCCAAGAAACTTCTCTGTATCAAATGCAGTGCCATTTGCAATAGAG…
GCF_004684655	ATGCAAGATTATAAAAAAAATAAAAGAAGAATGATGAATCAGCCAATGTCTACAATGAATGAAGAAGAAGTGTATACAGATGAAATAAATTCAGAAGACATGAGAGGTTTTAAAAAATCACACCATCATAATGGATGTAATACTGATAATAAGTGTGAGTGCCATGATGATTGCAATCCATGCAACCCATGTAATCCATGTAAACCTAACCCATGCAATCCATGCAAACCTAATCCATGTGATGACAATTGTGGATGCCATGACAATTGTAAATGTGATTGTGAACCATGTGAAATGGATTCAGATGAATGTTTTGAAAACAAATGTGGACCAGAATGCTGTAATCCTATATCTCCAAGAAACTTCTCTGTATCAAATGCAGTGCCATTTGCAATAGAG…
GCF_005786645	ATGCAAGATTATAAAAAAAATAAAAGAAGAATGATAAATCAGCCAATGTCTACAATGAATGAAGAAGAAGTGTATACAGATGAAATAAATTCAGAAGACATGAGAGGGTTTAAAAAATCACACCATCATAATGGATGTAATACTGATAATAAGTGTGAGTGCCATGATGAGTGTAATCCATGTAACCCATGCAATCCATGCAAACCTAATCCATGTGATGACAATTGTGGATGCCATGACAATTGTAAATGTGATTGTGAACCATGTGAAATGGATTCAGATGAATGTTTTGAAAACAAATGTGGACCAGAATGCTGTAATCCTATATCTCCAAGAAACTTCTCTGTATCAAATGCAGTGCCATTTGCAATAGAGGCTAATAGAATATTTGATACTATG…
GCF_004684695	ATGCAAGATTATAAAAAAAATAAAAGAAGAATGATGAATCAGCCAATGTCTACAATGAATGAAGAAGAAGTGTATACAGATGAAATAAATTCAGAAGACATGAGAGGTTTTAAAAAATCACACCATCATAATGGATGTAATACTGATAATAAGTGTGAGTGCCATGATGATTGCAATCCATGCAACCCATGTAATCCATGTAAACCTAACCCATGCAATCCATGCAAACCTAATCCATGTGATGACAATTGTGGATGCCATGACAATTGTAAATGTGATTGTGAACCATGTGAAATGGATTCAGATGAATGTTTTGAAAACAAATGTGGACCAGAATGCTGTAATCCTATATCTCCAAGAAACTTCTCTGTATCAAATGCAGTGCCATTTGCAATAGAG…
GCF_004684745	ATGCAAGATTATAAAAAAAATAAAAGAAGAATGATGAATCAGCCAATGTCTACAATGAATGAAGAAGAAGTGTATACAGATGAAATAAATTCAGAAGACATGAGAGGTTTTAAAAAATCACACCATCATAATGGATGTAATACTGATAATAAGTGTGAGTGCCATGATGATTGCAATCCATGCAACCCATGTAATCCATGTAAACCTAACCCATGCAATCCATGCAAACCTAATCCATGTGATGACAATTGTGGATGCCATGACAATTGTAAATGTGATTGTGAACCATGTGAAATGGATTCAGATGAATGTTTTGAAAACAAATGTGGACCAGAATGCTGTAATCCTATATCTCCAAGAAACTTCTCTGTATCAAATGCAGTGCCATTTGCAATAGAG…
GCF_004684755	ATGCAAGATTATAAAAAAAATAAAAGAAGAATGATGAATCAGCCAATGTCTACAATGAATGAAGAAGAAGTGTATACAGATGAAATAAATTCAGAAGACATGAGAGGTTTTAAAAAATCACACCATCATAATGGATGTAATACTGATAATAAGTGTGAGTGCCATGATGATTGCAATCCATGCAACCCATGTAATCCATGTAAACCTAACCCATGCAATCCATGCAAACCTAATCCATGTGATGACAATTGTGGATGCCATGACAATTGTAAATGTGATTGTGAACCATGTGAAATGGATTCAGATGAATGTTTTGAAAACAAATGTGGACCAGAATGCTGTAATCCTATATCTCCAAGAAACTTCTCTGTATCAAATGCAGTGCCATTTGCAATAGAG…
GCF_006379335	ATGCAAGATTATAAAAAAAATAAAAGAAGAATGATGAATCAGCCAATGTCTACAATGAATGAAGAAGAAGTGTATACAGATGAAATAAATTCAGAAGACATGAGAGGTTTTAAAAAATCACACCATCATAATGGATGTAATACTGATAATAAGTGTGAGTGCCATGATGATTGCAATCCATGCAACCCATGTAATCCATGTAAACCTAACCCATGCAATCCATGCAAACCTAATCCATGTGATGACAATTGTGGATGCCATGACAATTGTAAATGTGATTGTGAACCATGTGAAATGGATTCAGATGAATGTTTTGAAAACAAATGTGGACCAGAATGCTGTAATCCTATATCTCCAAGAAACTTCTCTGTATCAAATGCAGTGCCATTTGCAATAGAG…
GCF_005502205	ATGCAAGATTATAAAAAAAATAAAAGAAGAATGATGAATCAGCCAATGTCTACAATGAATGAAGAAGAAGTGTATACAGATGAAATAAATTCAGAAGACATGAGAGGGTTTAAAAAATCACACCATCATAATGGATGTAATACTGATAATAAGTGTGAGTGCCATGATGAGTGTAATCCATGTAAACCATGTAATCCATGTAAACCTAACCCATGCAATCCATGCAAACCTAATCCATGTGATGACAAATGTGAATGCCATGACAAGTGTAAATGTGATTGTGAACCATGTGAAATGGATTCAGATGAATGTTTTGAAAACAAATGTGGACCAGAATGTTGTAATCCGATATCTCCAAGAAACTTCTCTGTATCAAATGCAGTGCCATTTGCAATAGAG…
GCF_006379355	ATGCAAGATTATAAAAAAAATAAAAGAAGAATGATGAATCAGCCAATGTCTACAATGAATGAAGAAGAAGTGTATACAGATGAAATAAATTCAGAAGACATGAGAGGTTTTAAAAAATCACACCATCATAATGGATGTAATACTGATAATAAGTGTGAGTGCCATGATGATTGCAATCCATGCAACCCATGTAATCCATGTAAACCTAACCCATGCAATCCATGCAAACCTAATCCATGTGATGACAATTGTGGATGCCATGACAATTGTAAATGTGATTGTGAACCATGTGAAATGGATTCAGATGAATGTTTTGAAAACAAATGTGGACCAGAATGCTGTAATCCTATATCTCCAAGAAACTTCTCTGTATCAAATGCAGTGCCATTTGCAATAGAG…
GCF_006380835	ATGCAAGATTATAAAAAAAATAAAAGAAGAATGATGAATCAGCCAATGTCTACAATGAATGAAGAAGAAGTGTATACAGATGAAATAAATTCAGAAGACATGAGAGGTTTTAAAAAATCACACCATCATAATGGATGTAATACTGATAATAAGTGTGAGTGTCATGATGATTGCAATCCATGCAACCCATGTAATCCATGTAAACCTAACCCATGCAATCCATGCAAACCTAATCCATGTGATGACAATTGTGGATGCCATGACAATTGTAAATGTGATTGTGAACCATGTGAAATGGATTCAGATGAATGTTTTGAAAACAAATGTGGACCAGAATGCTGTAATCCTATATCTCCAAGAAACTTCTCTGTATCAAATGCAGTGCCATTTGCAATAGAG…
GCF_006380825	ATGCAAGATTATAAAAAAAATAAAAGAAGAATGATGAATCAGCCAATGTCTACAATGAATGAAGAAGAAGTGTATACAGATGAAATAAATTCAGAAGACATGAGAGGTTTTAAAAAATCACACCATCATAATGGATGTAATACTGATAATAAGTGTGAGTGCCATGATGATTGCAATCCATGCAACCCATGTAATCCATGTAAACCTAACCCATGCAATCCATGCAAACCTAATCCATGTGATGACAATTGTGGATGCCATGACAATTGTAAATGTGATTGTGAACCATGTGAAATGGATTCAGATGAATGTTTTGAAAACAAATGTGGACCAGAATGCTGTAATCCTATATCTCCAAGAAACTTCTCTGTATCAAATGCAGTGCCATTTGCAATAGAG…
GCF_006380895	ATGCAAGATTATAAAAAAAATAAAAGAAGAATGATGAATCAGCCAATGTCTACAATGAATGAAGAAGAAGTGTATACAGATGAAATAAATTCAGAAGACATGAGAGGGTTTAAAAAATCACACCATCATAATGGATGTAATACTGATAATAAGTGTGAGTGCCATGATGAGTGTAATCCATGTAACCCATGTAATCCATGTAAACCTAACCCATGCAATCCATGCAAACCTAATCCATGTGATGACAAATGTGAATGCCATGACAAGTGTAAATGTGATTGTGAACCATGTGAAATGGATTCAGATGAATGTTTTGAAAACAAATGTGGACCAGAATGTTGTAATCCGATATCTCCAAGAAACTTCTCTGTATCAAATGCAGTGCCATTTGCAATAGAG…
GCF_006380915	ATGCAAGATTATAAAAAAAATAAAAGAAGAATGATGAATCAGCCAATGTCTACAATGAATGAAGAAGAAGTGTATACAGATGAAATAAATTCAGAAGACATGAGAGGTTTTAAAAAATCACACCATCATAATGGATGTAATACTGATAATAAGTGTGAGTGCCATGATGATTGCAATCCATGCAACCCATGTAATCCATGTAAACCTAACCCATGCAATCCATGCAAACCTAATCCATGTGATGACAATTGTGGATGCCATGACAATTGTAAATGTGATTGTGAACCATGTGAAATGGATTCAGATGAATGTTTTGAAAACAAATGTGGACCAGAATGCTGTAATCCTATATCTCCAAGAAACTTCTCTGTATCAAATGCAGTGCCATTTGCAATAGAG…
GCF_006380905	ATGCAAGATTATAAAAAAAATAAAAGAAGAATGATGAATCAGCCAATGTCTACAATGAATGAAGAAGAAGTGTATACAGATGAAATAAATTCAGAAGACATGAGAGGTTTTAAAAAATCACACCATCATAATGGATGTAATACTGATAATAAGTGTGAGTGCCATGATGATTGCAATCCATGCAACCCATGTAATCCATGTAAACCTAACCCATGCAATCCATGCAAACCTAATCCATGTGATGACAATTGTGGATGCCATGACAATTGTAAATGTGATTGTGAACCATGTGAAATGGATTCAGATGAATGTTTTGAAAACAAATGTGGACCAGAATGCTGTAATCCTATATCTCCAAGAAACTTCTCTGTATCAAATGCAGTGCCATTTGCAATAGAG…
GCF_006380875	ATGCAAGATTATAAAAAAAATAAAAGAAGAATGATGAATCAGCCAATGTCTACAATGAATGAAGAAGAAGTGTATACAGATGAAATAAATTCAGAAGACATGAGAGGTTTTAAAAAATCACACCATCATAATGGATGTAATACTGATAATAAGTGTGAGTGCCATGATGATTGCAATCCATGCAACCCATGTAATCCATGTAAACCTAACCCATGCAATCCATGCAAACCTAATCCATGTGATGACAATTGTGGATGCCATGACAATTGTAAATGTGATTGTGAACCATGTGAAATGGATTCAGATGAATGTTTTGAAAACAAATGTGGACCAGAATGCTGTAATCCTATATCTCCAAGAAACTTCTCTGTATCAAATGCAGTGCCATTTGCAATAGAG…
GCF_006380995	ATGCAAGATTATAAAAAAAATAAAAGAAGAATGATGAATCAGCCAATGTCTACAATGAATGAAGAAGAAGTGTATACAGATGAAATAAATTCAGAAGACATGAGAGGTTTTAAAAAATCACACCATCATAATGGATGTAATACTGATAATAAGTGTGAGTGCCATGATGATTGCAATCCATGCAACCCATGTAATCCATGTAAACCTAACCCATGCAATCCATGCAAACCTAATCCATGTGATGACAATTGTGGATGCCATGACAATTGTAAATGTGATTGTGAACCATGTGAAATGGATTCAGATGAATGTTTTGAAAACAAATGTGGACCAGAATGCTGTAATCCTATATCTCCAAGAAACTTCTCTGTATCAAATGCAGTGCCATTTGCAATAGAG…
GCF_006380975	ATGCAAGATTATAAAAAAAATAAAAGAAGAATGATGAATCAGCCAATGTCTACAATGAATGAAGAAGAAGTGTATACAGATGAAATAAATTCAGAAGACATGAGAGGTTTTAAAAAATCACACCATCATAATGGATGTAATACTGATAATAAGTGTGAGTGCCATGATGATTGCAATCCATGCAACCCATGTAATCCATGTAAACCTAACCCATGCAATCCATGCAAACCTAATCCATGTGATGACAATTGTGGATGCCATGACAATTGTAAATGTGATTGTGAACCATGTGAAATGGATTCAGATGAATGTTTTGAAAACAAATGTGGACCAGAATGCTGTAATCCTATATCTCCAAGAAACTTCTCTGTATCAAATGCAGTGCCATTTGCAATAGAG…
GCF_006381005	ATGCAAGATTATAAAAAAAATAAAAGAAGAATGATGAATCAGCCAATGTCTACAATGAATGAAGAAGAAGTGTATACAGATGAAATAAATTCAGAAGACATGAGAGGTTTTAAAAAATCACACCATCATAATGGATGTAATACTGATAATAAGTGTGAGTGCCATGATGATTGCAATCCATGCAACCCATGTAATCCATGTAAACCTAACCCATGCAATCCATGCAAACCTAATCCATGTGATGACAATTGTGGATGCCATGACAATTGTAAATGTGATTGTGAACCATGTGAAATGGATTCAGATGAATGTTTTGAAAACAAATGTGGACCAGAATGCTGTAATCCTATATCTCCAAGAAACTTCTCTGTATCAAATGCAGTGCCATTTGCAATAGAG…
GCF_006381025	ATGCAAGATTATAAAAAAAATAAAAGAAGAATGATGAATCAGCCAATGTCTACAATGAATGAAGAAGAAGTGTATACAGATGAAATAAATTCAGAAGACATGAGAGGGTTTAAAAAATCACACCATCATAATGGATGTAATACTGATAATAAGTGTGAGTGCCATGATGAGTGTAATCCATGTAACCCATGTAATCCATGTAAACCTAACCCATGCAATCCATGCAAACCTAATCCATGTGATGACAAATGTGAATGCCATGACAAGTGTAAATGTGATTGTGAACCATGTGAAATGGATTCAGATGAATGTTTTGAAAACAAATGTGGACCAGAATGTTGTAATCCGATATCTCCAAGAAACTTCTCTGTATCAAATGCAGTGCCATTTGCAATAGAG…
GCF_006408235	ATGCAAGATTATAAAAAAAATAAAAGAAGAATGATGAATCAGCCAATGTCTACAATGAATGAAGAAGAAGTGTATACAGATGAAATAAATTCAGAAGACATGAGAGGGTTTAAAAAATCACACCATCATAATGGATGTAATACTGATAATAAGTGTGAGTGCCATGATGAGTGTAATCCATGTAACCCATGTAATCCATGTAAACCTAACCCATGCAATCCATGCAAACCTAATCCATGTGATGACAAATGTGAATGCCATGACAAGTGTAAATGTGATTGTGAACCATGTGAAATGGATTCAGATGAATGTTTTGAAAACAAATGTGGACCAGAATGTTGTAATCCGATATCTCCAAGAAACTTCTCTGTATCAAATGCAGTGCCATTTGCAATAGAG…
GCF_006381095	ATGCAAGATTATAAAAAAAATAAAAGAAGAATGATGAATCAGCCAATGTCTACAATGAATGAAGAAGAAGTGTATACAGATGAAATAAATTCAGAAGACATGAGAGGGTTTAAAAAATCACACCATCATAATGGATGTAATACTGATAATAAGTGTGAGTGCCATGATGAGTGTAATCCATGTAACCCATGTAATCCATGTAAACCTAACCCATGCAATCCATGCAAACCTAATCCATGTGATGACAAATGTGAATGCCATGACAAGTGTAAATGTGATTGTGAACCATGTGAAATGGATTCAGATGAATGTTTTGAAAACAAATGTGGACCAGAATGTTGTAATCCGATATCTCCAAGAAACTTCTCTGTATCAAATGCAGTGCCATTTGCAATAGAG…
GCF_006380955	ATGCAAGATTATAAAAAAAATAAAAGAAGAATGATGAATCAGCCAATGTCTACAATGAATGAAGAAGAAGTGTATACAGATGAAATAAATTCAGAAGACATGAGAGGTTTTAAAAAATCACACCATCATAATGGATGTAATACTGATAATAAGTGTGAGTGCCATGATGATTGCAATCCATGCAACCCATGTAATCCATGTAAACCTAACCCATGCAATCCATGCAAACCTAATCCATGTGATGACAATTGTGGATGCCATGACAATTGTAAATGTGATTGTGAACCATGTGAAATGGATTCAGATGAATGTTTTGAAAACAAATGTGGACCAGAATGCTGTAATCCTATATCTCCAAGAAACTTCTCTGTATCAAATGCAGTGCCATTTGCAATAGAG…
GCF_006381045	ATGCAAGATTATAAAAAAAATAAAAGAAGAATGATGAATCAGCCAATGTCTACAATGAATGAAGAAGAAGTGTATACAGATGAAATAAATTCAGAAGACATGAGAGGTTTTAAAAAATCACACCATCATAATGGATGTAATACTGATAATAAGTGTGAGTGCCATGATGATTGCAATCCATGCAACCCATGTAATCCATGTAAACCTAACCCATGCAATCCATGCAAACCTAATCCATGTGATGACAATTGTGGATGCCATGACAATTGTAAATGTGATTGTGAACCATGTGAAATGGATTCAGATGAATGTTTTGAAAACAAATGTGGACCAGAATGCTGTAATCCTATATCTCCAAGAAACTTCTCTGTATCAAATGCAGTGCCATTTGCAATAGAG…
GCF_006408375	ATGCAAGATTATAAAAAAAATAAAAGAAGAATGATGAATCAGCCAATGTCTACAATGAATGAAGAAGAAGTGTATACAGATGAAATAAATTCAGAAGACATGAGAGGTTTTAAAAAATCACACCATCATAATGGATGTAATACTGATAATAAGTGTGAGTGCCATGATGATTGCAATCCATGCAACCCATGTAATCCATGTAAACCTAACCCATGCAATCCATGCAAACCTAATCCATGTGATGACAATTGTGGATGCCATGACAATTGTAAATGTGATTGTGAACCATGTGAAATGGATTCAGATGAATGTTTTGAAAACAAATGTGGACCAGAATGCTGTAATCCTATATCTCCAAGAAACTTCTCTGTATCAAATGCAGTGCCATTTGCAATAGAG…
GCF_006381075	ATGCAAGATTATAAAAAAAATAAAAGAAGAATGATGAATCAGCCAATGTCTACAATGAATGAAGAAGAAGTGTATACAGATGAAATAAATTCAGAAGACATGAGAGGTTTTAAAAAATCACACCATCATAATGGATGTAATACTGATAATAAGTGTGAGTGCCATGATGATTGCAATCCATGCAACCCATGTAATCCATGTAAACCTAACCCATGCAATCCATGCAAACCTAATCCATGTGATGACAATTGTGGATGCCATGACAATTGTAAATGTGATTGTGAACCATGTGAAATGGATTCAGATGAATGTTTTGAAAACAAATGTGGACCAGAATGCTGTAATCCTATATCTCCAAGAAACTTCTCTGTATCAAATGCAGTGCCATTTGCAATAGAG…
GCF_006381115	ATGCAAGATTATAAAAAAAATAAAAGAAGAATGATGAATCAGCCAATGTCTACAATGAATGAAGAAGAAGTGTATACAGATGAAATAAATTCAGAAGACATGAGAGGTTTTAAAAAATCACACCATCATAATGGATGTAATACTGATAATAAGTGTGAGTGCCATGATGATTGCAATCCATGCAACCCATGTAATCCATGTAAACCTAACCCATGCAATCCATGCAAACCTAATCCATGTGATGACAATTGTGGATGCCATGACAATTGTAAATGTGATTGTGAACCATGTGAAATGGATTCAGATGAATGTTTTGAAAACAAATGTGGACCAGAATGCTGTAATCCTATATCTCCAAGAAACTTCTCTGTATCAAATGCAGTGCCATTTGCAATAGAG…
GCF_006408255	ATGCAAGATTATAAAAAAAATAAAAGAAGAATGATGAATCAGCCAATGTCTACAATGAATGAAGAAGAAGTGTATACAGATGAAATAAATTCAGAAGACATGAGAGGTTTTAAAAAATCACACCATCATAATGGATGTAATACTGATAATAAGTGTGAGTGCCATGATGATTGCAATCCATGCAACCCATGTAATCCATGTAAACCTAACCCATGCAATCCATGCAAACCTAATCCATGTGATGACAATTGTGGATGCCATGACAATTGTAAATGTGATTGTGAACCATGTGAAATGGATTCAGATGAATGTTTTGAAAACAAATGTGGACCAGAATGCTGTAATCCTATATCTCCAAGAAACTTCTCTGTATCAAATGCAGTGCCATTTGCAATAGAG…
GCF_006408285	ATGCAAGATTATAAAAAAAATAAAAGAAGAATGATGAATCAGCCAATGTCTACAATGAATGAAGAAGAAGTGTATACAGATGAAATAAATTCAGAAGACATGAGAGGTTTTAAAAAATCACACCATCATAATGGATGTAATACTGATAATAAGTGTGAGTGCCATGATGATTGCAATCCATGCAACCCATGTAATCCATGTAAACCTAACCCATGCAATCCATGCAAACCTAATCCATGTGATGACAATTGTGGATGCCATGACAATTGTAAATGTGATTGTGAACCATGTGAAATGGATTCAGATGAATGTTTTGAAAACAAATGTGGACCAGAATGCTGTAATCCTATATCTCCAAGAAACTTCTCTGTATCAAATGCAGTGCCATTTGCAATAGAG…
GCF_006408325	ATGCAAGATTATAAAAAAAATAAAAGAAGAATGATGAATCAGCCAATGTCTACAATGAATGAAGAAGAAGTGTATACAGATGAAATAAATTCAGAAGACATGAGAGGGTTTAAAAAATCACACCATCATAATGGATGTAATACTGATAATAAGTGTGAGTGCCATGATGAGTGTAATCCATGTAACCCATGTAATCCATGTAAACCTAACCCATGCAATCCATGCAAACCTAATCCATGTGATGACAAATGTGAATGCCATGACAAGTGTAAATGTGATTGTGAACCATGTGAAATGGATTCAGATGAATGTTTTGAAAACAAATGTGGACCAGAATGTTGTAATCCGATATCTCCAAGAAACTTCTCTGTATCAAATGCAGTGCCATTTGCAATAGAG…
GCF_006408415	ATGCAAGATTATAAAAAAAATAAAAGAAGAATGATGAATCAGCCAATGTCTACAATGAATGAAGAAGAAGTGTATACAGATGAAATAAATTCAGAAGACATGAGAGGTTTTAAAAAATCACACCATCATAATGGATGTAATACTGATAATAAGTGTGAGTGCCATGATGATTGCAATCCATGCAACCCATGTAATCCATGTAAACCTAACCCATGCAATCCATGCAAACCTAATCCATGTGATGACAATTGTGGATGCCATGACAATTGTAAATGTGATTGTGAACCATGTGAAATGGATTCAGATGAATGTTTTGAAAACAAATGTGGACCAGAATGCTGTAATCCTATATCTCCAAGAAACTTCTCTGTATCAAATGCAGTGCCATTTGCAATAGAG…
GCF_006408435	ATGCAAGATTATAAAAAAAATAAAAGAAGAATGATGAATCAGCCAATGTCTACAATGAATGAAGAAGAAGTGTATACAGATGAAATAAATTCAGAAGACATGAGAGGGTTTAAAAAATCACACCATCATAATGGATGTAATACTGATAATAAGTGTGAGTGCCATGATGAGTGTAATCCATGTAACCCATGTAATCCATGTAAACCTAACCCATGCAATCCATGCAAACCTAATCCATGTGATGACAAATGTGAATGCCATGACAAGTGTAAATGTGATTGTGAACCATGTGAAATGGATTCAGATGAATGTTTTGAAAACAAATGTGGACCAGAATGTTGTAATCCGATATCTCCAAGAAACTTCTCTGTATCAAATGCAGTGCCATTTGCAATAGAG…
GCF_007000395	ATGCAAGATTATAAAAAAAATAAAAGAAGAATGATGAATCAGCCAATGTCTACAATGAATGAAGAAGAAGTGTATACAGATGAAATAAATTCAGAAGACATGAGAGGTTTTAAAAAATCACACCATCATAATGGATGTAATACTGATAATAAGTGTGAGTGCCATGATGATTGCAATCCATGCAACCCATGTAATCCATGTAAACCTAACCCATGCAATCCATGCAAACCTAATCCATGTGATGACAATTGTGGATGCCATGACAATTGTAAATGTGATTGTGAACCATGTGAAATGGATTCAGATGAATGTTTTGAAAACAAATGTGGACCAGAATGCTGTAATCCTATATCTCCAAGAAACTTCTCTGTATCAAATGCAGTGCCATTTGCAATAGAG…
GCF_007000285	ATGCAAGATTATAAAAAAAATAAAAGAAGAATGATGAATCAGCCAATGTCTACAATGAATGAAGAAGAAGTGTATACAGATGAAATAAATTCAGAAGACATGAGAGGTTTTAAAAAATCACACCATCATAATGGATGTAATACTGATAATAAGTGTGAGTGCCATGATGATTGCAATCCATGCAACCCATGTAATCCATGTAAACCTAACCCATGCAATCCATGCAAACCTAATCCATGTGATGACAATTGTGGATGCCATGACAATTGTAAATGTGATTGTGAACCATGTGAAATGGATTCAGATGAATGTTTTGAAAACAAATGTGGACCAGAATGCTGTAATCCTATATCTCCAAGAAACTTCTCTGTATCAAATGCAGTGCCATTTGCAATAGAG…
GCF_006454575	ATGCAAGATTATAAAAAAAATAAAAGAAGAATGATGAATCAGCCAATGTCTACAATGAATGAAGAAGAAGTGTATACAGATGAAATAAATTCAGAAGACATGAGAGGTTTTAAAAAATCACACCATCATAATGGATGTAATACTGATAATAAGTGTGAGTGCCATGATGATTGCAATCCATGCAACCCATGTAATCCATGTAAACCTAACCCATGCAATCCATGCAAACCTAATCCATGTGATGACAATTGTGGATGCCATGACAATTGTAAATGTGATTGTGAACCATGTGAAATGGATTCAGATGAATGTTTTGAAAACAAATGTGGACCAGAATGCTGTAATCCTATATCTCCAAGAAACTTCTCTGTATCAAATGCAGTGCCATTTGCAATAGAG…
GCF_006408335	ATGCAAGATTATAAAAAAAATAAAAGAAGAATGATGAATCAGCCAATGTCTACAATGAATGAAGAAGAAGTGTATACAGATGAAATAAATTCAGAAGACATGAGAGGTTTTAAAAAATCACACCATCATAATGGATGTAATACTGATAATAAGTGTGAGTGCCATGATGATTGCAATCCATGCAACCCATGTAATCCATGTAAACCTAACCCATGCAATCCATGCAAACCTAATCCATGTGATGACAATTGTGGATGCCATGACAATTGTAAATGTGATTGTGAACCATGTGAAATGGATTCAGATGAATGTTTTGAAAACAAATGTGGACCAGAATGCTGTAATCCTATATCTCCAAGAAACTTCTCTGTATCAAATGCAGTGCCATTTGCAATAGAG…
GCF_007000295	ATGCAAGATTATAAAAAAAATAAAAGAAGAATGATGAATCAGCCAATGTCTACAATGAATGAAGAAGAAGTGTATACAGATGAAATAAATTCAGAAGACATGAGAGGTTTTAAAAAATCACACCATCATAATGGATGTAATACTGATAATAAGTGTGAGTGCCATGATGATTGCAATCCATGCAACCCATGTAATCCATGTAAACCTAACCCATGCAATCCATGCAAACCTAATCCATGTGATGACAATTGTGGATGCCATGACAATTGTAAATGTGATTGTGAACCATGTGAAATGGATTCAGATGAATGTTTTGAAAACAAATGTGGACCAGAATGCTGTAATCCTATATCTCCAAGAAACTTCTCTGTATCAAATGCAGTGCCATTTGCAATAGAG…
GCF_007000385	ATGCAAGATTATAAAAAAAATAAAAGAAGAATGATGAATCAGCCAATGTCTACAATGAATGAAGAAGAAGTGTATACAGATGAAATAAATTCAGAAGACATGAGAGGTTTTAAAAAATCACACCATCATAATGGATGTAATACTGATAATAAGTGTGAGTGCCATGATGATTGCAATCCATGCAACCCATGTAATCCATGTAAACCTAACCCATGCAATCCATGCAAACCTAATCCATGTGATGACAATTGTGGATGCCATGACAATTGTAAATGTGATTGTGAACCATGTGAAATGGATTCAGATGAATGTTTTGAAAACAAATGTGGACCAGAATGCTGTAATCCTATATCTCCAAGAAACTTCTCTGTATCAAATGCAGTGCCATTTGCAATAGAG…
GCF_006454545	ATGCAAGATTATAAAAAAAATAAAAGAAGAATGATGAATCAGCCAATGTCTACAATGAATGAAGAAGAAGTGTATACAGATGAAATAAATTCAGAAGACATGAGAGGGTTTAAAAAATCACACCATCATAATGGATGTAATACTGATAATAAGTGTGAGTGCCATGATGAGTGTAATCCATGTAACCCATGTAATCCATGTAAACCTAACCCATGCAATCCATGCAAACCTAATCCATGTGATGACAAATGTGAATGCCATGACAAGTGTAAATGTGATTGTGAACCATGTGAAATGGATTCAGATGAATGTTTTGAAAACAAATGTGGACCAGAATGTTGTAATCCGATATCTCCAAGAAACTTCTCTGTATCAAATGCAGTGCCATTTGCAATAGAG…
GCF_007000425	ATGCAAGATTATAAAAAAAATAAAAGAAGAATGATGAATCAGCCAATGTCTACAATGAATGAAGAAGAAGTGTATACAGATGAAATAAATTCAGAAGACATGAGAGGTTTTAAAAAATCACACCATCATAATGGATGTAATACTGATAATAAGTGTGAGTGCCATGATGATTGCAATCCATGCAACCCATGTAATCCATGTAAACCTAACCCATGCAATCCATGCAAACCTAATCCATGTGATGACAATTGTGGATGCCATGACAATTGTAAATGTGATTGTGAACCATGTGAAATGGATTCAGATGAATGTTTTGAAAACAAATGTGGACCAGAATGCTGTAATCCTATATCTCCAAGAAACTTCTCTGTATCAAATGCAGTGCCATTTGCAATAGAG…
GCF_007000505	ATGCAAGATTATAAAAAAAATAAAAGAAGAATGATGAATCAGCCAATGTCTACAATGAATGAAGAAGAAGTGTATACAGATGAAATAAATTCAGAAGACATGAGAGGGTTTAAAAAATCACACCATCATAATGGATGTAATACTGATAATAAGTGTGAGTGCCATGATGAGTGTAATCCATGCAACCCATGTAATCCATGTAAACCTAACCCATGCAATCCATGCAAACCTAATCCATGTGATGACAATTGTGGATGCCATGACAATTGTAAATGTGATTGTGAACCATGTGAAATGGATTCAGATGAATGTTTTGAAAACAAATGTGGACCAGAATGCTGTAATCCTATATCTCCAAGAAACTTCTCTGTATCAAATGCAGTGCCATTTGCAATAGAG…
GCF_007000475	ATGCAAGATTATAAAAAAAATAAAAGAAGAATGATGAATCAGCCAATGTCTACAATGAATGAAGAAGAAGTGTATACAGATGAAATAAATTCAGAAGACATGAGAGGTTTTAAAAAATCACACCATCATAATGGATGTAATACTGATAATAAGTGTGAGTGCCATGATGATTGCAATCCATGCAACCCATGTAATCCATGTAAACCTAACCCATGCAATCCATGCAAACCTAATCCATGTGATGACAATTGTGGATGCCATGACAATTGTAAATGTGATTGTGAACCATGTGAAATGGATTCAGATGAATGTTTTGAAAACAAATGTGGACCAGAATGCTGTAATCCTATATCTCCAAGAAACTTCTCTGTATCAAATGCAGTGCCATTTGCAATAGAG…
GCF_006454555	ATGCAAGATTATAAAAAAAATAAAAGAAGAATGATGAATCAGCCAATGTCTACAATGAATGAAGAAGAAGTGTATACAGATGAAATAAATTCAGAAGACATGAGAGGTTTTAAAAAATCACACCATCATAATGGATGTAATACTGATAATAAGTGTGAGTGCCATGATGATTGCAATCCATGCAACCCATGTAATCCATGTAAACCTAACCCATGCAATCCATGCAAACCTAATCCATGTGATGACAATTGTGGATGCCATGACAATTGTAAATGTGATTGTGAACCATGTGAAATGGATTCAGATGAATGTTTTGAAAACAAATGTGGACCAGAATGCTGTAATCCTATATCTCCAAGAAACTTCTCTGTATCAAATGCAGTGCCATTTGCAATAGAG…
GCF_007000435	ATGCAAGATTATAAAAAAAATAAAAGAAGAATGATGAATCAGCCAATGTCTACAATGAATGAAGAAGAAGTGTATACAGATGAAATAAATTCAGAAGACATGAGAGGTTTTAAAAAATCACACCATCATAATGGATGTAATACTGATAATAAGTGTGAGTGCCATGATGATTGCAATCCATGCAACCCATGTAATCCATGTAAACCTAACCCATGCAATCCATGCAAACCTAATCCATGTGATGACAATTGTGGATGCCATGACAATTGTAAATGTGATTGTGAACCATGTGAAATGGATTCAGATGAATGTTTTGAAAACAAATGTGGACCAGAATGCTGTAATCCTATATCTCCAAGAAACTTCTCTGTATCAAATGCAGTGCCATTTGCAATAGAG…
GCF_007000415	ATGCAAGATTATAAAAAAAATAAAAGAAGAATGATGAATCAGCCAATGTCTACAATGAATGAAGAAGAAGTGTATACAGATGAAATAAATTCAGAAGACATGAGAGGTTTTAAAAAATCACACCATCATAATGGATGTAATACTGATAATAAGTGTGAGTGCCATGATGATTGCAATCCATGCAACCCATGTAATCCATGTAAACCTAACCCATGCAATCCATGCAAACCTAATCCATGTGATGACAATTGTGGATGCCATGACAATTGTAAATGTGATTGTGAACCATGTGAAATGGATTCAGATGAATGTTTTGAAAACAAATGTGGACCAGAATGCTGTAATCCTATATCTCCAAGAAACTTCTCTGTATCAAATGCAGTGCCATTTGCAATAGAG…
GCF_007000515	ATGCAAGATTATAAAAAAAATAAAAGAAGAATGATGAATCAGCCAATGTCTACAATGAATGAAGAAGAAGTGTATACAGATGAAATAAATTCAGAAGACATGAGAGGGTTTAAAAAATCACACCATCATAATGGATGTAATACTGATAATAAGTGTGAGTGCCATGATGAGTGTAATCCATGCAACCCATGTAATCCATGTAAACCTAACCCATGCAATCCATGCAAACCTAATCCATGTGATGACAATTGTGGATGCCATGACAATTGTAAATGTGATTGTGAACCATGTGAAATGGATTCAGATGAATGTTTTGAAAACAAATGTGGACCAGAATGCTGTAATCCTATATCTCCAAGAAACTTCTCTGTATCAAATGCAGTGCCATTTGCAATAGAG…
GCF_007000525	ATGCAAGATTATAAAAAAAATAAAAGAAGAATGATGAATCAGCCAATGTCTACAATGAATGAAGAAGAAGTGTATACAGATGAAATAAATTCAGAAGACATGAGAGGGTTTAAAAAATCACACCATCATAATGGATGTAATACTGATAATAAGTGTGAGTGCCATGATGAGTGTAATCCATGCAACCCATGTAATCCATGTAAACCTAACCCATGCAATCCATGCAAACCTAATCCATGTGATGACAATTGTGGATGCCATGACAATTGTAAATGTGATTGTGAACCATGTGAAATGGATTCAGATGAATGTTTTGAAAACAAATGTGGACCAGAATGCTGTAATCCTATATCTCCAAGAAACTTCTCTGTATCAAATGCAGTGCCATTTGCAATAGAG…
GCF_007000615	ATGCAAGATTATAAAAAAAATAAAAGAAGAATGATGAATCAGCCAATGTCTACAATGAATGAAGAAGAAGTGTATACAGATGAAATAAATTCAGAAGACATGAGAGGGTTTAAAAAATCACACCATCATAATGGATGTAATACTGATAATAAGTGTGAGTGCCATGATGAGTGTAATCCATGCAACCCATGTAATCCATGTAAACCTAACCCATGCAATCCATGCAAACCTAATCCATGTGATGACAATTGTGGATGCCATGACAATTGTAAATGTGATTGTGAACCATGTGAAATGGATTCAGATGAATGTTTTGAAAACAAATGTGGACCAGAATGCTGTAATCCTATATCTCCAAGAAACTTCTCTGTATCAAATGCAGTGCCATTTGCAATAGAG…
GCF_007000585	ATGCAAGATTATAAAAAAAATAAAAGAAGAATGATGAATCAGCCAATGTCTACAATGAATGAAGAAGAAGTGTATACAGATGAAATAAATTCAGAAGACATGAGAGGGTTTAAAAAATCACACCATCATAATGGATGTAATACTGATAATAAGTGTGAGTGCCATGATGAGTGTAATCCATGCAACCCATGTAATCCATGTAAACCTAACCCATGCAATCCATGCAAACCTAATCCATGTGATGACAATTGTGGATGCCATGACAATTGTAAATGTGATTGTGAACCATGTGAAATGGATTCAGATGAATGTTTTGAAAACAAATGTGGACCAGAATGCTGTAATCCTATATCTCCAAGAAACTTCTCTGTATCAAATGCAGTGCCATTTGCAATAGAG…
GCF_007000555	ATGCAAGATTATAAAAAAAATAAAAGAAGAATGATGAATCAGCCAATGTCTACAATGAATGAAGAAGAAGTGTATACAGATGAAATAAATTCAGAAGACATGAGAGGGTTTAAAAAATCACACCATCATAATGGATGTAATACTGATAATAAGTGTGAGTGCCATGATGAGTGTAATCCATGCAACCCATGTAATCCATGTAAACCTAACCCATGCAATCCATGCAAACCTAATCCATGTGATGACAATTGTGGATGCCATGACAATTGTAAATGTGATTGTGAACCATGTGAAATGGATTCAGATGAATGTTTTGAAAACAAATGTGGACCAGAATGCTGTAATCCTATATCTCCAAGAAACTTCTCTGTATCAAATGCAGTGCCATTTGCAATAGAG…
GCF_007000575	ATGCAAGATTATAAAAAAAATAAAAGAAGAATGATGAATCAGCCAATGTCTACAATGAATGAAGAAGAAGTGTATACAGATGAAATAAATTCAGAAGACATGAGAGGGTTTAAAAAATCACACCATCATAATGGATGTAATACTGATAATAAGTGTGAGTGCCATGATGAGTGTAATCCATGCAACCCATGTAATCCATGTAAACCTAACCCATGCAATCCATGCAAACCTAATCCATGTGATGACAATTGTGGATGCCATGACAATTGTAAATGTGATTGTGAACCATGTGAAATGGATTCAGATGAATGTTTTGAAAACAAATGTGGACCAGAATGCTGTAATCCTATATCTCCAAGAAACTTCTCTGTATCAAATGCAGTGCCATTTGCAATAGAG…
GCF_007000635	ATGCAAGATTATAAAAAAAATAAAAGAAGAATGATGAATCAGCCAATGTCTACAATGAATGAAGAAGAAGTGTATACAGATGAAATAAATTCAGAAGACATGAGAGGTTTTAAAAAATCACACCATCATAATGGATGTAATACTGATAATAAGTGTGAGTGCCATGATGATTGCAATCCATGCAACCCATGTAATCCATGTAAACCTAACCCATGCAATCCATGCAAACCTAATCCATGTGATGACAATTGTGGATGCCATGACAATTGTAAATGTGATTGTGAACCATGTCAAATGGATTCAGATGAATGTTTTGAAAACAAATGTGGACCAGAATGCTGTAATCCTATATCTCCAAGAAACTTCTCTGTATCAAATGCAGTGCCATTTGCAATAGAG…
GCF_007000655	ATGCAAGATTATAAAAAAAATAAAAGAAGAATGATGAATCAGCCAATGTCTACAATGAATGAAGAAGAAGTGTATACAGATGAAATAAATTCAGAAGACATGAGAGGTTTTAAAAAATCACACCATCATAATGGATGTAATACTGATAATAAGTGTGAGTGCCATGATGATTGCAATCCATGCAACCCATGTAATCCATGTAAACCTAACCCATGCAATCCATGCAAACCTAATCCATGTGATGACAATTGTGGATGCCATGACAATTGTAAATGTGATTGTGAACCATGTGAAATGGATTCAGATGAATGTTTTGAAAACAAATGTGGACCAGAATGCTGTAATCCTATATCTCCAAGAAACTTCTCTGTATCAAATGCAGTGCCATTTGCAATAGAG…
GCF_007000675	ATGCAAGATTATAAAAAAAATAAAAGAAGAATGATGAATCAGCCAATGTCTACAATGAATGAAGAAGAAGTGTATACAGATGAAATAAATTCAGAAGACATGAGAGGTTTTAAAAAATCACACCATCATAATGGATGTAATACTGATAATAAGTGTGAGTGCCATGATGATTGCAATCCATGCAACCCATGTAATCCATGTAAACCTAACCCATGCAATCCATGCAAACCTAATCCATGTGATGACAATTGTGGATGCCATGACAATTGTAAATGTGATTGTGAACCATGTGAAATGGATTCAGATGAATGTTTTGAAAACAAATGTGGACCAGAATGCTGTAATCCTATATCTCCAAGAAACTTCTCTGTATCAAATGCAGTGCCATTTGCAATAGAG…
GCF_007000755	ATGCAAGATTATAAAAAAAATAAAAGAAGAATGATGAATCAGCCAATGTCTACAATGAATGAAGAAGAAGTGTATACAGATGAAATAAATTCAGAAGACATGAGAGGTTTTAAAAAATCACACCATCATAATGGATGTAATACTGATAATAAGTGTGAGTGCCATGATGATTGCAATCCATGCAACCCATGTAATCCATGTAAACCTAACCCATGCAATCCATGCAAACCTAATCCATGTGATGACAATTGTGGATGCCATGACAATTGTAAATGTGATTGTGAACCATGTGAAATGGATTCAGATGAATGTTTTGAAAACAAATGTGGACCAGAATGCTGTAATCCTATATCTCCAAGAAACTTCTCTGTATCAAATGCAGTGCCATTTGCAATAGAG…
GCF_007000775	ATGCAAGATTATAAAAAAAATAAAAGAAGAATGATGAATCAGCCAATGTCTACAATGAATGAAGAAGAAGTGTATACAGATGAAATAAATTCAGAAGACATGAGAGGGTTTAAAAAATCACACCATCATAATGGATGTAATACTGATAATAAGTGTGAGTGCCATGATGAGTGTAATCCATGCAACCCATGTAATCCATGTAAACCTAACCCATGCAATCCATGCAAACCTAATCCATGTGATGACAATTGTGGATGCCATGACAATTGTAAATGTGATTGTGAACCATGTGAAATGGATTCAGATGAATGTTTTGAAAACAAATGTGGACCAGAATGCTGTAATCCTATATCTCCAAGAAACTTCTCTGTATCAAATGCAGTGCCATTTGCAATAGAG…
GCF_007000645	ATGCAAGATTATAAAAAAAATAAAAGAAGAATGATGAATCAGCCAATGTCTACAATGAATGAAGAAGAAGTGTATACAGATGAAATAAATTCAGAAGACATGAGAGGGTTTAAAAAATCACACCATCATAATGGATGTAATACTGATAATAAGTGTGAGTGCCATGATGAGTGTAATCCATGCAACCCATGTAATCCATGTAAACCTAACCCATGCAATCCATGCAAACCTAATCCATGTGATGACAATTGTGGATGCCATGACAATTGTAAATGTGATTGTGAACCATGTGAAATGGATTCAGATGAATGTTTTGAAAACAAATGTGGACCAGAATGCTGTAATCCTATATCTCCAAGAAACTTCTCTGTATCAAATGCAGTGCCATTTGCAATAGAG…
GCF_007000785	ATGCAAGATTATAAAAAAAATAAAAGAAGAATGATGAATCAGCCAATGTCTACAATGAATGAAGAAGAAGTGTATACAGATGAAATAAATTCAGAAGACATGAGAGGTTTTAAAAAATCACACCATCATAATGGATGTAATACTGATAATAAGTGTGAGTGCCATGATGATTGCAATCCATGCAACCCATGTAATCCATGTAAACCTAACCCATGCAATCCATGCAAACCTAATCCATGTGATGACAATTGTGGATGCCATGACAATTGTAAATGTGATTGTGAACCATGTGAAATGGATTCAGATGAATGTTTTGAAAACAAATGTGGACCAGAATGCTGTAATCCTATATCTCCAAGAAACTTCTCTGTATCAAATGCAGTGCCATTTGCAATAGAG…
GCF_007000725	ATGCAAGATTATAAAAAAAATAAAAGAAGAATGATGAATCAGCCAATGTCTACAATGAATGAAGAAGAAGTGTATACAGATGAAATAAATTCAGAAGACATGAGAGGTTTTAAAAAATCACACCATCATAATGGATGTAATACTGATAATAAGTGTGAGTGCCATGATGATTGCAATCCATGCAACCCATGTAATCCATGTAAACCTAACCCATGCAATCCATGCAAACCTAATCCATGTGATGACAATTGTGGATGCCATGACAATTGTAAATGTGATTGTGAACCATGTCAAATGGATTCAGATGAATGTTTTGAAAACAAATGTGGACCAGAATGCTGTAATCCTATATCTCCAAGAAACTTCTCTGTATCAAATGCAGTGCCATTTGCAATAGAG…
GCF_007000825	ATGCAAGATTATAAAAAAAATAAAAGAAGAATGATGAATCAGCCAATGTCTACAATGAATGAAGAAGAAGTGTATACAGATGAAATAAATTCAGAAGACATGAGAGGTTTTAAAAAATCACACCATCATAATGGATGTAATACTGATAATAAGTGTGAGTGTCATGATGATTGCAATCCATGCAACCCATGTAATCCATGTAAACCTAACCCATGCAATCCATGCAAACCTAATCCATGTGATGACAATTGTGGATGCCATGACAATTGTAAATGTGATTGTGAACCATGTGAAATGGATTCAGATGAATGTTTTGAAAACAAATGTGGACCAGAATGCTGTAATCCTATATCTCCAAGAAACTTCTCTGTATCAAATGCAGTGCCATTTGCAATAGAG…
GCF_007000735	ATGCAAGATTATAAAAAAAATAAAAGAAGAATGATGAATCAGCCAATGTCTACAATGAATGAAGAAGAAGTGTATACAGATGAAATAAATTCAGAAGACATGAGAGGGTTTAAAAAATCACACCATCATAATGGATGTAATACTGATAATAAGTGTGAGTGCCATGATGAGTGTAATCCATGCAACCCATGTAATCCATGTAAACCTAACCCATGCAATCCATGCAAACCTAATCCATGTGATGACAATTGTGGATGCCATGACAATTGTAAATGTGATTGTGAACCATGTGAAATGGATTCAGATGAATGTTTTGAAAACAAATGTGGACCAGAATGCTGTAATCCTATATCTCCAAGAAACTTCTCTGTATCAAATGCAGTGCCATTTGCAATAGAG…
GCF_007000795	ATGCAAGATTATAAAAAAAATAAAAGAAGAATGATGAATCAGCCAATGTCTACAATGAATGAAGAAGAAGTGTATACAGATGAAATAAATTCAGAAGACATGAGAGGTTTTAAAAAATCACACCATCATAATGGATGTAATACTGATAATAAGTGTGAGTGCCATGATGATTGCAATCCATGCAACCCATGTAATCCATGTAAACCTAACCCATGCAATCCATGCAAACCTAATCCATGTGATGACAATTGTGGATGCCATGACAATTGTAAATGTGATTGTGAACCATGTGAAATGGATTCAGATGAATGTTTTGAAAACAAATGTGGACCAGAATGCTGTAATCCTATATCTCCAAGAAACTTCTCTGTATCAAATGCAGTGCCATTTGCAATAGAG…
GCF_007000895	ATGCAAGATTATAAAAAAAATAAAAGAAGAATGATGAATCAGCCAATGTCTACAATGAATGAAGAAGAAGTGTATACAGATGAAATAAATTCAGAAGACATGAGAGGTTTTAAAAAATCACACCATCATAATGGATGTAATACTGATAATAAGTGTGAGTGCCATGATGATTGCAATCCATGCAACCCATGTAATCCATGTAAACCTAACCCATGCAATCCATGCAAACCTAATCCATGTGATGACAATTGTGGATGCCATGACAATTGTAAATGTGATTGTGAACCATGTGAAATGGATTCAGATGAATGTTTTGAAAACAAATGTGGACCAGAATGCTGTAATCCTATATCTCCAAGAAACTTCTCTGTATCAAATGCAGTGCCATTTGCAATAGAG…
GCF_007001015	ATGCAAGATTATAAAAAAAATAAAAGAAGAATGATGAATCAGCCAATGTCTACAATGAATGAAGAAGAAGTGTATACAGATGAAATAAATTCAGAAGACATGAGAGGTTTTAAAAAATCACACCATCATAATGGATGTAATACTGATAATAAGTGTGAGTGCCATGATGATTGCAATCCATGCAACCCATGTAATCCATGTAAACCTAACCCATGCAATCCATGCAAACCTAATCCATGTGATGACAATTGTGGATGCCATGACAATTGTAAATGTGATTGTGAACCATGTGAAATGGATTCAGATGAATGTTTTGAAAACAAATGTGGACCAGAATGCTGTAATCCTATATCTCCAAGAAACTTCTCTGTATCAAATGCAGTGCCATTTGCAATAGAG…
GCF_007000925	ATGCAAGATTATAAAAAAAATAAAAGAAGAATGATGAATCAGCCAATGTCTACAATGAATGAAGAAGAAGTGTATACAGATGAAATAAATTCAGAAGACATGAGAGGTTTTAAAAAATCACACCATCATAATGGATGTAATACTGATAATAAGTGTGAGTGCCATGATGATTGCAATCCATGCAACCCATGTAATCCATGTAAACCTAACCCATGCAATCCATGCAAACCTAATCCATGTGATGACAATTGTGGATGCCATGACAATTGTAAATGTGATTGTGAACCATGTGAAATGGATTCAGATGAATGTTTTGAAAACAAATGTGGACCAGAATGCTGTAATCCTATATCTCCAAGAAACTTCTCTGTATCAAATGCAGTGCCATTTGCAATAGAG…
GCF_007000945	ATGCAAGATTATAAAAAAAATAAAAGAAGAATGATGAATCAGCCAATGTCTACAATGAATGAAGAAGAAGTGTATACAGATGAAATAAATTCAGAAGACATGAGAGGTTTTAAAAAATCACACCATCATAATGGATGTAATACTGATAATAAGTGTGAGTGCCATGATGATTGCAATCCATGCAACCCATGTAATCCATGTAAACCTAACCCATGCAATCCATGCAAACCTAATCCATGTGATGACAATTGTGGATGCCATGACAATTGTAAATGTGATTGTGAACCATGTGAAATGGATTCAGATGAATGTTTTGAAAACAAATGTGGACCAGAATGCTGTAATCCTATATCTCCAAGAAACTTCTCTGTATCAAATGCAGTGCCATTTGCAATAGAG…
GCF_007000845	ATGCAAGATTATAAAAAAAATAAAAGAAGAATGATGAATCAGCCAATGTCTACAATGAATGAAGAAGAAGTGTATACAGATGAAATAAATTCAGAAGACATGAGAGGTTTTAAAAAATCACACCATCATAATGGATGTAATACTGATAATAAGTGTGAGTGCCATGATGATTGCAATCCATGCAACCCATGTAATCCATGTAAACCTAACCCATGCAATCCATGCAAACCTAATCCATGTGATGACAATTGTGGATGCCATGACAATTGTAAATGTGATTGTGAACCATGTGAAATGGATTCAGATGAATGTTTTGAAAACAAATGTGGACCAGAATGCTGTAATCCTATATCTCCAAGAAACTTCTCTGTATCAAATGCAGTGCCATTTGCAATAGAG…
GCF_007000885	ATGCAAGATTATAAAAAAAATAAAAGAAGAATGATGAATCAGCCAATGTCTACAATGAATGAAGAAGAAGTGTATACAGATGAAATAAATTCAGAAGACATGAGAGGTTTTAAAAAATCACACCATCATAATGGATGTAATACTGATAATAAGTGTGAGTGCCATGATGATTGCAATCCATGCAACCCATGTAATCCATGTAAACCTAACCCATGCAATCCATGCAAACCTAATCCATGTGATGACAATTGTGGATGCCATGACAATTGTAAATGTGATTGTGAACCATGTGAAATGGATTCAGATGAATGTTTTGAAAACAAATGTGGACCAGAATGCTGTAATCCTATATCTCCAAGAAACTTCTCTGTATCAAATGCAGTGCCATTTGCAATAGAG…
GCF_007001085	ATGCAAGATTATAAAAAAAATAAAAGAAGAATGATGAATCAGCCAATGTCTACAATGAATGAAGAAGAAGTGTATACAGATGAAATAAATTCAGAAGACATGAGAGGTTTTAAAAAATCACACCATCATAATGGATGTAATACTGATAATAAGTGTGAGTGCCATGATGATTGCAATCCATGCAACCCATGTAATCCATGTAAACCTAACCCATGCAATCCATGCAAACCTAATCCATGTGATGACAATTGTGGATGCCATGACAATTGTAAATGTGATTGTGAACCATGTGAAATGGATTCAGATGAATGTTTTGAAAACAAATGTGGACCAGAATGCTGTAATCCTATATCTCCAAGAAACTTCTCTGTATCAAATGCAGTGCCATTTGCAATAGAG…
GCF_007000915	ATGCAAGATTATAAAAAAAATAAAAGAAGAATGATGAATCAGCCAATGTCTACAATGAATGAAGAAGAAGTGTATACAGATGAAATAAATTCAGAAGACATGAGAGGTTTTAAAAAATCACACCATCATAATGGATGTAATACTGATAATAAGTGTGAGTGCCATGATGATTGCAATCCATGCAACCCATGTAATCCATGTAAACCTAACCCATGCAATCCATGCAAACCTAATCCATGTGATGACAATTGTGGATGCCATGACAATTGTAAATGTGATTGTGAACCATGTGAAATGGATTCAGATGAATGTTTTGAAAACAAATGTGGACCAGAATGCTGTAATCCTATATCTCCAAGAAACTTCTCTGTATCAAATGCAGTGCCATTTGCAATAGAG…
GCF_007000965	ATGCAAGATTATAAAAAAAATAAAAGAAGAATGATGAATCAGCCAATGTCTACAATGAATGAAGAAGAAGTGTATACAGATGAAATAAATTCAGAAGACATGAGAGGTTTTAAAAAATCACACCATCATAATGGATGTAATACTGATAATAAGTGTGAGTGCCATGATGATTGCAATCCATGCAACCCATGTAATCCATGTAAACCTAACCCATGCAATCCATGCAAACCTAATCCATGTGATGACAATTGTGGATGCCATGACAATTGTAAATGTGATTGTGAACCATGTGAAATGGATTCAGATGAATGTTTTGAAAACAAATGTGGACCAGAATGCTGTAATCCTATATCTCCAAGAAACTTCTCTGTATCAAATGCAGTGCCATTTGCAATAGAG…
GCF_007001005	ATGCAAGATTATAAAAAAAATAAAAGAAGAATGATGAATCAGCCAATGTCTACAATGAATGAAGAAGAAGTGTATACAGATGAAATAAATTCAGAAGACATGAGAGGTTTTAAAAAATCACACCATCATAATGGATGTAATACTGATAATAAGTGTGAGTGCCATGATGATTGCAATCCATGCAACCCATGTAATCCATGTAAACCTAACCCATGCAATCCATGCAAACCTAATCCATGTGATGACAATTGTGGATGCCATGACAATTGTAAATGTGATTGTGAACCATGTGAAATGGATTCAGATGAATGTTTTGAAAACAAATGTGGACCAGAATGCTGTAATCCTATATCTCCAAGAAACTTCTCTGTATCAAATGCAGTGCCATTTGCAATAGAG…
GCF_007001045	ATGCAAGATTATAAAAAAAATAAAAGAAGAATGATGAATCAGCCAATGTCTACAATGAATGAAGAAGAAGTGTATACAGATGAAATAAATTCAGAAGACATGAGAGGTTTTAAAAAATCACACCATCATAATGGATGTAATACTGATAATAAGTGTGAGTGCCATGATGATTGCAATCCATGCAACCCATGTAATCCATGTAAACCTAACCCATGCAATCCATGCAAACCTAATCCATGTGATGACAATTGTGGATGCCATGACAATTGTAAATGTGATTGTGAACCATGTGAAATGGATTCAGATGAATGTTTTGAAAACAAATGTGGACCAGAATGCTGTAATCCTATATCTCCAAGAAACTTCTCTGTATCAAATGCAGTGCCATTTGCAATAGAG…
GCF_007001115	ATGCAAGATTATAAAAAAAATAAAAGAAGAATGATGAATCAGCCAATGTCTACAATGAATGAAGAAGAAGTGTATACAGATGAAATAAATTCAGAAGACATGAGAGGTTTTAAAAAATCACACCATCATAATGGATGTAATACTGATAATAAGTGTGAGTGCCATGATGATTGCAATCCATGCAACCCATGTAATCCATGTAAACCTAACCCATGCAATCCATGCAAACCTAATCCATGTGATGACAATTGTGGATGCCATGACAATTGTAAATGTGATTGTGAACCATGTGAAATGGATTCAGATGAATGTTTTGAAAACAAATGTGGACCAGAATGCTGTAATCCTATATCTCCAAGAAACTTCTCTGTATCAAATGCAGTGCCATTTGCAATAGAG…
GCF_007001035	ATGCAAGATTATAAAAAAAATAAAAGAAGAATGATGAATCAGCCAATGTCTACAATGAATGAAGAAGAAGTGTATACAGATGAAATAAATTCAGAAGACATGAGAGGTTTTAAAAAATCACACCATCATAATGGATGTAATACTGATAATAAGTGTGAGTGCCATGATGATTGCAATCCATGCAACCCATGTAATCCATGTAAACCTAACCCATGCAATCCATGCAAACCTAATCCATGTGATGACAATTGTGGATGCCATGACAATTGTAAATGTGATTGTGAACCATGTGAAATGGATTCAGATGAATGTTTTGAAAACAAATGTGGACCAGAATGCTGTAATCCTATATCTCCAAGAAACTTCTCTGTATCAAATGCAGTGCCATTTGCAATAGAG…
GCF_007001055	ATGCAAGATTATAAAAAAAATAAAAGAAGAATGATGAATCAGCCAATGTCTACAATGAATGAAGAAGAAGTGTATACAGATGAAATAAATTCAGAAGACATGAGAGGTTTTAAAAAATCACACCATCATAATGGATGTAATACTGATAATAAGTGTGAGTGCCATGATGATTGCAATCCATGCAACCCATGTAATCCATGTAAACCTAACCCATGCAATCCATGCAAACCTAATCCATGTGATGACAATTGTGGATGCCATGACAATTGTAAATGTGATTGTGAACCATGTGAAATGGATTCAGATGAATGTTTTGAAAACAAATGTGGACCAGAATGCTGTAATCCTATATCTCCAAGAAACTTCTCTGTATCAAATGCAGTGCCATTTGCAATAGAG…
GCF_007001125	ATGCAAGATTATAAAAAAAATAAAAGAAGAATGATGAATCAGCCAATGTCTACAATGAATGAAGAAGAAGTGTATACAGATGAAATAAATTCAGAAGACATGAGAGGTTTTAAAAAATCACACCATCATAATGGATGTAATACTGATAATAAGTGTGAGTGCCATGATGATTGCAATCCATGCAACCCATGTAATCCATGTAAACCTAACCCATGCAATCCATGCAAACCTAATCCATGTGATGACAATTGTGGATGCCATGACAATTGTAAATGTGATTGTGAACCATGTGAAATGGATTCAGATGAATGTTTTGAAAACAAATGTGGACCAGAATGCTGTAATCCTATATCTCCAAGAAACTTCTCTGTATCAAATGCAGTGCCATTTGCAATAGAG…
GCF_007001155	ATGCAAGATTATAAAAAAAATAAAAGAAGAATGATGAATCAGCCAATGTCTACAATGAATGAAGAAGAAGTGTATACAGATGAAATAAATTCAGAAGACATGAGAGGTTTTAAAAAATCACACCATCATAATGGATGTAATACTGATAATAAGTGTGAGTGCCATGATGATTGCAATCCATGCAACCCATGTAATCCATGTAAACCTAACCCATGCAATCCATGCAAACCTAATCCATGTGATGACAATTGTGGATGCCATGACAATTGTAAATGTGATTGTGAACCATGTGAAATGGATTCAGATGAATGTTTTGAAAACAAATGTGGACCAGAATGCTGTAATCCTATATCTCCAAGAAACTTCTCTGTATCAAATGCAGTGCCATTTGCAATAGAG…
GCF_007001175	ATGCAAGATTATAAAAAAAATAAAAGAAGAATGATGAATCAGCCAATGTCTACAATGAATGAAGAAGAAGTGTATACAGATGAAATAAATTCAGAAGACATGAGAGGTTTTAAAAAATCACACCATCATAATGGATGTAATACTGATAATAAGTGTGAGTGCCATGATGATTGCAATCCATGCAACCCATGTAATCCATGTAAACCTAACCCATGCAATCCATGCAAACCTAATCCATGTGATGACAATTGTGGATGCCATGACAATTGTAAATGTGATTGTGAACCATGTGAAATGGATTCAGATGAATGTTTTGAAAACAAATGTGGACCAGAATGCTGTAATCCTATATCTCCAAGAAACTTCTCTGTATCAAATGCAGTGCCATTTGCAATAGAG…
GCF_007001185	ATGCAAGATTATAAAAAAAATAAAAGAAGAATGATGAATCAGCCAATGTCTACAATGAATGAAGAAGAAGTGTATACAGATGAAATAAATTCAGAAGACATGAGAGGTTTTAAAAAATCACACCATCATAATGGATGTAATACTGATAATAAGTGTGAGTGCCATGATGATTGCAATCCATGCAACCCATGTAATCCATGTAAACCTAACCCATGCAATCCATGCAAACCTAATCCATGTGATGACAATTGTGGATGCCATGACAATTGTAAATGTGATTGTGAACCATGTGAAATGGATTCAGATGAATGTTTTGAAAACAAATGTGGACCAGAATGCTGTAATCCTATATCTCCAAGAAACTTCTCTGTATCAAATGCAGTGCCATTTGCAATAGAG…
GCF_007001375	ATGCAAGATTATAAAAAAAATAAAAGAAGAATGATGAATCAGCCAATGTCTACAATGAATGAAGAAGAAGTGTATACAGATGAAATAAATTCAGAAGACATGAGAGGTTTTAAAAAATCACACCATCATAATGGATGTAATACTGATAATAAGTGTGAGTGCCATGATGATTGCAATCCATGCAACCCATGTAATCCATGTAAACCTAACCCATGCAATCCATGCAAACCTAATCCATGTGATGACAATTGTGGATGCCATGACAATTGTAAATGTGATTGTGAACCATGTGAAATGGATTCAGATGAATGTTTTGAAAACAAATGTGGACCAGAATGCTGTAATCCTATATCTCCAAGAAACTTCTCTGTATCAAATGCAGTGCCATTTGCAATAGAG…
GCF_007001275	ATGCAAGATTATAAAAAAAATAAAAGAAGAATGATGAATCAGCCAATGTCTACAATGAATGAAGAAGAAGTGTATACAGATGAAATAAATTCAGAAGACATGAGAGGTTTTAAAAAATCACACCATCATAATGGATGTAATACTGATAATAAGTGTGAGTGCCATGATGATTGCAATCCATGCAACCCATGTAAACCTAACCCATGCAATCCATGCAAACCTAATCCATGTGATGACAATTGTGGATGCCATGACAATTGTAAATGTGATTGTGAACCATGTCAAATGGATTCAGATGAATGTTTTGAAAACAAATGTGGACCAGAATGCTGTAATCCTATATCTCCAAGAAACTTCTCTGTATCAAATGCAGTGCCATTTGCAATAGAGGCTAATAGA…
GCF_007001225	ATGCAAGATTATAAAAAAAATAAAAGAAGAATGATGAATCAGCCAATGTCTACAATGAATGAAGAAGAAGTGTATACAGATGAAATAAATTCAGAAGACATGAGAGGTTTTAAAAAATCACACCATCATAATGGATGTAATACTGATAATAAGTGTGAGTGCCATGATGATTGCAATCCATGCAACCCATGTAAACCTAACCCATGCAATCCATGCAAACCTAATCCATGTGATGACAATTGTGGATGCCATGACAATTGTAAATGTGATTGTGAACCATGTCAAATGGATTCAGATGAATGTTTTGAAAACAAATGTGGACCAGAATGCTGTAATCCTATATCTCCAAGAAACTTCTCTGTATCAAATGCAGTGCCATTTGCAATAGAGGCTAATAGA…
GCF_007001195	ATGCAAGATTATAAAAAAAATAAAAGAAGAATGATGAATCAGCCAATGTCTACAATGAATGAAGAAGAAGTGTATACAGATGAAATAAATTCAGAAGACATGAGAGGTTTTAAAAAATCACACCATCATAATGGATGTAATACTGATAATAAGTGTGAGTGCCATGATGATTGCAATCCATGCAACCCATGTAATCCATGTAAACCTAACCCATGCAATCCATGCAAACCTAATCCATGTGATGACAATTGTGGATGCCATGACAATTGTAAATGTGATTGTGAACCATGTGAAATGGATTCAGATGAATGTTTTGAAAACAAATGTGGACCAGAATGCTGTAATCCTATATCTCCAAGAAACTTCTCTGTATCAAATGCAGTGCCATTTGCAATAGAG…
GCF_007001325	ATGCAAGATTATAAAAAAAATAAAAGAAGAATGATGAATCAGCCAATGTCTACAATGAATGAAGAAGAAGTGTATACAGATGAAATAAATTCAGAAGACATGAGAGGTTTTAAAAAATCACACCATCATAATGGATGTAATACTGATAATAAGTGTGAGTGCCATGATGATTGCAATCCATGCAACCCATGTAATCCATGTAAACCTAACCCATGCAATCCATGCAAACCTAATCCATGTGATGACAATTGTGGATGCCATGACAATTGTAAATGTGATTGTGAACCATGTGAAATGGATTCAGATGAATGTTTTGAAAACAAATGTGGACCAGAATGCTGTAATCCTATATCTCCAAGAAACTTCTCTGTATCAAATGCAGTGCCATTTGCAATAGAG…
GCF_007001305	ATGCAAGATTATAAAAAAAATAAAAGAAGAATGATGAATCAGCCAATGTCTACAATGAATGAAGAAGAAGTGTATACAGATGAAATAAATTCAGAAGACATGAGAGGTTTTAAAAAATCACACCATCATAATGGATGTAATACTGATAATAAGTGTGAGTGCCATGATGATTGCAATCCATGCAACCCATGTAATCCATGTAAACCTAACCCATGCAATCCATGCAAACCTAATCCATGTGATGACAATTGTGGATGCCATGACAATTGTAAATGTGATTGTGAACCATGTGAAATGGATTCAGATGAATGTTTTGAAAACAAATGTGGACCAGAATGCTGTAATCCTATATCTCCAAGAAACTTCTCTGTATCAAATGCAGTGCCATTTGCAATAGAG…
GCF_007001255	ATGCAAGATTATAAAAAAAATAAAAGAAGAATGATGAATCAGCCAATGTCTACAATGAATGAAGAAGAAGTGTATACAGATGAAATAAATTCAGAAGACATGAGAGGTTTTAAAAAATCACACCATCATAATGGATGTAATACTGATAATAAGTGTGAGTGCCATGATGATTGCAATCCATGCAACCCATGTAAACCTAACCCATGCAATCCATGCAAACCTAATCCATGTGATGACAATTGTGGATGCCATGACAATTGTAAATGTGATTGTGAACCATGTCAAATGGATTCAGATGAATGTTTTGAAAACAAATGTGGACCAGAATGCTGTAATCCTATATCTCCAAGAAACTTCTCTGTATCAAATGCAGTGCCATTTGCAATAGAGGCTAATAGA…
GCF_007001405	ATGCAAGATTATAAAAAAAATAAAAGAAGAATGATGAATCAGCCAATGTCTACAATGAATGAAGAAGAAGTGTATACAGATGAAATAAATTCAGAAGACATGAGAGGTTTTAAAAAATCACACCATCATAATGGATGTAATACTGATAATAAGTGTGAGTGCCATGATGATTGCAATCCATGCAACCCATGTAATCCATGTAAACCTAACCCATGCAATCCATGCAAACCTAATCCATGTGATGACAATTGTGGATGCCATGACAATTGTAAATGTGATTGTGAACCATGTGAAATGGATTCAGATGAATGTTTTGAAAACAAATGTGGACCAGAATGCTGTAATCCTATATCTCCAAGAAACTTCTCTGTATCAAATGCAGTGCCATTTGCAATAGAG…
GCF_007001395	ATGCAAGATTATAAAAAAAATAAAAGAAGAATGATGAATCAGCCAATGTCTACAATGAATGAAGAAGAAGTGTATACAGATGAAATAAATTCAGAAGACATGAGAGGTTTTAAAAAATCACACCATCATAATGGATGTAATACTGATAATAAGTGTGAGTGCCATGATGATTGCAATCCATGCAACCCATGTAATCCATGTAAACCTAACCCATGCAATCCATGCAAACCTAATCCATGTGATGACAATTGTGGATGCCATGACAATTGTAAATGTGATTGTGAACCATGTGAAATGGATTCAGATGAATGTTTTGAAAACAAATGTGGACCAGAATGCTGTAATCCTATATCTCCAAGAAACTTCTCTGTATCAAATGCAGTGCCATTTGCAATAGAG…
GCF_007001285	ATGCAAGATTATAAAAAAAATAAAAGAAGAATGATGAATCAGCCAATGTCTACAATGAATGAAGAAGAAGTGTATACAGATGAAATAAATTCAGAAGACATGAGAGGTTTTAAAAAATCACACCATCATAATGGATGTAATACTGATAATAAGTGTGAGTGCCATGATGATTGCAATCCATGCAACCCATGTAAACCTAACCCATGCAATCCATGCAAACCTAATCCATGTGATGACAATTGTGGATGCCATGACAATTGTAAATGTGATTGTGAACCATGTCAAATGGATTCAGATGAATGTTTTGAAAACAAATGTGGACCAGAATGCTGTAATCCTATATCTCCAAGAAACTTCTCTGTATCAAATGCAGTGCCATTTGCAATAGAGGCTAATAGA…
GCF_007001435	ATGCAAGATTATAAAAAAAATAAAAGAAGAATGATGAATCAGCCAATGTCTACAATGAATGAAGAAGAAGTGTATACAGATGAAATAAATTCAGAAGACATGAGAGGTTTTAAAAAATCACACCATCATAATGGATGTAATACTGATAATAAGTGTGAGTGCCATGATGATTGCAATCCATGCAACCCATGTAATCCATGTAAACCTAACCCATGCAATCCATGCAAACCTAATCCATGTGATGACAATTGTGGATGCCATGACAATTGTAAATGTGATTGTGAACCATGTGAAATGGATTCAGATGAATGTTTTGAAAACAAATGTGGACCAGAATGCTGTAATCCTATATCTCCAAGAAACTTCTCTGTATCAAATGCAGTGCCATTTGCAATAGAG…
GCF_007001425	ATGCAAGATTATAAAAAAAATAAAAGAAGAATGATGAATCAGCCAATGTCTACAATGAATGAAGAAGAAGTGTATACAGATGAAATAAATTCAGAAGACATGAGAGGTTTTAAAAAATCACACCATCATAATGGATGTAATACTGATAATAAGTGTGAGTGCCATGATGATTGCAATCCATGCAACCCATGTAATCCATGTAAACCTAACCCATGCAATCCATGCAAACCTAATCCATGTGATGACAATTGTGGATGCCATGACAATTGTAAATGTGATTGTGAACCATGTGAAATGGATTCAGATGAATGTTTTGAAAACAAATGTGGACCAGAATGCTGTAATCCTATATCTCCAAGAAACTTCTCTGTATCAAATGCAGTGCCATTTGCAATAGAG…
GCF_007001485	ATGCAAGATTATAAAAAAAATAAAAGAAGAATGATGAATCAGCCAATGTCTACAATGAATGAAGAAGAAGTGTATACAGATGAAATAAATTCAGAAGACATGAGAGGGTTTAAAAAATCACACCATCATAATGGATGTAATACTGATAATAAGTGTGAGTGCCATGATGAGTGTAATCCATGCAACCCATGTAATCCATGTAAACCTAACCCATGCAATCCATGCAAACCTAATCCATGTGATGACAATTGTGGATGCCATGACAATTGTAAATGTGATTGTGAACCATGTGAAATGGATTCAGATGAATGTTTTGAAAACAAATGTGGACCAGAATGCTGTAATCCTATATCTCCAAGAAACTTCTCTGTATCAAATGCAGTGCCATTTGCAATAGAG…
GCF_007001365	ATGCAAGATTATAAAAAAAATAAAAGAAGAATGATGAATCAGCCAATGTCTACAATGAATGAAGAAGAAGTGTATACAGATGAAATAAATTCAGAAGACATGAGAGGTTTTAAAAAATCACACCATCATAATGGATGTAATACTGATAATAAGTGTGAGTGCCATGATGATTGCAATCCATGCAACCCATGTAATCCATGTAAACCTAACCCATGCAATCCATGCAAACCTAATCCATGTGATGACAATTGTGGATGCCATGACAATTGTAAATGTGATTGTGAACCATGTGAAATGGATTCAGATGAATGTTTTGAAAACAAATGTGGACCAGAATGCTGTAATCCTATATCTCCAAGAAACTTCTCTGTATCAAATGCAGTGCCATTTGCAATAGAG…
GCF_007001495	ATGCAAGATTATAAAAAAAATAAAAGAAGAATGATGAATCAGCCAATGTCTACAATGAATGAAGAAGAAGTGTATACAGATGAAATAAATTCAGAAGACATGAGAGGTTTTAAAAAATCACACCATCATAATGGATGTAATACTGATAATAAGTGTGAGTGCCATGATGATTGCAATCCATGCAACCCATGTAATCCATGTAAACCTAACCCATGCAATCCATGCAAACCTAATCCATGTGATGACAATTGTGGATGCCATGACAATTGTAAATGTGATTGTGAACCATGTGAAATGGATTCAGATGAATGTTTTGAAAACAAATGTGGACCAGAATGCTGTAATCCTATATCTCCAAGAAACTTCTCTGTATCAAATGCAGTGCCATTTGCAATAGAG…
GCF_007001545	ATGCAAGATTATAAAAAAAATAAAAGAAGAATGATGAATCAGCCAATGTCTACAATGAATGAAGAAGAAGTGTATACAGATGAAATAAATTCAGAAGACATGAGAGGTTTTAAAAAATCACACCATCATAATGGATGTAATACTGATAATAAGTGTGAGTGCCATGATGATTGCAATCCATGCAACCCATGTAATCCATGTAAACCTAACCCATGCAATCCATGCAAACCTAATCCATGTGATGACAATTGTGGATGCCATGACAATTGTAAATGTGATTGTGAACCATGTGAAATGGATTCAGATGAATGTTTTGAAAACAAATGTGGACCAGAATGCTGTAATCCTATATCTCCAAGAAACTTCTCTGTATCAAATGCAGTGCCATTTGCAATAGAG…
GCF_007001505	ATGCAAGATTATAAAAAAAATAAAAGAAGAATGATGAATCAGCCAATGTCTACAATGAATGAAGAAGAAGTGTATACAGATGAAATAAATTCAGAAGACATGAGAGGTTTTAAAAAATCACACCATCATAATGGATGTAATACTGATAATAAGTGTGAGTGCCATGATGATTGCAATCCATGCAACCCATGTAATCCATGTAAACCTAACCCATGCAATCCATGCAAACCTAATCCATGTGATGACAATTGTGGATGCCATGACAATTGTAAATGTGATTGTGAACCATGTGAAATGGATTCAGATGAATGTTTTGAAAACAAATGTGGACCAGAATGCTGTAATCCTATATCTCCAAGAAACTTCTCTGTATCAAATGCAGTGCCATTTGCAATAGAG…
GCF_007001665	ATGCAAGATTATAAAAAAAATAAAAGAAGAATGATGAATCAGCCAATGTCTACAATGAATGAAGAAGAAGTGTATACAGATGAAATAAATTCAGAAGACATGAGAGGTTTTAAAAAATCACACCATCATAATGGATGTAATACTGATAATAAGTGTGAGTGCCATGATGATTGCAATCCATGCAACCCATGTAATCCATGTAAACCTAACCCATGCAATCCATGCAAACCTAATCCATGTGATGACAATTGTGGATGCCATGACAATTGTAAATGTGATTGTGAACCATGTGAAATGGATTCAGATGAATGTTTTGAAAACAAATGTGGACCAGAATGCTGTAATCCTATATCTCCAAGAAACTTCTCTGTATCAAATGCAGTGCCATTTGCAATAGAG…
GCF_007001555	ATGCAAGATTATAAAAAAAATAAAAGAAGAATGATGAATCAGCCAATGTCTACAATGAATGAAGAAGAAGTGTATACAGATGAAATAAATTCAGAAGACATGAGAGGTTTTAAAAAATCACACCATCATAATGGATGTAATACTGATAATAAGTGTGAGTGCCATGATGATTGCAATCCATGCAACCCATGTAATCCATGTAAACCTAACCCATGCAATCCATGCAAACCTAATCCATGTGATGACAATTGTGGATGCCATGACAATTGTAAATGTGATTGTGAACCATGTGAAATGGATTCAGATGAATGTTTTGAAAACAAATGTGGACCAGAATGCTGTAATCCTATATCTCCAAGAAACTTCTCTGTATCAAATGCAGTGCCATTTGCAATAGAG…
GCF_007001585	ATGCAAGATTATAAAAAAAATAAAAGAAGAATGATGAATCAGCCAATGTCTACAATGAATGAAGAAGAAGTGTATACAGATGAAATAAATTCAGAAGACATGAGAGGTTTTAAAAAATCACACCATCATAATGGATGTAATACTGATAATAAGTGTGAGTGCCATGATGATTGCAATCCATGCAACCCATGTAATCCATGTAAACCTAACCCATGCAATCCATGCAAACCTAATCCATGTGATGACAATTGTGGATGCCATGACAATTGTAAATGTGATTGTGAACCATGTGAAATGGATTCAGATGAATGTTTTGAAAACAAATGTGGACCAGAATGCTGTAATCCTATATCTCCAAGAAACTTCTCTGTATCAAATGCAGTGCCATTTGCAATAGAG…
GCF_007001655	ATGCAAGATTATAAAAAAAATAAAAGAAGAATGATGAATCAGCCAATGTCTACAATGAATGAAGAAGAAGTGTATACAGATGAAATAAATTCAGAAGACATGAGAGGTTTTAAAAAATCACACCATCATAATGGATGTAATACTGATAATAAGTGTGAGTGCCATGATGATTGCAATCCATGCAACCCATGTAATCCATGTAAACCTAACCCATGCAATCCATGCAAACCTAATCCATGTGATGACAATTGTGGATGCCATGACAATTGTAAATGTGATTGTGAACCATGTGAAATGGATTCAGATGAATGTTTTGAAAACAAATGTGGACCAGAATGCTGTAATCCTATATCTCCAAGAAACTTCTCTGTATCAAATGCAGTGCCATTTGCAATAGAG…
GCF_007001705	ATGCAAGATTATAAAAAAAATAAAAGAAGAATGATGAATCAGCCAATGTCTACAATGAATGAAGAAGAAGTGTATACAGATGAAATAAATTCAGAAGACATGAGAGGTTTTAAAAAATCACACCATCATAATGGATGTAATACTGATAATAAGTGTGAGTGCCATGATGATTGCAATCCATGCAACCCATGTAATCCATGTAAACCTAACCCATGCAATCCATGCAAACCTAATCCATGTGATGACAATTGTGGATGCCATGACAATTGTAAATGTGATTGTGAACCATGTGAAATGGATTCAGATGAATGTTTTGAAAACAAATGTGGACCAGAATGCTGTAATCCTATATCTCCAAGAAACTTCTCTGTATCAAATGCAGTGCCATTTGCAATAGAG…
GCF_007001595	ATGCAAGATTATAAAAAAAATAAAAGAAGAATGATGAATCAGCCAATGTCTACAATGAATGAAGAAGAAGTGTATACAGATGAAATAAATTCAGAAGACATGAGAGGTTTTAAAAAATCACACCATCATAATGGATGTAATACTGATAATAAGTGTGAGTGCCATGATGATTGCAATCCATGCAACCCATGTAATCCATGTAAACCTAACCCATGCAATCCATGCAAACCTAATCCATGTGATGACAATTGTGGATGCCATGACAATTGTAAATGTGATTGTGAACCATGTGAAATGGATTCAGATGAATGTTTTGAAAACAAATGTGGACCAGAATGCTGTAATCCTATATCTCCAAGAAACTTCTCTGTATCAAATGCAGTGCCATTTGCAATAGAG…
GCF_007001725	ATGCAAGATTATAAAAAAAATAAAAGAAGAATGATGAATCAGCCAATGTCTACAATGAATGAAGAAGAAGTGTATACAGATGAAATAAATTCAGAAGACATGAGAGGTTTTAAAAAATCACACCATCATAATGGATGTAATACTGATAATAAGTGTGAGTGCCATGATGATTGCAATCCATGCAACCCATGTAATCCATGTAAACCTAACCCATGCAATCCATGCAAACCTAATCCATGTGATGACAATTGTGGATGCCATGACAATTGTAAATGTGATTGTGAACCATGTGAAATGGATTCAGATGAATGTTTTGAAAACAAATGTGGACCAGAATGCTGTAATCCTATATCTCCAAGAAACTTCTCTGTATCAAATGCAGTGCCATTTGCAATAGAG…
GCF_007001645	ATGCAAGATTATAAAAAAAATAAAAGAAGAATGATGAATCAGCCAATGTCTACAATGAATGAAGAAGAAGTGTATACAGATGAAATAAATTCAGAAGACATGAGAGGTTTTAAAAAATCACACCATCATAATGGATGTAATACTGATAATAAGTGTGAGTGCCATGATGATTGCAATCCATGCAACCCATGTAATCCATGTAAACCTAACCCATGCAATCCATGCAAACCTAATCCATGTGATGACAATTGTGGATGCCATGACAATTGTAAATGTGATTGTGAACCATGTGAAATGGATTCAGATGAATGTTTTGAAAACAAATGTGGACCAGAATGCTGTAATCCTATATCTCCAAGAAACTTCTCTGTATCAAATGCAGTGCCATTTGCAATAGAG…
GCF_007001735	ATGCAAGATTATAAAAAAAATAAAAGAAGAATGATGAATCAGCCAATGTCTACAATGAATGAAGAAGAAGTGTATACAGATGAAATAAATTCAGAAGACATGAGAGGTTTTAAAAAATCACACCATCATAATGGATGTAATACTGATAATAAGTGTGAGTGCCATGATGATTGCAATCCATGCAACCCATGTAATCCATGTAAACCTAACCCATGCAATCCATGCAAACCTAATCCATGTGATGACAATTGTGGATGCCATGACAATTGTAAATGTGATTGTGAACCATGTGAAATGGATTCAGATGAATGTTTTGAAAACAAATGTGGACCAGAATGCTGTAATCCTATATCTCCAAGAAACTTCTCTGTATCAAATGCAGTGCCATTTGCAATAGAG…
GCF_007001765	ATGCAAGATTATAAAAAAAATAAAAGAAGAATGATGAATCAGCCAATGTCTACAATGAATGAAGAAGAAGTGTATACAGATGAAATAAATTCAGAAGACATGAGAGGTTTTAAAAAATCACACCATCATAATGGATGTAATACTGATAATAAGTGTGAGTGCCATGATGATTGCAATCCATGCAACCCATGTAATCCATGTAAACCTAACCCATGCAATCCATGCAAACCTAATCCATGTGATGACAATTGTGGATGCCATGACAATTGTAAATGTGATTGTGAACCATGTGAAATGGATTCAGATGAATGTTTTGAAAACAAATGTGGACCAGAATGCTGTAATCCTATATCTCCAAGAAACTTCTCTGTATCAAATGCAGTGCCATTTGCAATAGAG…
GCF_007001795	ATGCAAGATTATAAAAAAAATAAAAGAAGAATGATGAATCAGCCAATGTCTACAATGAATGAAGAAGAAGTGTATACAGATGAAATAAATTCAGAAGACATGAGAGGTTTTAAAAAATCACACCATCATAATGGATGTAATACTGATAATAAGTGTGAGTGCCATGATGATTGCAATCCATGCAACCCATGTAATCCATGTAAACCTAACCCATGCAATCCATGCAAACCTAATCCATGTGATGACAATTGTGGATGCCATGACAATTGTAAATGTGATTGTGAACCATGTGAAATGGATTCAGATGAATGTTTTGAAAACAAATGTGGACCAGAATGCTGTAATCCTATATCTCCAAGAAACTTCTCTGTATCAAATGCAGTGCCATTTGCAATAGAG…
GCF_007001605	ATGCAAGATTATAAAAAAAATAAAAGAAGAATGATGAATCAGCCAATGTCTACAATGAATGAAGAAGAAGTGTATACAGATGAAATAAATTCAGAAGACATGAGAGGTTTTAAAAAATCACACCATCATAATGGATGTAATACTGATAATAAGTGTGAGTGCCATGATGATTGCAATCCATGCAACCCATGTAATCCATGTAAACCTAACCCATGCAATCCATGCAAACCTAATCCATGTGATGACAATTGTGGATGCCATGACAATTGTAAATGTGATTGTGAACCATGTGAAATGGATTCAGATGAATGTTTTGAAAACAAATGTGGACCAGAATGCTGTAATCCTATATCTCCAAGAAACTTCTCTGTATCAAATGCAGTGCCATTTGCAATAGAG…
GCF_007001715	ATGCAAGATTATAAAAAAAATAAAAGAAGAATGATGAATCAGCCAATGTCTACAATGAATGAAGAAGAAGTGTATACAGATGAAATAAATTCAGAAGACATGAGAGGTTTTAAAAAATCACACCATCATAATGGATGTAATACTGATAATAAGTGTGAGTGCCATGATGATTGCAATCCATGCAACCCATGTAATCCATGTAAACCTAACCCATGCAATCCATGCAAACCTAATCCATGTGATGACAATTGTGGATGCCATGACAATTGTAAATGTGATTGTGAACCATGTGAAATGGATTCAGATGAATGTTTTGAAAACAAATGTGGACCAGAATGCTGTAATCCTATATCTCCAAGAAACTTCTCTGTATCAAATGCAGTGCCATTTGCAATAGAG…
GCF_007001865	ATGCAAGATTATAAAAAAAATAAAAGAAGAATGATGAATCAGCCAATGTCTACAATGAATGAAGAAGAAGTGTATACAGATGAAATAAATTCAGAAGACATGAGAGGTTTTAAAAAATCACACCATCATAATGGATGTAATACTGATAATAAGTGTGAGTGCCATGATGATTGCAATCCATGCAACCCATGTAATCCATGTAAACCTAACCCATGCAATACATGCAAACCTAATCCATGTGATGACAATTGTGGATGCCATGACAATTGTAAATGTGATTGTGAACCATGTGAAATGGATTCAGATGAATGTTTTGAAAACAAATGTGGACCAGAATGCTGTAATCCTATATCTCCAAGAAACTTCTCTGTATCAAATGCAGTGCCATTTGCAATAGAG…
GCF_007001855	ATGCAAGATTATAAAAAAAATAAAAGAAGAATGATGAATCAGCCAATGTCTACAATGAATGAAGAAGAAGTGTATACAGATGAAATAAATTCAGAAGACATGAGAGGTTTTAAAAAATCACACCATCATAATGGATGTAATACTGATAATAAGTGTGAGTGCCATGATGATTGCAATCCATGCAACCCATGTAATCCATGTAAACCTAACCCATGCAATACATGCAAACCTAATCCATGTGATGACAATTGTGGATGCCATGACAATTGTAAATGTGATTGTGAACCATGTGAAATGGATTCAGATGAATGTTTTGAAAACAAATGTGGACCAGAATGCTGTAATCCTATATCTCCAAGAAACTTCTCTGTATCAAATGCAGTGCCATTTGCAATAGAG…
GCF_007001845	ATGCAAGATTATAAAAAAAATAAAAGAAGAATGATGAATCAGCCAATGTCTACAATGAATGAAGAAGAAGTGTATACAGATGAAATAAATTCAGAAGACATGAGAGGTTTTAAAAAATCACACCATCATAATGGATGTAATACTGATAATAAGTGTGAGTGCCATGATGATTGCAATCCATGCAACCCATGTAATCCATGTAAACCTAACCCATGCAATACATGCAAACCTAATCCATGTGATGACAATTGTGGATGCCATGACAATTGTAAATGTGATTGTGAACCATGTGAAATGGATTCAGATGAATGTTTTGAAAACAAATGTGGACCAGAATGCTGTAATCCTATATCTCCAAGAAACTTCTCTGTATCAAATGCAGTGCCATTTGCAATAGAG…
GCF_007001815	ATGCAAGATTATAAAAAAAATAAAAGAAGAATGATGAATCAGCCAATGTCTACAATGAATGAAGAAGAAGTGTATACAGATGAAATAAATTCAGAAGACATGAGAGGTTTTAAAAAATCACACCATCATAATGGATGTAATACTGATAATAAGTGTGAGTGCCATGATGATTGCAATCCATGCAACCCATGTAATCCATGTAAACCTAACCCATGCAATACATGCAAACCTAATCCATGTGATGACAATTGTGGATGCCATGACAATTGTAAATGTGATTGTGAACCATGTGAAATGGATTCAGATGAATGTTTTGAAAACAAATGTGGACCAGAATGCTGTAATCCTATATCTCCAAGAAACTTCTCTGTATCAAATGCAGTGCCATTTGCAATAGAG…
GCF_007001925	ATGCAAGATTATAAAAAAAATAAAAGAAGAATGATGAATCAGCCAATGTCTACAATGAATGAAGAAGAAGTGTATACAGATGAAATAAATTCAGAAGACATGAGAGGTTTTAAAAAATCACACCATCATAATGGATGTAATACTGATAATAAGTGTGAGTGCCATGATGATTGCAATCCATGCAACCCATGTAATCCATGTAAACCTAACCCATGCAATACATGCAAACCTAATCCATGTGATGACAATTGTGGATGCCATGACAATTGTAAATGTGATTGTGAACCATGTGAAATGGATTCAGATGAATGTTTTGAAAACAAATGTGGACCAGAATGCTGTAATCCTATATCTCCAAGAAACTTCTCTGTATCAAATGCAGTGCCATTTGCAATAGAG…
GCF_007001935	ATGCAAGATTATAAAAAAAATAAAAGAAGAATGATGAATCAGCCAATGTCTACAATGAATGAAGAAGAAGTGTATACAGATGAAATAAATTCAGAAGACATGAGAGGTTTTAAAAAATCACACCATCATAATGGATGTAATACTGATAATAAGTGTGAGTGCCATGATGATTGCAATCCATGCAACCCATGTAATCCATGTAAACCTAACCCATGCAATACATGCAAACCTAATCCATGTGATGACAATTGTGGATGCCATGACAATTGTAAATGTGATTGTGAACCATGTGAAATGGATTCAGATGAATGTTTTGAAAACAAATGTGGACCAGAATGCTGTAATCCTATATCTCCAAGAAACTTCTCTGTATCAAATGCAGTGCCATTTGCAATAGAG…
GCF_007001905	ATGCAAGATTATAAAAAAAATAAAAGAAGAATGATGAATCAGCCAATGTCTACAATGAATGAAGAAGAAGTGTATACAGATGAAATAAATTCAGAAGACATGAGAGGTTTTAAAAAATCACACCATCATAATGGATGTAATACTGATAATAAGTGTGAGTGCCATGATGATTGCAATCCATGCAACCCATGTAATCCATGTAAACCTAACCCATGCAATACATGCAAACCTAATCCATGTGATGACAATTGTGGATGCCATGACAATTGTAAATGTGATTGTGAACCATGTGAAATGGATTCAGATGAATGTTTTGAAAACAAATGTGGACCAGAATGCTGTAATCCTATATCTCCAAGAAACTTCTCTGTATCAAATGCAGTGCCATTTGCAATAGAG…
GCF_007001985	ATGCAAGATTATAAAAAAAATAAAAGAAGAATGATGAATCAGCCAATGTCTACAATGAATGAAGAAGAAGTGTATACAGATGAAATAAATTCAGAAGACATGAGAGGTTTTAAAAAATCACACCATCATAATGGATGTAATACTGATAATAAGTGTGAGTGCCATGATGATTGCAATCCATGCAACCCATGTAATCCATGTAAACCTAACCCATGCAATACATGCAAACCTAATCCATGTGATGACAATTGTGGATGCCATGACAATTGTAAATGTGATTGTGAACCATGTGAAATGGATTCAGATGAATGTTTTGAAAACAAATGTGGACCAGAATGCTGTAATCCTATATCTCCAAGAAACTTCTCTGTATCAAATGCAGTGCCATTTGCAATAGAG…
GCF_007002065	ATGCAAGATTATAAAAAAAATAAAAGAAGAATGATGAATCAGCCAATGTCTACAATGAATGAAGAAGAAGTGTATACAGATGAAATAAATTCAGAAGACATGAGAGGTTTTAAAAAATCACACCATCATAATGGATGTAATACTGATAATAAGTGTGAGTGCCATGATGATTGCAATCCATGCAACCCATGTAATCCATGTAAACCTAACCCATGCAATCCATGCAAACCTAATCCATGTGATGACAATTGTGGATGCCATGACAATTGTAAATGTGATTGTGAACCATGTGAAATGGATTCAGATGAATGTTTTGAAAACAAATGTGGACCAGAATGCTGTAATCCTATATCTCCAAGAAACTTCTCTGTATCAAATGCAGTGCCATTTGCAATAGAG…
GCF_007002055	ATGCAAGATTATAAAAAAAATAAAAGAAGAATGATGAATCAGCCAATGTCTACAATGAATGAAGAAGAAGTGTATACAGATGAAATAAATTCAGAAGACATGAGAGGTTTTAAAAAATCACACCATCATAATGGATGTAATACTGATAATAAGTGTGAGTGCCATGATGATTGCAATCCATGCAACCCATGTAATCCATGTAAACCTAACCCATGCAATCCATGCAAACCTAATCCATGTGATGACAATTGTGGATGCCATGACAATTGTAAATGTGATTGTGAACCATGTGAAATGGATTCAGATGAATGTTTTGAAAACAAATGTGGACCAGAATGCTGTAATCCTATATCTCCAAGAAACTTCTCTGTATCAAATGCAGTGCCATTTGCAATAGAG…
GCF_007001975	ATGCAAGATTATAAAAAAAATAAAAGAAGAATGATGAATCAGCCAATGTCTACAATGAATGAAGAAGAAGTGTATACAGATGAAATAAATTCAGAAGACATGAGAGGTTTTAAAAAATCACACCATCATAATGGATGTAATACTGATAATAAGTGTGAGTGCCATGATGATTGCAATCCATGCAACCCATGTAATCCATGTAAACCTAACCCATGCAATCCATGCAAACCTAATCCATGTGATGACAATTGTGGATGCCATGACAATTGTAAATGTGATTGTGAACCATGTGAAATGGATTCAGATGAATGTTTTGAAAACAAATGTGGACCAGAATGCTGTAATCCTATATCTCCAAGAAACTTCTCTGTATCAAATGCAGTGCCATTTGCAATAGAG…
GCF_007001945	ATGCAAGATTATAAAAAAAATAAAAGAAGAATGATGAATCAGCCAATGTCTACAATGAATGAAGAAGAAGTGTATACAGATGAAATAAATTCAGAAGACATGAGAGGTTTTAAAAAATCACACCATCATAATGGATGTAATACTGATAATAAGTGTGAGTGCCATGATGATTGCAATCCATGCAACCCATGTAATCCATGTAAACCTAACCCATGCAATCCATGCAAACCTAATCCATGTGATGACAATTGTGGATGCCATGACAATTGTAAATGTGATTGTGAACCATGTGAAATGGATTCAGATGAATGTTTTGAAAACAAATGTGGACCAGAATGCTGTAATCCTATATCTCCAAGAAACTTCTCTGTATCAAATGCAGTGCCATTTGCAATAGAG…
GCF_007002035	ATGCAAGATTATAAAAAAAATAAAAGAAGAATGATGAATCAGCCAATGTCTACAATGAATGAAGAAGAAGTGTATACAGATGAAATAAATTCAGAAGACATGAGAGGTTTTAAAAAATCACACCATCATAATGGATGTAATACTGATAATAAGTGTGAGTGCCATGATGATTGCAATCCATGCAACCCATGTAATCCATGTAAACCTAACCCATGCAATCCATGCAAACCTAATCCATGTGATGACAATTGTGGATGCCATGACAATTGTAAATGTGATTGTGAACCATGTGAAATGGATTCAGATGAATGTTTTGAAAACAAATGTGGACCAGAATGCTGTAATCCTATATCTCCAAGAAACTTCTCTGTATCAAATGCAGTGCCATTTGCAATAGAG…
GCF_007002025	ATGCAAGATTATAAAAAAAATAAAAGAAGAATGATGAATCAGCCAATGTCTACAATGAATGAAGAAGAAGTGTATACAGATGAAATAAATTCAGAAGACATGAGAGGTTTTAAAAAATCACACCATCATAATGGATGTAATACTGATAATAAGTGTGAGTGCCATGATGATTGCAATCCATGCAACCCATGTAATCCATGTAAACCTAACCCATGCAATCCATGCAAACCTAATCCATGTGATGACAATTGTGGATGCCATGACAATTGTAAATGTGATTGTGAACCATGTGAAATGGATTCAGATGAATGTTTTGAAAACAAATGTGGACCAGAATGCTGTAATCCTATATCTCCAAGAAACTTCTCTGTATCAAATGCAGTGCCATTTGCAATAGAG…
GCF_007002095	ATGCAAGATTATAAAAAAAATAAAAGAAGAATGATGAATCAGCCAATGTCTACAATGAATGAAGAAGAAGTGTATACAGATGAAATAAATTCAGAAGACATGAGAGGTTTTAAAAAATCACACCATCATAATGGATGTAATACTGATAATAAGTGTGAGTGCCATGATGATTGCAATCCATGCAACCCATGTAATCCATGTAAACCTAACCCATGCAATCCATGCAAACCTAATCCATGTGATGACAATTGTGGATGCCATGACAATTGTAAATGTGATTGTGAACCATGTGAAATGGATTCAGATGAATGTTTTGAAAACAAATGTGGACCAGAATGCTGTAATCCTATATCTCCAAGAAACTTCTCTGTATCAAATGCAGTGCCATTTGCAATAGAG…
GCF_007002165	ATGCAAGATTATAAAAAAAATAAAAGAAGAATGATGAATCAGCCAATGTCTACAATGAATGAAGAAGAAGTGTATACAGATGAAATAAATTCAGAAGACATGAGAGGGTTTAAAAAATCACACCATCATAATGGATGTAATACTGATAATAAGTGTGAGTGCCATGATGAGTGTAATCCATGTAACCCATGTAATCCATGTAAACCTAACCCATGCAATCCATGCAAACCTAATCCATGTGATGACAAATGTGAATGCCATGACAAGTGTAAATGTGATTGTGAACCATGTGAAATGGATTCAGATGAATGTTTTGAAAACAAATGTGGACCAGAATGTTGTAATCCGATATCTCCAAGAAACTTCTCTGTATCAAATGCAGTGCCATTTGCAATAGAG…
GCF_007002155	ATGCAAGATTATAAAAAAAATAAAAGAAGAATGATGAATCAGCCAATGTCTACAATGAATGAAGAAGAAGTGTATACAGATGAAATAAATTCAGAAGACATGAGAGGGTTTAAAAAATCACACCATCATAATGGATGTAATACTGATAATAAGTGTGAGTGCCATGATGAGTGTAATCCATGTAACCCATGTAATCCATGTAAACCTAACCCATGCAATCCATGCAAACCTAATCCATGTGATGACAAATGTGAATGCCATGACAAGTGTAAATGTGATTGTGAACCATGTGAAATGGATTCAGATGAATGTTTTGAAAACAAATGTGGACCAGAATGTTGTAATCCGATATCTCCAAGAAACTTCTCTGTATCAAATGCAGTGCCATTTGCAATAGAG…
GCF_007002145	ATGCAAGATTATAAAAAAAATAAAAGAAGAATGATGAATCAGCCAATGTCTACAATGAATGAAGAAGAAGTGTATACAGATGAAATAAATTCAGAAGACATGAGAGGGTTTAAAAAATCACACCATCATAATGGATGTAATACTGATAATAAGTGTGAGTGCCATGATGAGTGTAATCCATGTAACCCATGTAATCCATGTAAACCTAACCCATGCAATCCATGCAAACCTAATCCATGTGATGACAAATGTGAATGCCATGACAAGTGTAAATGTGATTGTGAACCATGTGAAATGGATTCAGATGAATGTTTTGAAAACAAATGTGGACCAGAATGTTGTAATCCGATATCTCCAAGAAACTTCTCTGTATCAAATGCAGTGCCATTTGCAATAGAG…
GCF_007002215	ATGCAAGATTATAAAAAAAATAAAAGAAGAATGATGAATCAGCCAATGTCTACAATGAATGAAGAAGAAGTGTATACAGATGAAATAAATTCAGAAGACATGAGAGGGTTTAAAAAATCACACCATCATAATGGATGTAATACTGATAATAAGTGTGAGTGCCATGATGAGTGTAATCCATGTAACCCATGTAATCCATGTAAACCTAACCCATGCAATCCATGCAAACCTAATCCATGTGATGACAAATGTGAATGCCATGACAAGTGTAAATGTGATTGTGAACCATGTGAAATGGATTCAGATGAATGTTTTGAAAACAAATGTGGACCAGAATGTTGTAATCCGATATCTCCAAGAAACTTCTCTGTATCAAATGCAGTGCCATTTGCAATAGAG…
GCF_007002105	ATGCAAGATTATAAAAAAAATAAAAGAAGAATGATGAATCAGCCAATGTCTACAATGAATGAAGAAGAAGTGTATACAGATGAAATAAATTCAGAAGACATGAGAGGTTTTAAAAAATCACACCATCATAATGGATGTAATACTGATAATAAGTGTGAGTGCCATGATGATTGCAATCCATGCAACCCATGTAATCCATGTAAACCTAACCCATGCAATCCATGCAAACCTAATCCATGTGATGACAATTGTGGATGCCATGACAATTGTAAATGTGATTGTGAACCATGTGAAATGGATTCAGATGAATGTTTTGAAAACAAATGTGGACCAGAATGCTGTAATCCTATATCTCCAAGAAACTTCTCTGTATCAAATGCAGTGCCATTTGCAATAGAG…
GCF_007002285	ATGCAAGATTATAAAAAAAATAAAAGAAGAATGATGAATCAGCCAATGTCTACAATGAATGAAGAAGAAGTGTATACAGATGAAATAAATTCAGAAGACATGAGAGGTTTTAAAAAATCACACCATCATAATGGATGTAATACTGATAATAAGTGTGAGTGCCATGATGATTGCAATCCATGCAACCCATGTAATCCATGTAAACCTAACCCATGCAATCCATGCAAACCTAATCCATGTGATGACAATTGTGGATGCCATGACAATTGTAAATGTGATTGTGAACCATGTGAAATGGATTCAGATGAATGTTTTGAAAACAAATGTGGACCAGAATGCTGTAATCCTATATCTCCAAGAAACTTCTCTGTATCAAATGCAGTGCCATTTGCAATAGAG…
GCF_007002205	ATGCAAGATTATAAAAAAAATAAAAGAAGAATGATGAATCAGCCAATGTCTACAATGAATGAAGAAGAAGTGTATACAGATGAAATAAATTCAGAAGACATGAGAGGGTTTAAAAAATCACACCATCATAATGGATGTAATACTGATAATAAGTGTGAGTGCCATGATGAGTGTAATCCATGTAACCCATGTAATCCATGTAAACCTAACCCATGCAATCCATGCAAACCTAATCCATGTGATGACAAATGTGAATGCCATGACAAGTGTAAATGTGATTGTGAACCATGTGAAATGGATTCAGATGAATGTTTTGAAAACAAATGTGGACCAGAATGTTGTAATCCGATATCTCCAAGAAACTTCTCTGTATCAAATGCAGTGCCATTTGCAATAGAG…
GCF_007002235	ATGCAAGATTATAAAAAAAATAAAAGAAGAATGATGAATCAGCCAATGTCTACAATGAATGAAGAAGAAGTGTATACAGATGAAATAAATTCAGAAGACATGAGAGGGTTTAAAAAATCACACCATCATAATGGATGTAATACTGATAATAAGTGTGAGTGCCATGATGAGTGTAATCCATGTAACCCATGTAATCCATGTAAACCTAACCCATGCAATCCATGCAAACCTAATCCATGTGATGACAAATGTGAATGCCATGACAAGTGTAAATGTGATTGTGAACCATGTGAAATGGATTCAGATGAATGTTTTGAAAACAAATGTGGACCAGAATGTTGTAATCCGATATCTCCAAGAAACTTCTCTGTATCAAATGCAGTGCCATTTGCAATAGAG…
GCF_007002265	ATGCAAGATTATAAAAAAAATAAAAGAAGAATGATGAATCAGCCAATGTCTACAATGAATGAAGAAGAAGTGTATACAGATGAAATAAATTCAGAAGACATGAGAGGGTTTAAAAAATCACACCATCATAATGGATGTAATACTGATAATAAGTGTGAGTGCCATGATGAGTGTAATCCATGTAACCCATGTAATCCATGTAAACCTAACCCATGCAATCCATGCAAACCTAATCCATGTGATGACAAATGTGAATGCCATGACAAGTGTAAATGTGATTGTGAACCATGTGAAATGGATTCAGATGAATGTTTTGAAAACAAATGTGGACCAGAATGTTGTAATCCGATATCTCCAAGAAACTTCTCTGTATCAAATGCAGTGCCATTTGCAATAGAG…
GCF_007002255	ATGCAAGATTATAAAAAAAATAAAAGAAGAATGATGAATCAGCCAATGTCTACAATGAATGAAGAAGAAGTGTATACAGATGAAATAAATTCAGAAGACATGAGAGGGTTTAAAAAATCACACCATCATAATGGATGTAATACTGATAATAAGTGTGAGTGCCATGATGAGTGTAATCCATGTAACCCATGTAATCCATGTAAACCTAACCCATGCAATCCATGCAAACCTAATCCATGTGATGACAAATGTGAATGCCATGACAAGTGTAAATGTGATTGTGAACCATGTGAAATGGATTCAGATGAATGTTTTGAAAACAAATGTGGACCAGAATGTTGTAATCCGATATCTCCAAGAAACTTCTCTGTATCAAATGCAGTGCCATTTGCAATAGAG…
GCF_007002385	ATGCAAGATTATAAAAAAAATAAAAGAAGAATGATGAATCAGCCAATGTCTACAATGAATGAAGAAGAAGTGTATACAGATGAAATAAATTCAGAAGACATGAGAGGTTTTAAAAAATCACACCATCATAATGGATGTAATACTGATAATAAGTGTGAGTGCCATGATGATTGCAATCCATGCAACCCATGTAATCCATGTAAACCTAACCCATGCAATCCATGCAAACCTAATCCATGTGATGACAATTGTGGATGCCATGACAATTGTAAATGTGATTGTGAACCATGTGAAATGGATTCAGATGAATGTTTTGAAAACAAATGTGGACCAGAATGCTGTAATCCTATATCTCCAAGAAACTTCTCTGTATCAAATGCAGTGCCATTTGCAATAGAG…
GCF_007002355	ATGCAAGATTATAAAAAAAATAAAAGAAGAATGATGAATCAGCCAATGTCTACAATGAATGAAGAAGAAGTGTATACAGATGAAATAAATTCAGAAGACATGAGAGGTTTTAAAAAATCACACCATCATAATGGATGTAATACTGATAATAAGTGTGAGTGCCATGATGATTGCAATCCATGCAACCCATGTAATCCATGTAAACCTAACCCATGCAATCCATGCAAACCTAATCCATGTGATGACAATTGTGGATGCCATGACAATTGTAAATGTGATTGTGAACCATGTGAAATGGATTCAGATGAATGTTTTGAAAACAAATGTGGACCAGAATGCTGTAATCCTATATCTCCAAGAAACTTCTCTGTATCAAATGCAGTGCCATTTGCAATAGAG…
GCF_007002325	ATGCAAGATTATAAAAAAAATAAAAGAAGAATGATGAATCAGCCAATGTCTACAATGAATGAAGAAGAAGTGTATACAGATGAAATAAATTCAGAAGACATGAGAGGTTTTAAAAAATCACACCATCATAATGGATGTAATACTGATAATAAGTGTGAGTGCCATGATGATTGCAATCCATGCAACCCATGTAATCCATGTAAACCTAACCCATGCAATCCATGCAAACCTAATCCATGTGATGACAATTGTGGATGCCATGACAATTGTAAATGTGATTGTGAACCATGTGAAATGGATTCAGATGAATGTTTTGAAAACAAATGTGGACCAGAATGCTGTAATCCTATATCTCCAAGAAACTTCTCTGTATCAAATGCAGTGCCATTTGCAATAGAG…
GCF_007002415	ATGCAAGATTATAAAAAAAATAAAAGAAGAATGATGAATCAGCCAATGTCTACAATGAATGAAGAAGAAGTGTATACAGATGAAATAAATTCAGAAGACATGAGAGGTTTTAAAAAATCACACCATCATAATGGATGTAATACTGATAATAAGTGTGAGTGCCATGATGATTGCAATCCATGCAACCCATGTAATCCATGTAAACCTAACCCATGCAATCCATGCAAACCTAATCCATGTGATGACAATTGTGGATGCCATGACAATTGTAAATGTGATTGTGAACCATGTGAAATGGATTCAGATGAATGTTTTGAAAACAAATGTGGACCAGAATGCTGTAATCCTATATCTCCAAGAAACTTCTCTGTATCAAATGCAGTGCCATTTGCAATAGAG…
GCF_007002445	ATGCAAGATTATAAAAAAAATAAAAGAAGAATGATGAATCAGCCAATGTCTACAATGAATGAAGAAGAAGTGTATACAGATGAAATAAATTCAGAAGACATGAGAGGTTTTAAAAAATCACACCATCATAATGGATGTAATACTGATAATAAGTGTGAGTGCCATGATGATTGCAATCCATGCAACCCATGTAATCCATGTAAACCTAACCCATGCAATCCATGCAAACCTAATCCATGTGATGACAATTGTGGATGCCATGACAATTGTAAATGTGATTGTGAACCATGTGAAATGGATTCAGATGAATGTTTTGAAAACAAATGTGGACCAGAATGCTGTAATCCTATATCTCCAAGAAACTTCTCTGTATCAAATGCAGTGCCATTTGCAATAGAG…
GCF_007002345	ATGCAAGATTATAAAAAAAATAAAAGAAGAATGATGAATCAGCCAATGTCTACAATGAATGAAGAAGAAGTGTATACAGATGAAATAAATTCAGAAGACATGAGAGGTTTTAAAAAATCACACCATCATAATGGATGTAATACTGATAATAAGTGTGAGTGCCATGATGATTGCAATCCATGCAACCCATGTAATCCATGTAAACCTAACCCATGCAATCCATGCAAACCTAATCCATGTGATGACAATTGTGGATGCCATGACAATTGTAAATGTGATTGTGAACCATGTGAAATGGATTCAGATGAATGTTTTGAAAACAAATGTGGACCAGAATGCTGTAATCCTATATCTCCAAGAAACTTCTCTGTATCAAATGCAGTGCCATTTGCAATAGAG…
GCF_007002365	ATGCAAGATTATAAAAAAAATAAAAGAAGAATGATGAATCAGCCAATGTCTACAATGAATGAAGAAGAAGTGTATACAGATGAAATAAATTCAGAAGACATGAGAGGTTTTAAAAAATCACACCATCATAATGGATGTAATACTGATAATAAGTGTGAGTGCCATGATGATTGCAATCCATGCAACCCATGTAATCCATGTAAACCTAACCCATGCAATCCATGCAAACCTAATCCATGTGATGACAATTGTGGATGCCATGACAATTGTAAATGTGATTGTGAACCATGTGAAATGGATTCAGATGAATGTTTTGAAAACAAATGTGGACCAGAATGCTGTAATCCTATATCTCCAAGAAACTTCTCTGTATCAAATGCAGTGCCATTTGCAATAGAG…
GCF_007002455	ATGCAAGATTATAAAAAAAATAAAAGAAGAATGATGAATCAGCCAATGTCTACAATGAATGAAGAAGAAGTGTATACAGATGAAATAAATTCAGAAGACATGAGAGGTTTTAAAAAATCACACCATCATAATGGATGTAATACTGATAATAAGTGTGAGTGCCATGATGATTGCAATCCATGCAACCCATGTAATCCATGTAAACCTAACCCATGCAATCCATGCAAACCTAATCCATGTGATGACAATTGTGGATGCCATGACAATTGTAAATGTGATTGTGAACCATGTGAAATGGATTCAGATGAATGTTTTGAAAACAAATGTGGACCAGAATGCTGTAATCCTATATCTCCAAGAAACTTCTCTGTATCAAATGCAGTGCCATTTGCAATAGAG…
[truncated: 880 more rows]

## Sheet: CdeC-like genes sequences
ID	Sequence
[truncated: 16 more rows]

## Sheet: CdeC-like genes species
Contig Accesion ID	Chords	Protein Accesion ID	Specie	Assembly Accesion
NZ_FQWX01000013	57255-56026	WP_073125904	Asaccharospora irregularis DSM 2635	GCF_900129815.1Â
NZ_CABIVQ010000036	16489-17697	WP_147541595	Clostridiaceae bacterium	GCA_902362365.1
NZ_AXUS01000024	43945-45114	WP_024622166	Clostridioides mangenotii TR	GCA_000498755.1
[truncated: 13 more rows]
